# Supplementary material for: Sex‐specific changes in the aphid DNA methylation landscape
Source: Mol Ecol. 2019 Sep 22;28(18):4228–41. doi: 10.1111/mec.15216 (PMC6857007; doi:10.1111/mec.15216)
Supplement: Supplementary file 2 [file MEC-28-4228-s002.xlsx]

## Sheet: Sheet1
Accession No.	EI library ID	Sample ID	Morph	Raw read pairs	Retained read pairs after trimming*	Read pairs mapped**	Mapping %
SRR6821686	LIB14987	FA1	Asexual female	15325468	15053312	12238747	81.3027
SRR6821685	LIB14992	FA2	Asexual female	15544622	15245950	12295593	80.6483
SRR6821688	LIB14997	FA3	Asexual female	20366291	19888853	16087471	80.8869
SRR6821687	LIB15002	FA4	Asexual female	26753633	26238542	20990584	79.999
SRR6821690	LIB15007	FA5	Asexual female	22559113	22051023	17841840	80.9116
SRR6821689	LIB15012	FA6	Asexual female	57996919	57028665	45512558	79.8065
SRR6821692	LIB14985	M1	Male	33663195	33011184	25291193	76.614
SRR6821691	LIB14990	M2	Male	16562685	16165326	12419475	76.8279
SRR6821684	LIB14995	M3	Male	26247419	25730007	19707767	76.5945
SRR6821683	LIB15000	M4	Male	25001055	24508613	18521759	75.5724
SRR6821694	LIB15005	M5	Male	25307093	24893662	19300198	77.5306
SRR6821693	LIB15010	M6	Male	23305343	22404162	16995449	75.8584
* Trim_galore default PE settings
**RSEM-STAR (using Clone O v1.0 reference anntoation)
