# Supplementary material for: Sex‐specific changes in the aphid DNA methylation landscape
Source: Mol Ecol. 2019 Sep 22;28(18):4228–41. doi: 10.1111/mec.15216 (PMC6857007; doi:10.1111/mec.15216)
Supplement: Supplementary file 3 [file MEC-28-4228-s003.xlsx]

## Sheet: Sheet1
Gene ID	logFC	logCPM	P value	FDR	Asexual female average expression (FPKM)	Male average expression (FPKM)	Differential expression category
MYZPE13164_0_v1.0_000100180	3.18561	5.52772	1.70988e-185	1.76699e-182	10.2933	80.3433	MB
MYZPE13164_0_v1.0_000134590	3.19725	6.88604	1.55025e-181	1.33502e-178	7.675	62.5967	MB
MYZPE13164_0_v1.0_000011470	2.87083	5.01535	3.72929e-175	2.9645e-172	6.57	42.7033	MB
MYZPE13164_0_v1.0_000025420	2.45281	7.32852	2.57999e-162	1.77744e-159	70.9417	344.805	MB
MYZPE13164_0_v1.0_000114030	2.14076	3.72133	3.03707e-153	1.65185e-150	2.00167	7.44833	MB
MYZPE13164_0_v1.0_000128370	2.01485	7.28482	5.02991e-153	2.59896e-150	22.6383	82.5867	MB
MYZPE13164_0_v1.0_000115790	2.16766	5.52212	9.37777e-153	4.61475e-150	8.22667	34.9583	MB
MYZPE13164_0_v1.0_000151930	2.18088	6.03229	1.85426e-152	8.70997e-150	11.3133	45.305	MB
MYZPE13164_0_v1.0_000103420	1.48187	8.61162	7.05928e-151	3.17177e-148	115.747	287.385	MB
MYZPE13164_0_v1.0_000089640	2.31726	7.8137	6.33549e-147	2.61884e-144	71.665	317.373	MB
MYZPE13164_0_v1.0_000029670	2.78672	3.58375	2.79588e-146	1.11126e-143	1.44167	8.84667	MB
MYZPE13164_0_v1.0_000005540	2.20727	4.11207	7.8964e-146	3.02227e-143	2.565	10.42	MB
MYZPE13164_0_v1.0_000008280	1.41452	7.14023	4.05445e-143	1.44478e-140	45.82	108.613	MB
MYZPE13164_0_v1.0_000141220	2.53419	5.70609	4.39627e-135	1.3767e-132	10.4167	53.335	MB
MYZPE13164_0_v1.0_000117300	3.24441	6.32863	4.65571e-135	1.41506e-132	19.0233	159.88	MB
MYZPE13164_0_v1.0_000006620	2.81338	3.97111	9.12538e-135	2.69433e-132	1.45333	9.16333	MB
MYZPE13164_0_v1.0_000169970	2.84948	7.25086	3.68851e-132	1.05881e-129	14.9233	97.1833	MB
MYZPE13164_0_v1.0_000099700	3.04139	10.0738	7.32659e-132	2.0463e-129	215.862	1574.68	MB
MYZPE13164_0_v1.0_000187610	1.8995	8.29493	3.79627e-130	1.03238e-127	53.725	190.655	MB
MYZPE13164_0_v1.0_000033310	2.15974	7.42269	4.04706e-130	1.07237e-127	39.7117	158.348	MB
MYZPE13164_0_v1.0_000019700	3.115	8.12713	5.78471e-126	1.45803e-123	22.18	154.328	MB
MYZPE13164_0_v1.0_000073890	2.29774	6.1852	3.0011e-125	7.38414e-123	16.2983	72.95	MB
MYZPE13164_0_v1.0_000042240	2.67526	3.83725	3.60496e-125	8.66363e-123	1.71833	9.63833	MB
MYZPE13164_0_v1.0_000063000	1.42975	8.94579	4.52761e-122	1.06337e-119	126.078	302.043	MB
MYZPE13164_0_v1.0_000008080	1.76086	9.24576	5.34008e-122	1.22632e-119	119.03	367.518	MB
MYZPE13164_0_v1.0_000162950	1.75083	6.81187	3.35154e-121	7.5293e-119	18.7133	55.9133	MB
MYZPE13164_0_v1.0_000167160	2.78482	4.07713	1.48814e-120	3.272e-118	2.15	13.2883	MB
MYZPE13164_0_v1.0_000138090	2.69327	4.22538	1.9121e-119	3.95192e-117	2.13833	12.225	MB
MYZPE13164_0_v1.0_000063320	2.03861	4.92523	3.86484e-118	7.83123e-116	13.7383	50.5283	MB
MYZPE13164_0_v1.0_000150610	1.64728	6.95154	7.93035e-117	1.576e-114	29.5867	82.4917	MB
MYZPE13164_0_v1.0_000035540	1.45669	6.95021	3.6547e-116	6.99402e-114	24.4633	59.88	MB
MYZPE13164_0_v1.0_000110420	1.91832	6.28114	4.40984e-116	8.28569e-114	12.9317	43.405	MB
MYZPE13164_0_v1.0_000135790	1.78061	5.75657	9.48399e-116	1.75014e-113	13.3117	41.7717	MB
MYZPE13164_0_v1.0_000130260	2.66264	3.8343	5.44837e-115	9.8778e-113	1.685	9.41833	MB
MYZPE13164_0_v1.0_000135110	1.90263	6.21989	1.50212e-114	2.67636e-112	44.1117	146.323	MB
MYZPE13164_0_v1.0_000035480	1.73559	8.32139	1.66899e-114	2.92328e-112	80.8683	239.267	MB
MYZPE13164_0_v1.0_000060290	2.05489	9.91891	1.45401e-113	2.50428e-111	31.39	116.32	MB
MYZPE13164_0_v1.0_000093590	1.3315	5.1886	1.11345e-112	1.88629e-110	16.4317	37.0933	MB
MYZPE13164_0_v1.0_000189060	2.0435	8.54358	1.93632e-112	3.22741e-110	44.31	165.655	MB
MYZPE13164_0_v1.0_000118440	1.90993	8.08315	3.27258e-112	5.36807e-110	63.2617	211.318	MB
MYZPE13164_0_v1.0_000153590	1.71933	6.41614	1.56515e-111	2.52723e-109	28.165	81.7833	MB
MYZPE13164_0_v1.0_000177970	1.51821	9.55337	2.72717e-111	4.33578e-109	171.327	442.035	MB
MYZPE13164_0_v1.0_000019750	1.50947	6.15729	1.0124e-108	1.56151e-106	24.005	65.6233	MB
MYZPE13164_0_v1.0_000060460	1.71045	7.38156	1.83382e-108	2.78687e-106	30.7783	89.9683	MB
MYZPE13164_0_v1.0_000087920	2.49792	5.29614	7.45704e-105	1.10087e-102	12.1133	61.2967	MB
MYZPE13164_0_v1.0_000083980	1.54038	5.83228	1.02134e-103	1.4659e-101	14.7933	38.4033	MB
MYZPE13164_0_v1.0_000009050	2.06381	6.44957	3.11247e-102	4.40606e-100	22.8	84.685	MB
MYZPE13164_0_v1.0_000036860	2.06037	4.63011	5.21769e-100	7.28643e-98	8.64833	33.0367	MB
MYZPE13164_0_v1.0_000123290	2.09465	6.27287	8.39343e-100	1.14129e-97	12.1983	46.1517	MB
MYZPE13164_0_v1.0_000053680	2.20925	9.62739	2.27489e-99	3.05308e-97	213.37	893.255	MB
MYZPE13164_0_v1.0_000147160	2.62309	3.15726	2.67511e-99	3.54418e-97	1.46167	7.64833	MB
MYZPE13164_0_v1.0_000172580	2.17233	7.28263	2.86495e-99	3.74764e-97	35.87	137.75	MB
MYZPE13164_0_v1.0_000057220	2.3926	4.17128	2.00454e-98	2.58937e-96	8.51333	39.6467	MB
MYZPE13164_0_v1.0_000168380	1.81078	5.60435	1.30605e-97	1.66626e-95	9.13833	28.6217	MB
MYZPE13164_0_v1.0_000125420	1.43268	7.63188	1.83389e-96	2.2833e-94	49.62	119.085	MB
MYZPE13164_0_v1.0_000007850	1.72465	6.4836	5.23494e-96	6.36445e-94	13.82	40.5733	MB
MYZPE13164_0_v1.0_000096470	1.76699	8.31533	7.31314e-96	8.78767e-94	98.9783	299.84	MB
MYZPE13164_0_v1.0_000185300	1.484	11.7993	5.6919e-94	6.6841e-92	516.568	1284.16	MB
MYZPE13164_0_v1.0_000147430	2.68445	7.22232	8.4583e-94	9.82113e-92	13.7283	78.1183	MB
MYZPE13164_0_v1.0_000038070	2.01742	4.76343	2.17037e-93	2.49207e-91	6.42667	23.1633	MB
MYZPE13164_0_v1.0_000120910	1.5014	4.87273	9.48643e-93	1.07728e-90	6.87167	17.28	MB
MYZPE13164_0_v1.0_000064380	2.71593	5.65368	1.25145e-92	1.4057e-90	4.89167	28.5967	MB
MYZPE13164_0_v1.0_000140530	2.27864	5.71126	1.08338e-91	1.19102e-89	29.4933	127.953	MB
MYZPE13164_0_v1.0_000131670	2.19469	2.7981	1.18277e-91	1.28661e-89	5.30833	23.7317	MB
MYZPE13164_0_v1.0_000071260	1.12836	7.07608	1.72477e-91	1.85664e-89	49.0933	96.3133	MB
MYZPE13164_0_v1.0_000168530	2.49331	10.223	7.46182e-91	7.94954e-89	184.633	923.953	MB
MYZPE13164_0_v1.0_000065650	1.46468	7.46019	8.26698e-91	8.71744e-89	54.785	134.527	MB
MYZPE13164_0_v1.0_000085820	2.1356	5.40898	2.22641e-90	2.32401e-88	6.72333	26.3083	MB
MYZPE13164_0_v1.0_000145520	1.65093	5.95783	2.93839e-90	3.03653e-88	13.31	37.165	MB
MYZPE13164_0_v1.0_000025400	2.84618	7.44083	4.41408e-90	4.51634e-88	22.92	146.273	MB
MYZPE13164_0_v1.0_000131320	2.63249	7.58561	7.21068e-90	7.30541e-88	29.1533	160.342	MB
MYZPE13164_0_v1.0_000025950	1.35676	5.20639	2.62467e-89	2.63334e-87	8.73667	19.845	MB
MYZPE13164_0_v1.0_000008140	1.33329	5.64176	6.82238e-89	6.77908e-87	17.8367	40.1917	MB
MYZPE13164_0_v1.0_000146510	1.8654	4.85766	1.02752e-88	1.01128e-86	20.3817	65.1683	MB
MYZPE13164_0_v1.0_000040480	1.42103	7.23422	1.40455e-88	1.3693e-86	27.3767	65.1217	MB
MYZPE13164_0_v1.0_000053620	2.06987	8.49669	3.04934e-88	2.94503e-86	53.0267	198.752	MB
MYZPE13164_0_v1.0_000049700	1.60319	5.06803	5.27215e-87	5.04467e-85	5.3	14.265	MB
MYZPE13164_0_v1.0_000116080	1.46183	4.65106	1.02072e-86	9.67719e-85	25.06	61.4183	MB
MYZPE13164_0_v1.0_000064730	1.86016	5.4545	1.20339e-86	1.13053e-84	10.4683	33.8083	MB
MYZPE13164_0_v1.0_000028740	1.7017	6.01037	1.72248e-86	1.60362e-84	14.1833	40.995	MB
MYZPE13164_0_v1.0_000183000	1.47647	5.54762	2.34676e-86	2.16531e-84	8.625	21.33	MB
MYZPE13164_0_v1.0_000073280	1.16118	7.98338	6.10571e-86	5.53477e-84	46.105	91.6383	MB
MYZPE13164_0_v1.0_000197950	1.12449	6.56172	1.30181e-85	1.16982e-83	12.4933	24.1083	MB
MYZPE13164_0_v1.0_000128760	3.14573	10.0553	1.91341e-85	1.70458e-83	480.77	3782.46	MB
MYZPE13164_0_v1.0_000102640	1.62096	8.92828	2.54753e-85	2.2501e-83	209.465	549.162	MB
MYZPE13164_0_v1.0_000011140	1.40387	4.98717	2.85986e-85	2.50456e-83	11.69	27.4483	MB
MYZPE13164_0_v1.0_000095580	2.52852	4.04848	2.94817e-85	2.5602e-83	8.67667	44.5833	MB
MYZPE13164_0_v1.0_000046910	1.77488	5.09141	4.55722e-85	3.92452e-83	6.68167	20.4733	MB
MYZPE13164_0_v1.0_000027350	1.08081	8.70783	7.34733e-85	6.27499e-83	302.26	570.445	MB
MYZPE13164_0_v1.0_000043420	2.73381	2.64773	4.76477e-84	4.00318e-82	0.695	4.13333	MB
MYZPE13164_0_v1.0_000082180	2.33355	7.99943	1.5441e-83	1.27654e-81	51.0583	228.778	MB
MYZPE13164_0_v1.0_000015460	1.56634	7.24345	4.24603e-83	3.48242e-81	60.605	159.738	MB
MYZPE13164_0_v1.0_000082270	1.35141	7.56609	5.59479e-83	4.55249e-81	47.2667	107.348	MB
MYZPE13164_0_v1.0_000136170	1.74151	7.91362	5.70187e-83	4.60337e-81	64.095	190.157	MB
MYZPE13164_0_v1.0_000177740	1.48275	11.2936	1.47565e-82	1.18212e-80	638.387	1583.03	MB
MYZPE13164_0_v1.0_000055480	1.44341	7.55566	2.22403e-82	1.76793e-80	73.6533	178.148	MB
MYZPE13164_0_v1.0_000125290	1.48247	6.58319	5.78853e-82	4.56631e-80	25.1667	64.7917	MB
MYZPE13164_0_v1.0_000112140	1.51543	5.19576	3.93006e-81	3.05363e-79	11.7	29.8167	MB
MYZPE13164_0_v1.0_000044490	3.14484	6.32577	8.58607e-81	6.62152e-79	8.37667	65.96	MB
MYZPE13164_0_v1.0_000086570	1.96832	7.16413	1.60876e-80	1.23148e-78	44.2583	153.81	MB
MYZPE13164_0_v1.0_000165240	2.12135	4.4582	1.36252e-79	1.03532e-77	4.06	15.8617	MB
MYZPE13164_0_v1.0_000090310	1.64611	6.48932	1.6632e-79	1.25456e-77	18.6883	52.125	MB
MYZPE13164_0_v1.0_000024500	1.23365	5.71937	2.15816e-79	1.61611e-77	18.7983	39.4867	MB
MYZPE13164_0_v1.0_000035850	1.26043	9.66442	8.77303e-79	6.52233e-77	312.057	622.385	MB
MYZPE13164_0_v1.0_000025390	2.7483	11.0533	2.46663e-78	1.80782e-76	607.793	3623.24	MB
MYZPE13164_0_v1.0_000008130	1.75803	6.44523	6.14746e-77	4.44251e-75	22.035	64.4717	MB
MYZPE13164_0_v1.0_000075730	1.49191	9.17517	6.74886e-77	4.84324e-75	125.088	312.375	MB
MYZPE13164_0_v1.0_000121720	1.69221	5.73554	8.99153e-77	6.40817e-75	16.6117	48.5883	MB
MYZPE13164_0_v1.0_000064670	1.45579	6.64012	1.18458e-76	8.38453e-75	36.2183	88.47	MB
MYZPE13164_0_v1.0_000109600	1.3051	6.56698	3.55365e-76	2.49819e-74	16.3533	35.8867	MB
MYZPE13164_0_v1.0_000016610	1.70252	5.96651	4.77289e-76	3.33264e-74	18.58	52.39	MB
MYZPE13164_0_v1.0_000192010	1.38336	7.36845	3.7307e-75	2.58745e-73	28.6683	65.9867	MB
MYZPE13164_0_v1.0_000131310	1.5951	5.52059	5.11778e-75	3.50246e-73	8.29333	22.3067	MB
MYZPE13164_0_v1.0_000012160	1.78144	5.84769	1.5453e-74	1.03696e-72	11.9767	36.5467	MB
MYZPE13164_0_v1.0_000007440	1.28255	5.85419	2.55582e-74	1.69307e-72	22.43	48.85	MB
MYZPE13164_0_v1.0_000097270	1.51183	6.86344	4.97062e-74	3.27175e-72	28.3167	71.6017	MB
MYZPE13164_0_v1.0_000043130	2.37593	4.67729	7.68428e-74	5.02591e-72	5.17167	23.9817	MB
MYZPE13164_0_v1.0_000115270	1.39784	6.93195	2.70076e-73	1.75533e-71	48.2	113.127	MB
MYZPE13164_0_v1.0_000069980	1.4332	5.89711	5.51287e-73	3.56062e-71	12.0017	28.8517	MB
MYZPE13164_0_v1.0_000034600	1.37515	7.50999	6.62996e-73	4.25553e-71	27.08	62.4633	MB
MYZPE13164_0_v1.0_000050200	1.8499	10.1653	8.77885e-73	5.60004e-71	886.228	2901.92	MB
MYZPE13164_0_v1.0_000120900	1.20409	7.50326	1.84265e-72	1.1611e-70	44.8417	88.2617	MB
MYZPE13164_0_v1.0_000152680	1.13782	7.7613	2.07554e-72	1.29992e-70	30.1033	59.8733	MB
MYZPE13164_0_v1.0_000026000	2.83672	5.39559	2.56689e-72	1.59797e-70	14.2417	89.9733	MB
MYZPE13164_0_v1.0_000033970	1.06894	5.83351	4.27414e-72	2.64485e-70	16.5667	31.0133	MB
MYZPE13164_0_v1.0_000139660	1.46009	7.98841	9.35236e-72	5.68514e-70	36.0617	88.3083	MB
MYZPE13164_0_v1.0_000013650	1.59531	7.76272	1.67922e-71	1.0148e-69	44.6517	121.558	MB
MYZPE13164_0_v1.0_000158480	1.65239	7.68947	1.55557e-69	9.13364e-68	75.5067	204.86	MB
MYZPE13164_0_v1.0_000092950	1.37454	9.45961	1.77908e-69	1.0387e-67	128.215	298.188	MB
MYZPE13164_0_v1.0_000081570	2.85898	3.62708	2.35175e-69	1.36533e-67	1.39	8.97667	MB
MYZPE13164_0_v1.0_000161630	1.9927	5.89183	4.10931e-69	2.3592e-67	12.8817	45.5417	MB
MYZPE13164_0_v1.0_000139830	2.5068	7.96488	8.20425e-69	4.68413e-67	19.87	100.187	MB
MYZPE13164_0_v1.0_000085210	1.21939	7.89938	2.19447e-68	1.24603e-66	85.315	176.472	MB
MYZPE13164_0_v1.0_000003990	0.950572	8.04397	3.12191e-68	1.76294e-66	126.333	212.392	MB
MYZPE13164_0_v1.0_000199920	1.85711	8.16132	3.59497e-68	2.01905e-66	102.49	334.28	MB
MYZPE13164_0_v1.0_000169710	1.30903	8.17345	1.17153e-67	6.54408e-66	144.77	313.883	MB
MYZPE13164_0_v1.0_000092250	1.23045	5.98924	3.83855e-67	2.12126e-65	20.57	42.97	MB
MYZPE13164_0_v1.0_000195110	2.05142	9.00304	5.30154e-67	2.88348e-65	158.74	584.253	MB
MYZPE13164_0_v1.0_000098360	1.42094	4.81934	6.61361e-67	3.55964e-65	15.25	36.59	MB
MYZPE13164_0_v1.0_000098410	1.42094	4.81934	6.61361e-67	3.55964e-65	15.25	36.59	MB
MYZPE13164_0_v1.0_000127820	1.09608	7.29547	9.1041e-67	4.8747e-65	27.4833	52.5733	MB
MYZPE13164_0_v1.0_000050430	2.0947	6.09716	9.42548e-67	5.02077e-65	16.7433	63.24	MB
MYZPE13164_0_v1.0_000168780	1.70435	5.14262	1.00443e-66	5.32298e-65	6.77167	19.66	MB
MYZPE13164_0_v1.0_000092810	1.03484	7.74278	1.23992e-66	6.50424e-65	31.9183	58.56	MB
MYZPE13164_0_v1.0_000077000	2.29323	5.23319	1.27902e-66	6.66319e-65	16.99	74.7133	MB
MYZPE13164_0_v1.0_000038040	1.90852	7.68193	1.28312e-66	6.66319e-65	43.5417	144.935	MB
MYZPE13164_0_v1.0_000005200	1.17728	6.76973	1.34007e-66	6.92413e-65	26.12	49.185	MB
MYZPE13164_0_v1.0_000149930	1.61907	7.20334	1.89154e-66	9.72498e-65	118.928	324.728	MB
MYZPE13164_0_v1.0_000132630	1.4452	6.07311	3.25702e-66	1.66624e-64	16.8317	40.97	MB
MYZPE13164_0_v1.0_000091590	1.04921	6.42654	3.42118e-66	1.7416e-64	19.955	36.73	MB
MYZPE13164_0_v1.0_000062510	0.893744	7.31464	5.69848e-66	2.85864e-64	95.9133	156.133	MB
MYZPE13164_0_v1.0_000000690	1.49951	9.9838	6.2268e-66	3.10859e-64	228.827	575.037	MB
MYZPE13164_0_v1.0_000057330	1.7823	7.75603	8.80152e-66	4.37283e-64	110.903	321.508	MB
MYZPE13164_0_v1.0_000167820	0.95067	6.53176	8.84954e-66	4.37565e-64	20.87	35.9217	MB
MYZPE13164_0_v1.0_000062850	2.22419	9.54541	1.16258e-65	5.66701e-64	83.4933	345.552	MB
MYZPE13164_0_v1.0_000021680	2.8009	5.03916	1.6205e-65	7.78897e-64	36.1567	227.597	MB
MYZPE13164_0_v1.0_000095300	2.11596	6.51706	2.45799e-65	1.17055e-63	16.2417	62.6867	MB
MYZPE13164_0_v1.0_000058740	1.38201	6.10044	3.1266e-65	1.48212e-63	81.0183	188.387	MB
MYZPE13164_0_v1.0_000131110	2.03574	5.58025	4.06984e-65	1.92044e-63	7.08667	25.9317	MB
MYZPE13164_0_v1.0_000152990	1.13014	6.08072	6.30184e-65	2.93348e-63	10.8767	21.2	MB
MYZPE13164_0_v1.0_000174220	1.64838	7.50986	8.79111e-65	4.07387e-63	22.8483	63.605	MB
MYZPE13164_0_v1.0_000163330	1.02509	8.72753	9.74595e-65	4.49619e-63	117.457	208.305	MB
MYZPE13164_0_v1.0_000147390	1.03758	6.61143	1.26868e-64	5.82691e-63	34.4033	61.785	MB
MYZPE13164_0_v1.0_000129740	1.57489	7.22797	2.2061e-64	1.00431e-62	62.28	165.925	MB
MYZPE13164_0_v1.0_000038030	2.79538	7.30379	2.54506e-64	1.15354e-62	18.2717	112.578	MB
MYZPE13164_0_v1.0_000197910	2.0428	4.11731	3.18706e-64	1.43821e-62	4.18333	15.5617	MB
MYZPE13164_0_v1.0_000038530	2.42813	8.03565	5.04921e-64	2.26863e-62	45.8567	220.325	MB
MYZPE13164_0_v1.0_000053120	0.987413	7.02058	1.30541e-63	5.8147e-62	29.2083	51.6033	MB
MYZPE13164_0_v1.0_000023560	1.31542	10.2584	1.4966e-63	6.63769e-62	195.93	429.705	MB
MYZPE13164_0_v1.0_000046490	1.72192	3.33753	3.77747e-63	1.6471e-61	2.44167	7.2	MB
MYZPE13164_0_v1.0_000103920	1.91579	6.19652	5.77203e-63	2.50623e-61	91.2383	305.832	MB
MYZPE13164_0_v1.0_000164850	1.29069	7.23944	8.01597e-63	3.46599e-61	55.4767	120.455	MB
MYZPE13164_0_v1.0_000160640	0.851804	8.21944	1.72375e-62	7.42217e-61	80.6067	129.29	MB
MYZPE13164_0_v1.0_000133310	1.30565	5.09778	1.84147e-62	7.89614e-61	20.0167	44.3617	MB
MYZPE13164_0_v1.0_000009720	3.01401	7.59749	2.03284e-62	8.68075e-61	17.955	128.582	MB
MYZPE13164_0_v1.0_000105410	1.49172	8.38354	3.55479e-62	1.49939e-60	88.6283	221.368	MB
MYZPE13164_0_v1.0_000056160	1.22415	6.76522	3.9487e-62	1.65878e-60	36.2617	76.4683	MB
MYZPE13164_0_v1.0_000003480	1.23778	6.69242	4.66092e-62	1.95004e-60	23.73	49.9033	MB
MYZPE13164_0_v1.0_000162520	1.14447	8.00438	5.11104e-62	2.12974e-60	72.7283	142.945	MB
MYZPE13164_0_v1.0_000146140	1.17532	4.80978	6.66885e-62	2.76771e-60	7.71167	15.4883	MB
MYZPE13164_0_v1.0_000069760	0.950651	7.80227	7.85482e-62	3.23393e-60	49.5983	85.2	MB
MYZPE13164_0_v1.0_000049630	1.9291	6.02547	1.88848e-61	7.68327e-60	6.8	23.065	MB
MYZPE13164_0_v1.0_000006610	1.08006	7.54185	2.60323e-61	1.05085e-59	54.65	97.6733	MB
MYZPE13164_0_v1.0_000042250	1.41033	4.93578	2.66268e-61	1.07067e-59	10.2133	23.12	MB
MYZPE13164_0_v1.0_000195750	2.89901	3.61901	3.82229e-61	1.53099e-59	5.01333	33.51	MB
MYZPE13164_0_v1.0_000182610	2.69868	2.10655	4.60437e-61	1.83713e-59	3.51667	20.6483	MB
MYZPE13164_0_v1.0_000058080	2.40607	6.97132	6.47796e-61	2.57474e-59	55.2783	258.555	MB
MYZPE13164_0_v1.0_000134380	1.00954	7.65496	1.02898e-60	4.06913e-59	37.68	68.0883	MB
MYZPE13164_0_v1.0_000046330	1.24838	8.28238	1.03166e-60	4.06913e-59	108.97	230.1	MB
MYZPE13164_0_v1.0_000102600	1.61756	5.02944	1.12681e-60	4.42754e-59	11.145	30.1117	MB
MYZPE13164_0_v1.0_000008240	1.06729	7.2944	1.28891e-60	5.04531e-59	26.355	46.1	MB
MYZPE13164_0_v1.0_000028640	1.22733	7.15431	1.30796e-60	5.10054e-59	46.9467	97.8583	MB
MYZPE13164_0_v1.0_000014750	2.12082	6.48642	1.63235e-60	6.34161e-59	16.385	63.0867	MB
MYZPE13164_0_v1.0_000150600	1.2223	5.35029	1.86216e-60	7.20731e-59	11.6567	24.18	MB
MYZPE13164_0_v1.0_000141660	0.925855	7.01138	1.89708e-60	7.3151e-59	35.2333	59.5267	MB
MYZPE13164_0_v1.0_000201890	1.11533	8.24598	2.0261e-60	7.78353e-59	61.03	117.537	MB
MYZPE13164_0_v1.0_000048610	1.08263	6.99628	2.25745e-60	8.6402e-59	24.565	44.9533	MB
MYZPE13164_0_v1.0_000102310	1.40542	4.21328	2.50264e-60	9.54327e-59	12.7017	30.2333	MB
MYZPE13164_0_v1.0_000179480	2.25919	3.07838	4.29754e-60	1.62677e-58	0.761667	3.285	MB
MYZPE13164_0_v1.0_000090160	1.32073	9.08584	8.01789e-60	3.01298e-58	246.468	546.297	MB
MYZPE13164_0_v1.0_000145910	1.20185	7.27112	8.93201e-60	3.34433e-58	35.8	73.4583	MB
MYZPE13164_0_v1.0_000138390	1.71831	4.66256	1.07713e-59	4.01843e-58	15.3317	44.7883	MB
MYZPE13164_0_v1.0_000038060	2.25828	10.0185	1.30346e-59	4.84532e-58	142.128	603.445	MB
MYZPE13164_0_v1.0_000151520	1.26491	6.62066	1.88564e-59	6.98431e-58	56.0783	115.032	MB
MYZPE13164_0_v1.0_000058780	0.88925	5.46842	3.17889e-59	1.16906e-57	31.715	52.3067	MB
MYZPE13164_0_v1.0_000014860	1.07873	9.13668	4.40987e-59	1.61602e-57	86.6817	162.303	MB
MYZPE13164_0_v1.0_000010330	1.7771	3.44763	5.66435e-59	2.06839e-57	1.01833	3.16833	MB
MYZPE13164_0_v1.0_000097050	1.39773	4.70148	8.86665e-59	3.20378e-57	21.0217	49.2967	MB
MYZPE13164_0_v1.0_000106950	1.01079	6.6666	1.30311e-58	4.67583e-57	16.2967	29.18	MB
MYZPE13164_0_v1.0_000045770	1.6849	8.31875	1.67332e-58	5.98344e-57	96.865	276.138	MB
MYZPE13164_0_v1.0_000101790	0.992482	8.94114	2.2279e-58	7.939e-57	38.9167	68.9067	MB
MYZPE13164_0_v1.0_000155810	2.14265	3.60467	3.57438e-58	1.26933e-56	1.61667	6.42667	MB
MYZPE13164_0_v1.0_000165330	1.05556	6.48318	6.88562e-58	2.43685e-56	25.72	47.855	MB
MYZPE13164_0_v1.0_000061210	1.01021	5.21034	1.02562e-57	3.61731e-56	16.6033	29.89	MB
MYZPE13164_0_v1.0_000111650	1.48691	5.82154	1.81245e-57	6.37068e-56	10.7883	25.825	MB
MYZPE13164_0_v1.0_000074240	0.986506	5.36911	2.10864e-57	7.38667e-56	29.0567	51.3733	MB
MYZPE13164_0_v1.0_000048540	1.26774	8.82462	2.32229e-57	8.10762e-56	43.74	93.4717	MB
MYZPE13164_0_v1.0_000096210	1.34535	5.76597	3.12146e-57	1.0861e-55	24.285	54.9517	MB
MYZPE13164_0_v1.0_000014470	2.55984	2.49741	6.23374e-57	2.14732e-55	1.135	6.00833	MB
MYZPE13164_0_v1.0_000048370	1.11791	7.58353	7.6989e-57	2.61712e-55	53.7333	103.575	MB
MYZPE13164_0_v1.0_000126640	1.1393	5.72168	9.11391e-57	3.08797e-55	13.5283	26.7083	MB
MYZPE13164_0_v1.0_000169660	1.77827	7.42809	1.65671e-56	5.5767e-55	105.953	323.363	MB
MYZPE13164_0_v1.0_000160170	1.3823	8.98712	2.19232e-56	7.35566e-55	31.5133	72.9333	MB
MYZPE13164_0_v1.0_000065800	1.08509	6.45355	2.42401e-56	8.1067e-55	32.0717	63.625	MB
MYZPE13164_0_v1.0_000139650	0.970373	5.67061	6.46608e-56	2.14857e-54	11.805	20.9933	MB
MYZPE13164_0_v1.0_000039810	1.77404	7.63665	7.15567e-56	2.37009e-54	42.21	128.067	MB
MYZPE13164_0_v1.0_000020210	1.3177	6.82835	1.18349e-55	3.90739e-54	15.4417	34.205	MB
MYZPE13164_0_v1.0_000152460	1.26216	8.42531	2.01868e-55	6.62256e-54	138.365	294.737	MB
MYZPE13164_0_v1.0_000092660	1.11895	6.68872	2.53527e-55	8.29097e-54	40.3533	79.0283	MB
MYZPE13164_0_v1.0_000061440	1.19709	7.24209	3.45385e-55	1.12593e-53	71.4867	144.29	MB
MYZPE13164_0_v1.0_000002460	1.12285	6.5935	3.70414e-55	1.20373e-53	23.02	44.45	MB
MYZPE13164_0_v1.0_000170550	2.24252	4.23174	4.77236e-55	1.546e-53	5.23667	21.9933	MB
MYZPE13164_0_v1.0_000042040	0.972257	7.3104	7.16305e-55	2.31322e-53	95.3717	165.633	MB
MYZPE13164_0_v1.0_000066960	1.35583	5.02188	1.85808e-54	5.94471e-53	3.56	8.11667	MB
MYZPE13164_0_v1.0_000021790	1.15449	7.45148	2.2139e-54	7.06123e-53	117.658	232.78	MB
MYZPE13164_0_v1.0_000056690	1.14826	4.37449	2.84623e-54	9.05013e-53	13.085	26.095	MB
MYZPE13164_0_v1.0_000041870	1.63057	6.97214	3.00468e-54	9.52465e-53	38.65	105.95	MB
MYZPE13164_0_v1.0_000138380	1.84981	3.85918	3.68039e-54	1.15955e-52	18.115	57.9667	MB
MYZPE13164_0_v1.0_000074010	1.15201	6.50713	4.82119e-54	1.51435e-52	64.5733	128.342	MB
MYZPE13164_0_v1.0_000004880	1.00499	6.53202	5.02357e-54	1.57314e-52	17.435	31.3383	MB
MYZPE13164_0_v1.0_000048750	1.70489	8.1403	5.63984e-54	1.76079e-52	122.783	355.273	MB
MYZPE13164_0_v1.0_000005020	1.95173	3.28562	5.74628e-54	1.78798e-52	3.095	10.79	MB
MYZPE13164_0_v1.0_000196800	2.44817	4.56068	5.76155e-54	1.78798e-52	5.11833	23.7517	MB
MYZPE13164_0_v1.0_000050810	1.34523	8.15445	6.11493e-54	1.89197e-52	129.265	291.362	MB
MYZPE13164_0_v1.0_000171890	1.20948	6.34307	6.45673e-54	1.99176e-52	25.9617	53.46	MB
MYZPE13164_0_v1.0_000024510	1.25153	5.68986	8.34211e-54	2.55808e-52	14.32	30.53	MB
MYZPE13164_0_v1.0_000094800	1.67873	4.28324	1.29783e-53	3.96799e-52	3.25833	9.24167	MB
MYZPE13164_0_v1.0_000160130	1.88094	5.03018	1.32853e-53	4.04987e-52	57.2167	188.973	MB
MYZPE13164_0_v1.0_000012460	0.996866	8.94826	1.73562e-53	5.25978e-52	153.785	275.487	MB
MYZPE13164_0_v1.0_000116770	1.56032	3.43611	1.7513e-53	5.29178e-52	10.5517	27.8433	MB
MYZPE13164_0_v1.0_000039540	1.03137	6.2405	2.53335e-53	7.61037e-52	24.055	43.91	MB
MYZPE13164_0_v1.0_000019880	1.60282	5.85575	3.2052e-53	9.60074e-52	22.17	60.015	MB
MYZPE13164_0_v1.0_000139780	1.57682	3.44779	3.67616e-53	1.09796e-51	2.60333	6.775	MB
MYZPE13164_0_v1.0_000043440	1.42185	9.31525	5.60754e-53	1.66998e-51	130.192	312.652	MB
MYZPE13164_0_v1.0_000043400	1.16557	4.87835	6.33238e-53	1.87504e-51	9.8	19.6067	MB
MYZPE13164_0_v1.0_000007750	2.88443	6.90019	8.31468e-53	2.44102e-51	10.7683	70.4883	MB
MYZPE13164_0_v1.0_000077450	1.78891	5.53493	9.30039e-53	2.72267e-51	26.8917	82.4333	MB
MYZPE13164_0_v1.0_000062250	1.83687	4.05377	1.04795e-52	3.05919e-51	11.6567	37.28	MB
MYZPE13164_0_v1.0_000012770	2.93743	6.24094	1.20856e-52	3.5181e-51	70.44	480.625	MB
MYZPE13164_0_v1.0_000010780	1.69866	7.79373	1.37251e-52	3.98414e-51	117.968	338.305	MB
MYZPE13164_0_v1.0_000098420	1.05431	6.85579	1.49959e-52	4.34083e-51	32.8433	60.7117	MB
MYZPE13164_0_v1.0_000196740	1.22629	6.08158	1.62434e-52	4.68882e-51	28.4233	60.0983	MB
MYZPE13164_0_v1.0_000062360	1.43891	6.58985	2.22924e-52	6.41698e-51	14.2467	34.3883	MB
MYZPE13164_0_v1.0_000197900	0.966302	7.18209	2.32937e-52	6.6866e-51	45.7367	79.4083	MB
MYZPE13164_0_v1.0_000123440	1.234	6.44771	2.47949e-52	7.09778e-51	37.3733	78.2483	MB
MYZPE13164_0_v1.0_000005180	0.832575	7.62166	2.8086e-52	7.9956e-51	52.15	84.7767	MB
MYZPE13164_0_v1.0_000175730	1.1893	6.49153	3.05008e-52	8.65922e-51	25.09	50.8233	MB
MYZPE13164_0_v1.0_000150020	1.58571	5.44608	3.92114e-52	1.11017e-50	15.42	41.0283	MB
MYZPE13164_0_v1.0_000152660	1.33714	9.37202	4.09244e-52	1.1555e-50	310.375	696.822	MB
MYZPE13164_0_v1.0_000119350	1.06026	6.78429	4.92852e-52	1.38777e-50	54.9033	101.967	MB
MYZPE13164_0_v1.0_000193900	1.78	8.17275	7.12867e-52	1.99641e-50	57.175	173.665	MB
MYZPE13164_0_v1.0_000192060	1.04873	10.2713	7.99708e-52	2.22754e-50	472.163	922.39	MB
MYZPE13164_0_v1.0_000139320	1.56812	6.42971	8.53385e-52	2.37067e-50	33.5367	88.8233	MB
MYZPE13164_0_v1.0_000177200	0.925541	9.219	1.19594e-51	3.31336e-50	145.512	247.168	MB
MYZPE13164_0_v1.0_000125180	1.36368	9.56694	1.42064e-51	3.92536e-50	442.735	1011.44	MB
MYZPE13164_0_v1.0_000044980	0.931984	5.41211	2.42534e-51	6.68359e-50	30.8517	52.5533	MB
MYZPE13164_0_v1.0_000073970	1.77954	10.4585	2.70719e-51	7.44044e-50	392.047	1192.12	MB
MYZPE13164_0_v1.0_000010840	2.6244	4.79786	2.88368e-51	7.9045e-50	12.4917	68.4867	MB
MYZPE13164_0_v1.0_000003150	1.48123	4.42237	4.58285e-51	1.24958e-49	3.79167	9.555	MB
MYZPE13164_0_v1.0_000058200	1.79966	7.78253	6.66818e-51	1.80864e-49	52.4767	162.21	MB
MYZPE13164_0_v1.0_000169400	1.771	6.58856	7.74401e-51	2.09494e-49	20.1183	60.84	MB
MYZPE13164_0_v1.0_000003790	1.5045	5.67778	8.1662e-51	2.20338e-49	9.785	24.615	MB
MYZPE13164_0_v1.0_000146340	1.3745	3.85273	8.42199e-51	2.26648e-49	8.425	19.4267	MB
MYZPE13164_0_v1.0_000187950	1.16046	7.3051	8.79515e-51	2.36075e-49	101.853	202.588	MB
MYZPE13164_0_v1.0_000111870	0.917005	7.81342	1.16936e-50	3.12251e-49	41.96	71.36	MB
MYZPE13164_0_v1.0_000141670	1.51571	5.93658	1.178e-50	3.13749e-49	11.8467	30.1183	MB
MYZPE13164_0_v1.0_000029740	1.00929	8.16817	1.43319e-50	3.80736e-49	96.6083	171.143	MB
MYZPE13164_0_v1.0_000006050	1.03308	5.55585	1.44604e-50	3.83162e-49	13.7317	24.9883	MB
MYZPE13164_0_v1.0_000062020	1.27207	6.84078	1.72767e-50	4.55453e-49	21.6083	46.4267	MB
MYZPE13164_0_v1.0_000036200	0.999226	5.14877	2.34249e-50	6.14975e-49	16.2433	28.9483	MB
MYZPE13164_0_v1.0_000185120	1.62856	4.13923	2.52238e-50	6.58238e-49	2.49	6.87	MB
MYZPE13164_0_v1.0_000169880	1.35003	7.19188	3.03936e-50	7.91151e-49	30.6633	69.4567	MB
MYZPE13164_0_v1.0_000190540	1.71648	4.7886	3.16899e-50	8.22822e-49	66.0517	194.838	MB
MYZPE13164_0_v1.0_000141490	1.03663	6.23508	4.29284e-50	1.11184e-48	38.755	70.8883	MB
MYZPE13164_0_v1.0_000086050	1.39008	5.95659	4.91704e-50	1.26715e-48	57.565	134.353	MB
MYZPE13164_0_v1.0_000011510	1.27509	5.60349	5.56324e-50	1.43011e-48	56.4267	122.507	MB
MYZPE13164_0_v1.0_000115460	0.950579	5.54332	8.91834e-50	2.27561e-48	13.2867	21.5633	MB
MYZPE13164_0_v1.0_000184840	1.21044	5.79626	1.06911e-49	2.71455e-48	21.015	43.3217	MB
MYZPE13164_0_v1.0_000166250	0.97997	6.02267	1.24615e-49	3.15631e-48	113.84	200.087	MB
MYZPE13164_0_v1.0_000002630	1.40537	6.95691	1.38317e-49	3.49478e-48	21.5917	50.365	MB
MYZPE13164_0_v1.0_000019740	0.853551	7.73814	1.54447e-49	3.87393e-48	42.1217	67.68	MB
MYZPE13164_0_v1.0_000016440	1.07552	6.72876	1.80222e-49	4.50947e-48	21.4333	40.15	MB
MYZPE13164_0_v1.0_000116340	0.814858	7.23912	2.28376e-49	5.70057e-48	37.98	59.455	MB
MYZPE13164_0_v1.0_000053260	1.30663	8.86907	2.91837e-49	7.24962e-48	87.4133	190.753	MB
MYZPE13164_0_v1.0_000119000	1.78727	7.92823	2.97256e-49	7.36654e-48	52.565	162.208	MB
MYZPE13164_0_v1.0_000068090	2.79896	1.83353	3.66505e-49	9.06091e-48	0.898333	5.30667	MB
MYZPE13164_0_v1.0_000112050	2.32392	4.30479	3.80714e-49	9.38973e-48	4.63667	20.6567	MB
MYZPE13164_0_v1.0_000083930	0.993289	8.52293	4.70795e-49	1.15463e-47	93.33	164.993	MB
MYZPE13164_0_v1.0_000100600	1.3392	6.3855	4.71506e-49	1.15463e-47	57.2517	128.71	MB
MYZPE13164_0_v1.0_000100970	1.3392	6.3855	4.71506e-49	1.15463e-47	57.2517	128.71	MB
MYZPE13164_0_v1.0_000044450	1.32702	6.59889	5.10121e-49	1.24624e-47	25.7433	57.3167	MB
MYZPE13164_0_v1.0_000054730	1.50615	5.86403	5.67116e-49	1.38221e-47	34.2567	86.7033	MB
MYZPE13164_0_v1.0_000005990	1.73899	4.61934	7.80688e-49	1.89827e-47	9.475	27.2233	MB
MYZPE13164_0_v1.0_000195250	2.10214	3.85774	9.38244e-49	2.26538e-47	10.77	41.1867	MB
MYZPE13164_0_v1.0_000199160	2.99107	2.66221	1.32205e-48	3.17723e-47	1.26667	9.27333	MB
MYZPE13164_0_v1.0_000099800	0.809877	5.42239	1.33905e-48	3.21062e-47	12.6417	19.7117	MB
MYZPE13164_0_v1.0_000011650	1.177	6.24029	1.36321e-48	3.26096e-47	22.76	45.5333	MB
MYZPE13164_0_v1.0_000091920	1.67611	9.89724	1.36636e-48	3.26097e-47	318.392	899.232	MB
MYZPE13164_0_v1.0_000053890	1.90986	4.47346	1.59722e-48	3.80316e-47	3.265	10.995	MB
MYZPE13164_0_v1.0_000048760	1.77236	8.48476	1.72675e-48	4.10211e-47	226.835	688.128	MB
MYZPE13164_0_v1.0_000099660	1.04901	6.77343	1.76561e-48	4.18482e-47	35.9567	66.0983	MB
MYZPE13164_0_v1.0_000102730	1.48164	6.06032	2.01702e-48	4.76977e-47	15.62	38.81	MB
MYZPE13164_0_v1.0_000103740	2.32633	2.34042	2.13799e-48	5.04429e-47	2.07333	9.12667	MB
MYZPE13164_0_v1.0_000146920	1.14266	6.13673	2.87874e-48	6.74578e-47	19.1367	37.24	MB
MYZPE13164_0_v1.0_000180640	1.02838	5.81341	4.39722e-48	1.02807e-46	21.1867	38.4367	MB
MYZPE13164_0_v1.0_000157270	1.13556	8.1438	4.55327e-48	1.06216e-46	85.8033	167.122	MB
MYZPE13164_0_v1.0_000110440	1.25801	6.60551	6.6622e-48	1.55061e-46	17.485	38.63	MB
MYZPE13164_0_v1.0_000114430	1.5621	6.12041	7.19398e-48	1.67062e-46	61.1867	162.008	MB
MYZPE13164_0_v1.0_000156170	1.16647	6.04481	9.23078e-48	2.13881e-46	69.61	139.337	MB
MYZPE13164_0_v1.0_000056660	1.58954	4.05815	9.30568e-48	2.14654e-46	7.78167	20.9717	MB
MYZPE13164_0_v1.0_000040570	1.02246	5.75708	1.13194e-47	2.60523e-46	16.03	29.3433	MB
MYZPE13164_0_v1.0_000156220	1.58115	3.32392	1.20555e-47	2.76847e-46	5.19833	14.125	MB
MYZPE13164_0_v1.0_000158520	0.901406	8.57998	1.33831e-47	3.06655e-46	71.125	118.145	MB
MYZPE13164_0_v1.0_000179290	1.05238	7.31272	1.35189e-47	3.0908e-46	41.105	75.9633	MB
MYZPE13164_0_v1.0_000025410	1.63421	3.83412	1.42922e-47	3.26038e-46	5.35167	14.805	MB
MYZPE13164_0_v1.0_000165710	1.0407	8.1027	1.54844e-47	3.52458e-46	55.6433	101.848	MB
MYZPE13164_0_v1.0_000073900	1.04898	5.33326	2.27918e-47	5.15385e-46	19.0617	35.5317	MB
MYZPE13164_0_v1.0_000066710	0.947182	6.79433	3.08577e-47	6.94734e-46	39.165	68.025	MB
MYZPE13164_0_v1.0_000006750	1.0704	9.35117	3.38916e-47	7.61382e-46	129.692	242.222	MB
MYZPE13164_0_v1.0_000157730	1.58615	2.7674	5.5759e-47	1.23651e-45	1.34833	3.70833	MB
MYZPE13164_0_v1.0_000035370	1.50999	3.56658	6.22605e-47	1.37773e-45	2.2	5.62333	MB
MYZPE13164_0_v1.0_000118390	1.23192	5.18612	9.94404e-47	2.19108e-45	12.935	27.8067	MB
MYZPE13164_0_v1.0_000072650	1.81303	7.13047	1.34749e-46	2.96275e-45	80.855	252.378	MB
MYZPE13164_0_v1.0_000018960	1.4024	4.47817	1.38464e-46	3.03799e-45	8.78	20.7333	MB
MYZPE13164_0_v1.0_000104500	1.17701	8.17348	1.97332e-46	4.3204e-45	64.2267	129.805	MB
MYZPE13164_0_v1.0_000116230	0.804603	7.05755	5.57389e-46	1.20756e-44	40.925	62.975	MB
MYZPE13164_0_v1.0_000188330	0.978717	6.76448	5.83649e-46	1.26181e-44	29.5083	51.8583	MB
MYZPE13164_0_v1.0_000167520	1.27473	8.61218	7.46769e-46	1.61109e-44	161.215	341.192	MB
MYZPE13164_0_v1.0_000113670	0.841634	6.15014	7.69749e-46	1.65721e-44	24.5917	39.0883	MB
MYZPE13164_0_v1.0_000039090	1.12176	6.9129	9.65591e-46	2.07451e-44	22.4767	43.6133	MB
MYZPE13164_0_v1.0_000116440	0.99038	7.66389	1.24002e-45	2.65309e-44	57.6133	101.962	MB
MYZPE13164_0_v1.0_000037970	1.50599	2.59362	1.25718e-45	2.68423e-44	1.62833	4.05	MB
MYZPE13164_0_v1.0_000046310	1.2372	6.6616	1.34616e-45	2.8683e-44	22.0033	46.125	MB
MYZPE13164_0_v1.0_000036170	1.58427	8.18115	1.52274e-45	3.23786e-44	92.2217	245.977	MB
MYZPE13164_0_v1.0_000200480	1.17914	5.05296	1.74108e-45	3.6794e-44	8.14333	16.7333	MB
MYZPE13164_0_v1.0_000189690	1.09387	7.57489	3.59685e-45	7.55486e-44	223.407	424.432	MB
MYZPE13164_0_v1.0_000051000	1.89091	8.06743	3.70835e-45	7.76591e-44	69.1883	232.162	MB
MYZPE13164_0_v1.0_000186940	1.28509	5.79289	3.71237e-45	7.76591e-44	41.6817	90.0167	MB
MYZPE13164_0_v1.0_000006840	1.66899	4.4457	4.2817e-45	8.92077e-44	3.65833	10.2717	MB
MYZPE13164_0_v1.0_000048590	1.03549	7.3903	4.46876e-45	9.29178e-44	290.65	530.815	MB
MYZPE13164_0_v1.0_000038080	1.58954	7.81337	4.79045e-45	9.94067e-44	49.4133	134.668	MB
MYZPE13164_0_v1.0_000097030	1.20101	7.57725	5.26771e-45	1.08873e-43	58.1183	118.123	MB
MYZPE13164_0_v1.0_000091940	1.18849	9.43519	5.53739e-45	1.14218e-43	301.303	618.578	MB
MYZPE13164_0_v1.0_000032410	1.78182	6.8895	7.86672e-45	1.6162e-43	28.14	86.0133	MB
MYZPE13164_0_v1.0_000046730	0.867691	7.76922	8.88122e-45	1.821e-43	43.2817	73.5833	MB
MYZPE13164_0_v1.0_000125430	1.18122	8.2501	9.83736e-45	2.00908e-43	31.7483	63.9783	MB
MYZPE13164_0_v1.0_000003520	1.03685	7.72929	1.04346e-44	2.12684e-43	71.4317	131.435	MB
MYZPE13164_0_v1.0_000013510	1.6905	4.20829	1.29314e-44	2.63057e-43	4.08333	11.64	MB
MYZPE13164_0_v1.0_000149110	0.723248	6.44949	1.47093e-44	2.98636e-43	23.1117	33.985	MB
MYZPE13164_0_v1.0_000121490	0.900967	7.28821	1.72335e-44	3.48514e-43	35.9433	59.7717	MB
MYZPE13164_0_v1.0_000190640	2.31559	4.23454	1.92902e-44	3.8783e-43	3.42	15.3167	MB
MYZPE13164_0_v1.0_000007390	1.12187	8.51226	2.52037e-44	5.04757e-43	100.485	194.253	MB
MYZPE13164_0_v1.0_000141430	0.8783	7.03397	3.16628e-44	6.32889e-43	25.9567	42.62	MB
MYZPE13164_0_v1.0_000196210	1.01045	7.36537	3.84874e-44	7.67817e-43	36.4517	65.3467	MB
MYZPE13164_0_v1.0_000000190	1.08653	9.20675	5.0978e-44	1.01309e-42	273.25	515.353	MB
MYZPE13164_0_v1.0_000037120	0.874542	6.81613	6.20639e-44	1.22867e-42	35.2767	57.7833	MB
MYZPE13164_0_v1.0_000142170	1.18882	8.16033	7.58069e-44	1.49787e-42	68.805	139.582	MB
MYZPE13164_0_v1.0_000187550	1.68638	6.24752	8.80733e-44	1.73362e-42	22.4983	64.1333	MB
MYZPE13164_0_v1.0_000201380	0.98884	6.1796	1.10228e-43	2.16557e-42	22.6183	39.8467	MB
MYZPE13164_0_v1.0_000033920	2.35908	4.24825	1.17155e-43	2.2973e-42	2.61333	11.91	MB
MYZPE13164_0_v1.0_000017700	0.857335	6.68441	1.36603e-43	2.6635e-42	32.7583	50.94	MB
MYZPE13164_0_v1.0_000013320	1.89875	3.75516	1.61919e-43	3.15117e-42	4.97167	16.965	MB
MYZPE13164_0_v1.0_000127900	1.71178	5.71598	1.88555e-43	3.65578e-42	15.34	44.7567	MB
MYZPE13164_0_v1.0_000071910	1.55436	7.22363	2.38322e-43	4.60339e-42	54.4117	141.985	MB
MYZPE13164_0_v1.0_000004200	1.05548	6.68881	3.17469e-43	6.08635e-42	37.2833	68.48	MB
MYZPE13164_0_v1.0_000088720	0.726636	8.18196	3.1804e-43	6.08635e-42	98.2833	144.697	MB
MYZPE13164_0_v1.0_000069390	0.90208	7.20077	3.76791e-43	7.19734e-42	53.5833	89.79	MB
MYZPE13164_0_v1.0_000087500	1.36437	5.93318	3.93878e-43	7.49602e-42	29.7117	68.0567	MB
MYZPE13164_0_v1.0_000183800	1.18906	6.90171	4.18186e-43	7.94399e-42	54.7967	111.045	MB
MYZPE13164_0_v1.0_000074280	1.21149	6.57397	4.92921e-43	9.34651e-42	15.0083	30.9667	MB
MYZPE13164_0_v1.0_000053360	1.51129	7.99829	6.15486e-43	1.16278e-41	176.107	445.993	MB
MYZPE13164_0_v1.0_000041300	1.15725	6.29358	6.23163e-43	1.17514e-41	31.6433	62.8933	MB
MYZPE13164_0_v1.0_000198340	0.790793	5.2328	6.34436e-43	1.19422e-41	40.0083	62.195	MB
MYZPE13164_0_v1.0_000021130	1.40507	5.82264	7.06962e-43	1.32591e-41	24.0917	56.9283	MB
MYZPE13164_0_v1.0_000068460	1.23621	4.94454	9.43988e-43	1.75453e-41	21.2617	44.895	MB
MYZPE13164_0_v1.0_000160410	2.26337	8.48555	1.10246e-42	2.04172e-41	40.1283	171.158	MB
MYZPE13164_0_v1.0_000084930	2.16512	2.43359	1.1615e-42	2.14722e-41	1.51	6	MB
MYZPE13164_0_v1.0_000005360	0.800452	6.97681	1.23904e-42	2.28647e-41	24.9933	38.4467	MB
MYZPE13164_0_v1.0_000007930	0.891701	6.69879	1.53653e-42	2.82536e-41	28.67	47.395	MB
MYZPE13164_0_v1.0_000077030	1.01238	8.32978	1.65527e-42	3.03828e-41	68.0567	125.263	MB
MYZPE13164_0_v1.0_000114130	1.10846	4.41492	1.69512e-42	3.10591e-41	3.65833	7.02333	MB
MYZPE13164_0_v1.0_000181590	1.08416	5.92176	2.82472e-42	5.12116e-41	17.5983	32.3617	MB
MYZPE13164_0_v1.0_000026250	0.85281	7.04343	3.45687e-42	6.24534e-41	50.055	80.5967	MB
MYZPE13164_0_v1.0_000127490	1.44956	9.1311	3.6457e-42	6.57498e-41	131.272	318.298	MB
MYZPE13164_0_v1.0_000011000	0.786524	6.7437	3.69314e-42	6.64893e-41	45.5733	68.7683	MB
MYZPE13164_0_v1.0_000078850	1.78227	4.04218	4.37695e-42	7.85268e-41	7.01167	19.8167	MB
MYZPE13164_0_v1.0_000169390	1.6894	4.19681	4.51464e-42	8.07507e-41	5.11167	14.5767	MB
MYZPE13164_0_v1.0_000036160	1.62768	3.17647	4.51654e-42	8.07507e-41	4.25833	11.5717	MB
MYZPE13164_0_v1.0_000033110	0.960416	7.14439	5.04512e-42	9.00455e-41	61.93	107.307	MB
MYZPE13164_0_v1.0_000020400	1.22726	6.83551	5.39149e-42	9.60614e-41	41.0833	85.8617	MB
MYZPE13164_0_v1.0_000151880	1.47468	5.35873	6.11666e-42	1.08421e-40	22.45	55.8033	MB
MYZPE13164_0_v1.0_000033950	1.0432	7.53887	6.19609e-42	1.09641e-40	26.0383	47.7317	MB
MYZPE13164_0_v1.0_000142540	1.29117	5.13508	9.14588e-42	1.61562e-40	22.2533	48.6767	MB
MYZPE13164_0_v1.0_000061280	0.725551	7.38641	9.83092e-42	1.73366e-40	50.7317	73.1667	MB
MYZPE13164_0_v1.0_000189800	1.62299	9.46228	1.17104e-41	2.06159e-40	167.89	459.142	MB
MYZPE13164_0_v1.0_000151060	1.05151	7.10711	1.18924e-41	2.09008e-40	25.5817	46.93	MB
MYZPE13164_0_v1.0_000054800	1.00693	6.29624	1.1987e-41	2.10313e-40	20.14	35.86	MB
MYZPE13164_0_v1.0_000183950	1.23319	5.09461	1.35048e-41	2.3654e-40	22.0717	46.5517	MB
MYZPE13164_0_v1.0_000084700	1.35889	6.92427	1.39461e-41	2.43033e-40	34.4983	78.5233	MB
MYZPE13164_0_v1.0_000058010	1.95981	11.0882	1.75096e-41	3.03598e-40	881.897	3085.09	MB
MYZPE13164_0_v1.0_000125110	1.08457	6.26784	2.1884e-41	3.78177e-40	45.4217	86.6133	MB
MYZPE13164_0_v1.0_000160070	1.21611	8.05587	2.49511e-41	4.30459e-40	86.5967	179.37	MB
MYZPE13164_0_v1.0_000122600	1.12204	5.68117	2.97856e-41	5.11303e-40	12.2617	23.2183	MB
MYZPE13164_0_v1.0_000161690	1.54759	5.13131	3.03668e-41	5.20415e-40	11.5217	30.09	MB
MYZPE13164_0_v1.0_000054360	0.954525	6.12075	4.4741e-41	7.6422e-40	24.0617	41.6933	MB
MYZPE13164_0_v1.0_000169380	1.31902	6.48805	5.00627e-41	8.53062e-40	29.3783	65.1233	MB
MYZPE13164_0_v1.0_000019470	1.06151	4.3549	5.01073e-41	8.53062e-40	6.04	11.21	MB
MYZPE13164_0_v1.0_000171260	1.24916	9.48151	5.89791e-41	1.0008e-39	377	797.31	MB
MYZPE13164_0_v1.0_000002520	1.64928	4.46311	5.94208e-41	1.00665e-39	8.275	23.205	MB
MYZPE13164_0_v1.0_000033610	0.94722	4.52225	6.26148e-41	1.05902e-39	4.94	8.47167	MB
MYZPE13164_0_v1.0_000115780	1.73399	8.47501	7.42113e-41	1.2531e-39	54.1267	160.207	MB
MYZPE13164_0_v1.0_000180040	1.1377	6.55775	7.65341e-41	1.29022e-39	17.3017	33.9017	MB
MYZPE13164_0_v1.0_000013970	0.817301	5.752	8.83331e-41	1.48428e-39	18.415	28.9233	MB
MYZPE13164_0_v1.0_000124370	0.793537	7.81801	9.74621e-41	1.63237e-39	54.315	83.79	MB
MYZPE13164_0_v1.0_000009420	2.23302	2.14444	1.17334e-40	1.96202e-39	1.39833	5.865	MB
MYZPE13164_0_v1.0_000185740	1.33788	4.32232	1.21154e-40	2.02262e-39	16.33	36.86	MB
MYZPE13164_0_v1.0_000075790	1.06898	7.83891	1.55241e-40	2.58752e-39	12.34	23.045	MB
MYZPE13164_0_v1.0_000103030	0.926978	7.00093	2.29665e-40	3.81569e-39	64.6767	108.83	MB
MYZPE13164_0_v1.0_000169990	3.23674	1.18463	2.45192e-40	4.06059e-39	0.276667	2.48333	MB
MYZPE13164_0_v1.0_000006690	0.675121	6.22836	2.66005e-40	4.39823e-39	20.7717	29.53	MB
MYZPE13164_0_v1.0_000174890	1.44715	8.56903	3.29422e-40	5.42942e-39	67.0983	162.458	MB
MYZPE13164_0_v1.0_000023380	1.05323	5.62748	3.43675e-40	5.65531e-39	26.2033	48.5783	MB
MYZPE13164_0_v1.0_000033660	0.759021	5.17774	3.5752e-40	5.87378e-39	19.7833	29.6983	MB
MYZPE13164_0_v1.0_000171850	2.43983	6.22076	3.72069e-40	6.10311e-39	10.9317	51.56	MB
MYZPE13164_0_v1.0_000134330	1.35018	6.40004	3.98989e-40	6.53431e-39	22.5617	51.5883	MB
MYZPE13164_0_v1.0_000106800	1.00729	7.96546	5.0911e-40	8.3246e-39	40.9967	73.7567	MB
MYZPE13164_0_v1.0_000025000	1.25422	5.05696	6.23191e-40	1.01578e-38	9.83333	21.7083	MB
MYZPE13164_0_v1.0_000180070	1.41504	6.08696	6.37257e-40	1.03561e-38	16.52	39.0933	MB
MYZPE13164_0_v1.0_000088030	1.17642	5.28007	6.55013e-40	1.06262e-38	5.84833	11.8067	MB
MYZPE13164_0_v1.0_000039800	1.84622	2.61956	7.11922e-40	1.15133e-38	2.24167	7.28833	MB
MYZPE13164_0_v1.0_000044350	1.1862	7.63712	8.85524e-40	1.42539e-38	52.4983	106.3	MB
MYZPE13164_0_v1.0_000050360	1.67637	3.75109	1.03355e-39	1.65849e-38	4.83	13.7767	MB
MYZPE13164_0_v1.0_000079830	3.17893	2.52014	1.06277e-39	1.70275e-38	0.6	4.88	MB
MYZPE13164_0_v1.0_000093210	1.0782	8.68049	1.12717e-39	1.80312e-38	107.138	201.04	MB
MYZPE13164_0_v1.0_000014730	1.13791	6.08654	1.53063e-39	2.43346e-38	40.525	79.225	MB
MYZPE13164_0_v1.0_000198000	2.32681	3.76362	1.53664e-39	2.43927e-38	13.8383	62.0433	MB
MYZPE13164_0_v1.0_000193270	1.15692	7.61866	1.6398e-39	2.59904e-38	40.75	83.7267	MB
MYZPE13164_0_v1.0_000145920	1.53518	4.18267	1.9742e-39	3.11948e-38	19.9733	51.84	MB
MYZPE13164_0_v1.0_000129170	2.41255	8.68354	2.17476e-39	3.43115e-38	90.3667	427.522	MB
MYZPE13164_0_v1.0_000045760	1.82411	6.30267	2.23948e-39	3.5225e-38	25.72	80.6133	MB
MYZPE13164_0_v1.0_000003400	1.91312	7.90883	2.33233e-39	3.66296e-38	85.4483	285.37	MB
MYZPE13164_0_v1.0_000137610	0.964269	7.14579	4.06879e-39	6.32495e-38	35.415	61.405	MB
MYZPE13164_0_v1.0_000165540	1.02558	5.44755	4.14137e-39	6.41634e-38	13.1483	23.7467	MB
MYZPE13164_0_v1.0_000109570	1.48744	5.19661	4.86993e-39	7.53381e-38	11.8633	29.0267	MB
MYZPE13164_0_v1.0_000091260	1.38419	8.75518	5.21237e-39	8.03949e-38	106.588	246.765	MB
MYZPE13164_0_v1.0_000095780	1.03808	7.25155	6.8603e-39	1.05498e-37	79.89	145.78	MB
MYZPE13164_0_v1.0_000002950	0.955191	6.64048	7.54585e-39	1.15867e-37	63.4017	109.385	MB
MYZPE13164_0_v1.0_000043380	1.49681	2.56495	7.58655e-39	1.1632e-37	1.61	4.09167	MB
MYZPE13164_0_v1.0_000124400	1.0333	5.22326	8.06843e-39	1.23525e-37	7.82	14.4283	MB
MYZPE13164_0_v1.0_000050370	1.27062	4.74982	1.02642e-38	1.56908e-37	14.385	30.5017	MB
MYZPE13164_0_v1.0_000103800	0.706192	7.55481	1.18936e-38	1.81549e-37	43.1483	62.655	MB
MYZPE13164_0_v1.0_000199130	1.82467	2.97771	1.37364e-38	2.09369e-37	2.10167	6.58167	MB
MYZPE13164_0_v1.0_000190820	1.24836	6.38357	1.60024e-38	2.42833e-37	29.6967	63.3833	MB
MYZPE13164_0_v1.0_000045790	0.973807	9.28102	1.64479e-38	2.49227e-37	48.395	84.5333	MB
MYZPE13164_0_v1.0_000179060	1.78058	5.59445	2.12226e-38	3.20635e-37	8.665	26.2633	MB
MYZPE13164_0_v1.0_000160920	1.28419	4.79478	2.24112e-38	3.38099e-37	14.3917	31.3117	MB
MYZPE13164_0_v1.0_000073100	1.44559	8.50574	2.40187e-38	3.61821e-37	123.41	299.107	MB
MYZPE13164_0_v1.0_000020830	0.885036	6.65189	2.40994e-38	3.62508e-37	39.74	65.2483	MB
MYZPE13164_0_v1.0_000195220	0.920156	6.62001	2.46724e-38	3.70588e-37	28.5617	48.05	MB
MYZPE13164_0_v1.0_000030290	1.48898	4.05441	2.5726e-38	3.85853e-37	6.04667	15.0783	MB
MYZPE13164_0_v1.0_000063530	0.989575	7.98351	3.22411e-38	4.8217e-37	81.2717	143.547	MB
MYZPE13164_0_v1.0_000152910	0.750098	6.94066	3.29776e-38	4.92471e-37	36.1217	53.4317	MB
MYZPE13164_0_v1.0_000074330	1.22735	7.4788	3.33951e-38	4.97986e-37	74.4983	155.13	MB
MYZPE13164_0_v1.0_000045710	0.800262	7.32285	3.6855e-38	5.4879e-37	36.0667	55.84	MB
MYZPE13164_0_v1.0_000033000	1.56879	5.5742	4.19795e-38	6.233e-37	13.4017	35.3367	MB
MYZPE13164_0_v1.0_000156790	0.934504	5.39426	5.30869e-38	7.87087e-37	27.3367	46.5267	MB
MYZPE13164_0_v1.0_000031280	1.42882	3.04847	6.00203e-38	8.86072e-37	5.78	13.5533	MB
MYZPE13164_0_v1.0_000118740	0.707954	7.63483	6.26442e-38	9.23488e-37	42.205	60.9583	MB
MYZPE13164_0_v1.0_000175130	0.868268	10.0713	8.28133e-38	1.21734e-36	626.523	1015.9	MB
MYZPE13164_0_v1.0_000199260	1.64145	2.84724	8.46091e-38	1.24197e-36	1.77	4.88167	MB
MYZPE13164_0_v1.0_000131530	0.929711	5.68431	1.34795e-37	1.97026e-36	22.1533	35.98	MB
MYZPE13164_0_v1.0_000012820	1.80317	3.92116	1.57479e-37	2.29533e-36	5.93	18.2783	MB
MYZPE13164_0_v1.0_000181760	0.885037	7.82032	1.80505e-37	2.62724e-36	53.5667	88.08	MB
MYZPE13164_0_v1.0_000038750	1.10388	6.20189	1.93698e-37	2.81134e-36	30.095	55.5033	MB
MYZPE13164_0_v1.0_000156550	1.46602	3.54055	2.24899e-37	3.25505e-36	28.6267	71.7233	MB
MYZPE13164_0_v1.0_000071210	1.15307	9.13973	2.58901e-37	3.7367e-36	73.5617	145.493	MB
MYZPE13164_0_v1.0_000098500	1.0082	8.5709	2.87335e-37	4.13554e-36	74.99	133.995	MB
MYZPE13164_0_v1.0_000003920	1.59319	3.75765	3.02143e-37	4.34262e-36	1.99	5.33333	MB
MYZPE13164_0_v1.0_000134990	1.54528	7.06491	3.62372e-37	5.20104e-36	7.93333	20.5617	MB
MYZPE13164_0_v1.0_000099710	1.01568	7.51594	3.6406e-37	5.21802e-36	72.355	118.537	MB
MYZPE13164_0_v1.0_000087820	1.35196	3.39283	3.9827e-37	5.70045e-36	3.09667	6.96833	MB
MYZPE13164_0_v1.0_000182620	1.18741	9.75645	4.16632e-37	5.95502e-36	23.54	47.6483	MB
MYZPE13164_0_v1.0_000186360	0.7683	7.26045	4.62833e-37	6.60624e-36	92.015	139.508	MB
MYZPE13164_0_v1.0_000029010	1.12206	4.78421	4.83284e-37	6.88862e-36	14.7517	29.0733	MB
MYZPE13164_0_v1.0_000129770	0.827686	6.58993	8.34156e-37	1.18409e-35	22.5817	35.6983	MB
MYZPE13164_0_v1.0_000078310	1.07464	11.2431	9.04167e-37	1.28171e-35	740.903	1383.79	MB
MYZPE13164_0_v1.0_000047370	1.32598	8.87588	9.73394e-37	1.37607e-35	193.692	454.725	MB
MYZPE13164_0_v1.0_000056260	0.871112	6.68264	1.13117e-36	1.59692e-35	19.45	31.625	MB
MYZPE13164_0_v1.0_000057230	0.94151	6.32783	1.15641e-36	1.63033e-35	23.7467	40.4733	MB
MYZPE13164_0_v1.0_000045410	1.53416	2.75568	1.46938e-36	2.06032e-35	3.48	9.05667	MB
MYZPE13164_0_v1.0_000196820	0.711421	5.93668	1.52241e-36	2.13179e-35	21.8817	33.115	MB
MYZPE13164_0_v1.0_000166530	1.29637	5.81428	1.77602e-36	2.47684e-35	20.8333	47.8	MB
MYZPE13164_0_v1.0_000008120	2.37514	5.20667	1.88577e-36	2.62636e-35	8.10333	37.8	MB
MYZPE13164_0_v1.0_000104440	2.3383	1.4121	2.09807e-36	2.91809e-35	0.351667	1.53667	MB
MYZPE13164_0_v1.0_000152230	1.80632	2.82852	2.40339e-36	3.33825e-35	1.665	5.23167	MB
MYZPE13164_0_v1.0_000186990	0.844512	8.5104	2.6044e-36	3.61261e-35	122.398	195.725	MB
MYZPE13164_0_v1.0_000015900	0.952695	7.62659	3.17887e-36	4.39765e-35	58.425	102.558	MB
MYZPE13164_0_v1.0_000013070	1.89491	2.32818	3.3525e-36	4.63165e-35	1.965	5.97833	MB
MYZPE13164_0_v1.0_000088020	0.805731	5.83956	3.64251e-36	5.0189e-35	10.605	16.4917	MB
MYZPE13164_0_v1.0_000051300	0.787418	8.21666	3.71351e-36	5.1099e-35	102.587	159.802	MB
MYZPE13164_0_v1.0_000048030	1.37684	4.82912	3.92872e-36	5.39885e-35	27.665	63.93	MB
MYZPE13164_0_v1.0_000005860	0.887377	6.87921	4.2658e-36	5.84652e-35	18.74	30.8583	MB
MYZPE13164_0_v1.0_000070470	0.781039	6.49751	4.41016e-36	6.02838e-35	40.8183	65.3283	MB
MYZPE13164_0_v1.0_000054210	0.859009	6.12942	6.54704e-36	8.89055e-35	41.9017	67.6767	MB
MYZPE13164_0_v1.0_000093940	0.98869	5.38279	7.92159e-36	1.07289e-34	9.76833	17.2583	MB
MYZPE13164_0_v1.0_000124130	0.807028	8.40078	9.85187e-36	1.33084e-34	114.173	177.67	MB
MYZPE13164_0_v1.0_000035450	0.815566	6.97441	1.04976e-35	1.41621e-34	27.3667	42.8733	MB
MYZPE13164_0_v1.0_000198330	0.630417	7.14507	1.05294e-35	1.41865e-34	35.6817	49.2367	MB
MYZPE13164_0_v1.0_000066510	1.48461	8.12714	1.07916e-35	1.45209e-34	191.118	475.302	MB
MYZPE13164_0_v1.0_000045010	1.45456	6.63736	1.16394e-35	1.56413e-34	30.225	73.6467	MB
MYZPE13164_0_v1.0_000121380	1.08721	6.25478	1.82824e-35	2.44411e-34	21.795	41.1433	MB
MYZPE13164_0_v1.0_000022350	1.16173	8.42621	1.90179e-35	2.53915e-34	276.715	562.073	MB
MYZPE13164_0_v1.0_000042740	1.49012	5.8419	2.28893e-35	3.05211e-34	9.55667	23.8467	MB
MYZPE13164_0_v1.0_000157250	0.762413	7.82803	2.77656e-35	3.68331e-34	113.778	171.798	MB
MYZPE13164_0_v1.0_000200790	0.936938	6.40772	3.37707e-35	4.47419e-34	35.6683	60.9483	MB
MYZPE13164_0_v1.0_000041880	1.22083	7.81137	3.39942e-35	4.49802e-34	46.5267	96.0733	MB
MYZPE13164_0_v1.0_000149420	1.48246	6.83502	3.4945e-35	4.61792e-34	22.1967	55.055	MB
MYZPE13164_0_v1.0_000059870	1.45773	6.7728	3.55421e-35	4.69083e-34	35.5583	86.525	MB
MYZPE13164_0_v1.0_000032340	1.29556	5.94095	5.68166e-35	7.47002e-34	26.6583	58.2667	MB
MYZPE13164_0_v1.0_000145890	0.770688	7.69147	6.8565e-35	8.99176e-34	82.445	130.528	MB
MYZPE13164_0_v1.0_000079650	1.35744	3.22376	8.08533e-35	1.05631e-33	5.18667	12.055	MB
MYZPE13164_0_v1.0_000122180	1.76628	3.81382	9.74495e-35	1.27152e-33	2.33	7.19	MB
MYZPE13164_0_v1.0_000122190	1.00313	6.04131	9.99659e-35	1.30271e-33	33.92	59.2983	MB
MYZPE13164_0_v1.0_000110630	0.870927	7.09546	1.18554e-34	1.54299e-33	100.675	164.423	MB
MYZPE13164_0_v1.0_000001360	1.13415	6.46638	1.25186e-34	1.62522e-33	37.6367	73.0117	MB
MYZPE13164_0_v1.0_000069260	0.702005	7.69849	1.70173e-34	2.20372e-33	57.01	82.4733	MB
MYZPE13164_0_v1.0_000056520	0.877338	7.20914	2.18669e-34	2.82819e-33	38.35	63.6	MB
MYZPE13164_0_v1.0_000000350	1.32108	4.21412	2.19898e-34	2.84053e-33	6.35667	14.15	MB
MYZPE13164_0_v1.0_000053320	0.981996	4.65278	2.36121e-34	3.04629e-33	11.7333	20.55	MB
MYZPE13164_0_v1.0_000167090	1.22248	4.87602	2.58723e-34	3.33372e-33	11.7033	24.3583	MB
MYZPE13164_0_v1.0_000020940	0.882679	5.87792	2.85725e-34	3.67706e-33	18.9633	31.125	MB
MYZPE13164_0_v1.0_000190700	1.93184	6.26206	3.09252e-34	3.97489e-33	33.3467	116.297	MB
MYZPE13164_0_v1.0_000018020	2.18265	3.26283	3.29368e-34	4.21249e-33	14.1883	58.0267	MB
MYZPE13164_0_v1.0_000067940	0.772388	6.36744	3.91913e-34	4.99386e-33	26.0867	39.875	MB
MYZPE13164_0_v1.0_000092160	1.54725	4.04103	3.99138e-34	5.07967e-33	2.81	7.375	MB
MYZPE13164_0_v1.0_000179920	0.743858	6.88611	4.27674e-34	5.42946e-33	35.805	50.6317	MB
MYZPE13164_0_v1.0_000187940	1.30207	7.71579	4.35375e-34	5.51368e-33	72.96	160.065	MB
MYZPE13164_0_v1.0_000009350	1.53948	5.39766	5.06088e-34	6.38574e-33	13.5933	35.6283	MB
MYZPE13164_0_v1.0_000019430	1.59668	6.62897	5.19408e-34	6.5458e-33	53.955	144.242	MB
MYZPE13164_0_v1.0_000180080	1.19296	5.16615	5.89137e-34	7.3975e-33	8.96667	18.265	MB
MYZPE13164_0_v1.0_000150160	1.02588	4.61795	6.63572e-34	8.31957e-33	21.6517	39.245	MB
MYZPE13164_0_v1.0_000172860	0.698891	5.16016	7.4924e-34	9.36233e-33	11.425	16.5167	MB
MYZPE13164_0_v1.0_000180490	1.36618	4.96793	7.89558e-34	9.85422e-33	19.61	44.9967	MB
MYZPE13164_0_v1.0_000137150	0.967061	6.32109	8.17869e-34	1.01953e-32	24.53	42.59	MB
MYZPE13164_0_v1.0_000037730	1.0627	5.1601	8.48803e-34	1.05681e-32	10.5367	19.595	MB
MYZPE13164_0_v1.0_000032990	1.30646	5.69173	9.64868e-34	1.19843e-32	22.2183	48.8867	MB
MYZPE13164_0_v1.0_000170890	0.741061	8.08723	9.89419e-34	1.22745e-32	73.9033	109.957	MB
MYZPE13164_0_v1.0_000035670	0.930158	7.23913	1.17802e-33	1.45967e-32	21.7933	37.0233	MB
MYZPE13164_0_v1.0_000007780	2.00759	4.92691	1.54736e-33	1.90816e-32	9.125	33.1533	MB
MYZPE13164_0_v1.0_000051170	0.762997	7.08709	1.6487e-33	2.03072e-32	40.0783	60.485	MB
MYZPE13164_0_v1.0_000002870	1.07614	4.47774	1.69981e-33	2.08868e-32	18.185	34.2383	MB
MYZPE13164_0_v1.0_000192980	2.95686	3.52402	1.7208e-33	2.11197e-32	3.77667	25.6217	MB
MYZPE13164_0_v1.0_000156270	1.64392	9.25854	2.23829e-33	2.73088e-32	114.96	319.162	MB
MYZPE13164_0_v1.0_000042690	1.40418	5.22223	2.25064e-33	2.7427e-32	14.8883	35.0467	MB
MYZPE13164_0_v1.0_000050280	1.12037	8.26391	2.25991e-33	2.75076e-32	148.612	286.555	MB
MYZPE13164_0_v1.0_000030050	0.783	5.36502	3.13499e-33	3.80693e-32	17.3133	26.5133	MB
MYZPE13164_0_v1.0_000052580	1.33141	7.18414	3.50182e-33	4.24242e-32	40.1467	88.8983	MB
MYZPE13164_0_v1.0_000101800	0.711203	7.8628	3.66757e-33	4.43802e-32	89.6033	130.527	MB
MYZPE13164_0_v1.0_000000470	0.956339	7.07216	3.77814e-33	4.56646e-32	43.9733	83.9783	MB
MYZPE13164_0_v1.0_000160230	1.3086	6.54061	4.03158e-33	4.8671e-32	32.5417	71.5367	MB
MYZPE13164_0_v1.0_000031140	0.701038	6.66595	4.14814e-33	4.99032e-32	109.023	166.04	MB
MYZPE13164_0_v1.0_000108370	0.857569	10.2547	5.10395e-33	6.10465e-32	451.672	725.318	MB
MYZPE13164_0_v1.0_000071150	0.635513	8.38141	5.32616e-33	6.35572e-32	132.078	168.533	MB
MYZPE13164_0_v1.0_000163250	1.19276	8.58462	5.3638e-33	6.39325e-32	205.458	417.593	MB
MYZPE13164_0_v1.0_000037090	0.708815	5.16521	5.63061e-33	6.70354e-32	40.275	60.8133	MB
MYZPE13164_0_v1.0_000064550	2.37742	3.50461	7.97248e-33	9.44812e-32	2.42167	11.325	MB
MYZPE13164_0_v1.0_000036940	0.592405	6.75513	8.25255e-33	9.7465e-32	31.465	42.12	MB
MYZPE13164_0_v1.0_000158070	1.1779	5.46599	8.41049e-33	9.92169e-32	32.625	66.1967	MB
MYZPE13164_0_v1.0_000018240	1.28654	4.04789	9.96637e-33	1.16904e-31	22.2867	48.405	MB
MYZPE13164_0_v1.0_000027170	1.42077	4.61982	1.07509e-32	1.25963e-31	29.515	73.8483	MB
MYZPE13164_0_v1.0_000061850	1.29998	5.48831	1.0875e-32	1.27274e-31	13.495	29.44	MB
MYZPE13164_0_v1.0_000060850	0.773843	6.7532	1.1867e-32	1.38725e-31	29.8983	45.54	MB
MYZPE13164_0_v1.0_000053330	1.05935	3.90758	1.28886e-32	1.50328e-31	8.74833	16.2583	MB
MYZPE13164_0_v1.0_000009390	0.916526	7.25569	1.36909e-32	1.59326e-31	27.7917	47.3183	MB
MYZPE13164_0_v1.0_000136810	0.792741	5.50251	1.41197e-32	1.64131e-31	6.92833	10.6983	MB
MYZPE13164_0_v1.0_000184330	1.05218	4.68258	1.60224e-32	1.85831e-31	7.88833	14.6633	MB
MYZPE13164_0_v1.0_000096530	0.885473	5.53425	1.68043e-32	1.94681e-31	50.345	82.8667	MB
MYZPE13164_0_v1.0_000000700	3.08712	1.49277	1.80194e-32	2.08292e-31	0.518333	4.05667	MB
MYZPE13164_0_v1.0_000159220	0.655491	5.8645	2.01583e-32	2.32495e-31	12.0767	16.9417	MB
MYZPE13164_0_v1.0_000175780	0.779083	6.2993	2.18988e-32	2.52288e-31	34.2983	52.2883	MB
MYZPE13164_0_v1.0_000038200	0.994876	4.48734	2.40769e-32	2.76763e-31	6.42	11.1533	MB
MYZPE13164_0_v1.0_000139060	2.48402	6.53032	2.41544e-32	2.77346e-31	21.4517	106.165	MB
MYZPE13164_0_v1.0_000099180	0.737291	5.546	2.66709e-32	3.05902e-31	10.675	15.7717	MB
MYZPE13164_0_v1.0_000112880	1.41804	10.155	2.78364e-32	3.18562e-31	193.517	476.828	MB
MYZPE13164_0_v1.0_000100770	1.19055	3.47958	2.99473e-32	3.41961e-31	3.21833	6.51833	MB
MYZPE13164_0_v1.0_000195990	1.26579	5.81668	3.26922e-32	3.72071e-31	10.805	23.0383	MB
MYZPE13164_0_v1.0_000127370	0.78109	8.27474	3.63034e-32	4.12716e-31	45.5567	69.7017	MB
MYZPE13164_0_v1.0_000045000	1.07192	7.19989	4.97461e-32	5.6368e-31	35.4867	66.2867	MB
MYZPE13164_0_v1.0_000020140	0.945288	6.53731	5.23974e-32	5.93073e-31	42.6467	75.1517	MB
MYZPE13164_0_v1.0_000193190	1.98064	2.41867	5.88792e-32	6.64981e-31	1.55	5.555	MB
MYZPE13164_0_v1.0_000129990	0.653284	5.42593	7.6352e-32	8.57632e-31	17.3333	24.2883	MB
MYZPE13164_0_v1.0_000063250	1.06833	9.27613	9.05063e-32	1.01552e-30	333.01	620.25	MB
MYZPE13164_0_v1.0_000142580	0.857803	7.24077	9.28115e-32	1.03913e-30	91.3117	147.068	MB
MYZPE13164_0_v1.0_000080670	0.816432	7.00303	1.00036e-31	1.1176e-30	33.58	52.3033	MB
MYZPE13164_0_v1.0_000171110	0.901423	6.09382	1.02167e-31	1.14016e-30	13.8233	23.0967	MB
MYZPE13164_0_v1.0_000160010	0.799398	7.26832	1.17675e-31	1.31041e-30	35.6033	55.1767	MB
MYZPE13164_0_v1.0_000047420	0.909711	5.25709	1.26086e-31	1.40256e-30	10.875	18.1717	MB
MYZPE13164_0_v1.0_000017510	1.2092	6.6634	1.30666e-31	1.45038e-30	50.6883	104.407	MB
MYZPE13164_0_v1.0_000081060	0.862146	8.20941	1.33986e-31	1.48564e-30	213.95	342.838	MB
MYZPE13164_0_v1.0_000124140	0.81202	5.95945	1.44178e-31	1.59693e-30	14.64	23.6583	MB
MYZPE13164_0_v1.0_000040510	1.63672	6.83217	1.73103e-31	1.91117e-30	30.4817	85.7533	MB
MYZPE13164_0_v1.0_000104470	0.933645	4.41458	1.81772e-31	2.00473e-30	9.59333	16.285	MB
MYZPE13164_0_v1.0_000030980	1.31707	7.32624	2.51424e-31	2.76112e-30	56.8533	124.11	MB
MYZPE13164_0_v1.0_000152470	1.26531	7.52542	3.19707e-31	3.50355e-30	97.18	207.1	MB
MYZPE13164_0_v1.0_000067280	1.97856	1.61689	3.22177e-31	3.52688e-30	1.24833	4.52333	MB
MYZPE13164_0_v1.0_000139390	0.979453	5.4996	3.6446e-31	3.98132e-30	3.73667	6.555	MB
MYZPE13164_0_v1.0_000060470	1.16857	7.68523	3.6811e-31	4.01695e-30	210.252	420.717	MB
MYZPE13164_0_v1.0_000109560	1.23194	6.72161	3.70909e-31	4.04322e-30	56.22	117.348	MB
MYZPE13164_0_v1.0_000053310	1.17687	3.61568	4.39434e-31	4.78012e-30	5.455	11.1717	MB
MYZPE13164_0_v1.0_000061880	1.81888	4.57991	4.85603e-31	5.27678e-30	9.26	29.0467	MB
MYZPE13164_0_v1.0_000083040	0.972892	7.72774	5.16269e-31	5.60412e-30	89.66	128.558	MB
MYZPE13164_0_v1.0_000183530	1.71697	6.07185	5.25076e-31	5.68778e-30	81.21	237.067	MB
MYZPE13164_0_v1.0_000047340	1.0163	4.92422	5.66848e-31	6.12742e-30	32.03	55.7767	MB
MYZPE13164_0_v1.0_000080610	1.47056	3.88865	6.07959e-31	6.56495e-30	6.90333	17.05	MB
MYZPE13164_0_v1.0_000105760	3.27326	2.6514	1.05356e-30	1.12824e-29	0.565	4.89833	MB
MYZPE13164_0_v1.0_000045050	0.87506	6.30195	1.07e-30	1.14465e-29	35.2733	57.415	MB
MYZPE13164_0_v1.0_000086790	1.85926	4.23264	1.07199e-30	1.1456e-29	5.39667	17.3883	MB
MYZPE13164_0_v1.0_000175810	1.5632	4.15035	1.08381e-30	1.15703e-29	4.50167	11.7983	MB
MYZPE13164_0_v1.0_000190550	0.874306	5.04272	1.61146e-30	1.70974e-29	11.25	18.4733	MB
MYZPE13164_0_v1.0_000157360	2.69198	1.5099	1.62982e-30	1.72744e-29	0.605	3.68333	MB
MYZPE13164_0_v1.0_000148480	1.1558	7.17361	1.91495e-30	2.02757e-29	170.667	335.493	MB
MYZPE13164_0_v1.0_000160240	0.852071	5.55701	1.93894e-30	2.05087e-29	11.6717	19.08	MB
MYZPE13164_0_v1.0_000055360	0.839558	5.81858	2.0702e-30	2.18747e-29	6.96	11.1	MB
MYZPE13164_0_v1.0_000053340	0.899484	4.59706	2.18508e-30	2.3065e-29	10.6483	17.725	MB
MYZPE13164_0_v1.0_000162120	1.18965	4.3623	2.38789e-30	2.518e-29	5.91833	11.8967	MB
MYZPE13164_0_v1.0_000178970	1.09699	4.4101	2.65704e-30	2.79897e-29	5.425	10.32	MB
MYZPE13164_0_v1.0_000071460	0.875837	5.72414	2.77115e-30	2.9162e-29	22.2	36.4583	MB
MYZPE13164_0_v1.0_000039070	1.03425	6.30652	3.08604e-30	3.24427e-29	25.595	47.1433	MB
MYZPE13164_0_v1.0_000061980	1.5655	7.64995	4.21055e-30	4.39513e-29	45.5933	120.45	MB
MYZPE13164_0_v1.0_000176720	0.639256	7.10098	4.66817e-30	4.86299e-29	43.1	55.72	MB
MYZPE13164_0_v1.0_000072940	1.8527	3.45165	5.26116e-30	5.47521e-29	2.34167	7.60167	MB
MYZPE13164_0_v1.0_000052810	0.742515	5.26781	6.29493e-30	6.52476e-29	6.92	10.4233	MB
MYZPE13164_0_v1.0_000015660	2.98589	2.94576	6.65691e-30	6.87925e-29	0.645	4.655	MB
MYZPE13164_0_v1.0_000089140	1.45811	4.48715	6.83569e-30	7.0499e-29	13.22	32.545	MB
MYZPE13164_0_v1.0_000072020	0.694795	8.98642	6.92662e-30	7.13656e-29	150.172	216.485	MB
MYZPE13164_0_v1.0_000166030	1.00456	3.96837	7.66985e-30	7.88659e-29	3.835	6.74833	MB
MYZPE13164_0_v1.0_000049490	1.72448	4.35944	9.13007e-30	9.36943e-29	3.69167	10.8533	MB
MYZPE13164_0_v1.0_000038150	0.685153	5.65149	9.79573e-30	1.00426e-28	10.335	14.78	MB
MYZPE13164_0_v1.0_000200110	0.699547	8.67656	1.04907e-29	1.07444e-28	211.487	310.27	MB
MYZPE13164_0_v1.0_000136820	1.23079	3.5688	1.12209e-29	1.14695e-28	6.14333	12.8933	MB
MYZPE13164_0_v1.0_000199580	0.993258	6.92924	1.23559e-29	1.25923e-28	20.255	35.34	MB
MYZPE13164_0_v1.0_000084430	0.769466	5.49361	1.35261e-29	1.37307e-28	20.48	30.8617	MB
MYZPE13164_0_v1.0_000027400	1.04614	8.1152	1.39041e-29	1.41006e-28	79.0533	145.95	MB
MYZPE13164_0_v1.0_000069180	0.8283	4.36795	1.52604e-29	1.54306e-28	6.58667	10.2633	MB
MYZPE13164_0_v1.0_000032880	0.749417	6.86449	1.6523e-29	1.6691e-28	22.6033	33.5433	MB
MYZPE13164_0_v1.0_000154020	1.03398	4.98483	1.69021e-29	1.70406e-28	9.38	17.0783	MB
MYZPE13164_0_v1.0_000109100	0.93486	7.32814	1.74636e-29	1.75724e-28	71.9467	122.03	MB
MYZPE13164_0_v1.0_000062230	3.26772	0.596361	1.81921e-29	1.82824e-28	0.231667	1.95333	MB
MYZPE13164_0_v1.0_000014940	0.619384	6.81063	1.82629e-29	1.83231e-28	26.6083	36.3967	MB
MYZPE13164_0_v1.0_000050220	0.969907	7.59126	1.93148e-29	1.93223e-28	50.3267	87.8183	MB
MYZPE13164_0_v1.0_000120860	1.06297	4.35723	2.14934e-29	2.1481e-28	33.71	63.305	MB
MYZPE13164_0_v1.0_000079340	0.667513	6.58383	2.30149e-29	2.29572e-28	30.5	42.635	MB
MYZPE13164_0_v1.0_000161380	0.931602	7.4142	2.39661e-29	2.38829e-28	96.555	165.252	MB
MYZPE13164_0_v1.0_000160030	0.779174	5.52368	3.23448e-29	3.21087e-28	11.35	17.3617	MB
MYZPE13164_0_v1.0_000111420	1.40965	5.00499	3.46173e-29	3.42987e-28	12.6667	29.895	MB
MYZPE13164_0_v1.0_000068410	0.728441	6.65436	4.10265e-29	4.05323e-28	18.1717	26.835	MB
MYZPE13164_0_v1.0_000045180	0.627116	5.38485	4.14612e-29	4.08836e-28	23.0983	31.82	MB
MYZPE13164_0_v1.0_000115250	0.914301	7.92667	4.2946e-29	4.23073e-28	152.707	256.05	MB
MYZPE13164_0_v1.0_000143900	0.656601	6.85813	4.34267e-29	4.27401e-28	47.6017	68.23	MB
MYZPE13164_0_v1.0_000065560	1.35077	4.53206	4.55074e-29	4.47454e-28	20.945	47.4183	MB
MYZPE13164_0_v1.0_000042430	3.07371	1.06851	5.44228e-29	5.33086e-28	0.533333	4.03833	MB
MYZPE13164_0_v1.0_000116390	0.717733	6.84656	5.94044e-29	5.79684e-28	37.4817	54.855	MB
MYZPE13164_0_v1.0_000151000	1.74459	1.81481	6.37412e-29	6.21417e-28	5.32333	15.8433	MB
MYZPE13164_0_v1.0_000152900	0.832569	8.18067	6.6882e-29	6.51422e-28	20.5333	32.6117	MB
MYZPE13164_0_v1.0_000060340	0.783072	5.97487	6.77933e-29	6.59677e-28	14.8383	22.93	MB
MYZPE13164_0_v1.0_000031680	1.36335	6.28566	7.02337e-29	6.82138e-28	44.6417	97.7217	MB
MYZPE13164_0_v1.0_000144990	0.851544	6.36022	7.44373e-29	7.22287e-28	15.8683	24.745	MB
MYZPE13164_0_v1.0_000160360	2.7822	1.92496	7.63167e-29	7.39828e-28	0.998333	6.315	MB
MYZPE13164_0_v1.0_000053390	0.870918	9.0187	8.13907e-29	7.88277e-28	309.277	519.8	MB
MYZPE13164_0_v1.0_000196810	0.852368	7.81864	8.52253e-29	8.24643e-28	30.95	49.7767	MB
MYZPE13164_0_v1.0_000025320	1.05395	3.60631	8.57878e-29	8.29308e-28	2.57833	4.905	MB
MYZPE13164_0_v1.0_000147440	0.846422	4.99235	8.63715e-29	8.34171e-28	23.6083	38.0517	MB
MYZPE13164_0_v1.0_000025730	0.720055	6.29614	1.03685e-28	9.96728e-28	9.72	14.24	MB
MYZPE13164_0_v1.0_000123280	1.10484	5.74449	1.04512e-28	1.00375e-27	20.9367	40.065	MB
MYZPE13164_0_v1.0_000053600	1.00359	6.48882	1.06441e-28	1.02132e-27	39.9483	71.2583	MB
MYZPE13164_0_v1.0_000126620	0.755712	6.37344	1.08343e-28	1.0386e-27	63.2333	95.2317	MB
MYZPE13164_0_v1.0_000085890	2.10798	4.47004	1.11071e-28	1.06377e-27	2.41	9.19333	MB
MYZPE13164_0_v1.0_000073940	0.666784	8.15878	1.45821e-28	1.39272e-27	87.905	121.02	MB
MYZPE13164_0_v1.0_000145640	0.967667	4.33155	1.46778e-28	1.40056e-27	74.9017	132.055	MB
MYZPE13164_0_v1.0_000000160	0.601296	8.42836	1.59525e-28	1.51938e-27	117.455	160.795	MB
MYZPE13164_0_v1.0_000019870	1.64323	2.35905	1.66414e-28	1.58354e-27	2.07	5.68167	MB
MYZPE13164_0_v1.0_000021950	0.936191	4.6983	2.07435e-28	1.97025e-27	12.1367	20.755	MB
MYZPE13164_0_v1.0_000083540	1.36796	2.42398	2.28674e-28	2.168e-27	3.225	7.39833	MB
MYZPE13164_0_v1.0_000082670	0.942883	4.65981	2.28951e-28	2.16864e-27	8.77167	15.105	MB
MYZPE13164_0_v1.0_000074440	3.02829	5.5969	2.37542e-28	2.24795e-27	8.555	61.485	MB
MYZPE13164_0_v1.0_000118360	0.817275	10.9336	2.68314e-28	2.53451e-27	521.832	816.943	MB
MYZPE13164_0_v1.0_000144590	1.55942	2.35927	2.80131e-28	2.64131e-27	1.19	3.16833	MB
MYZPE13164_0_v1.0_000129970	0.652137	6.73505	2.96791e-28	2.79584e-27	34.8083	49.815	MB
MYZPE13164_0_v1.0_000168770	1.16971	4.76425	3.16279e-28	2.97671e-27	8.895	18.1967	MB
MYZPE13164_0_v1.0_000050930	1.02009	6.67877	4.02434e-28	3.77725e-27	27.55	49.7217	MB
MYZPE13164_0_v1.0_000000320	1.20057	6.37305	4.33466e-28	4.06114e-27	32.07	65.8783	MB
MYZPE13164_0_v1.0_000155140	1.21181	8.39337	5.24766e-28	4.89876e-27	99.785	208.183	MB
MYZPE13164_0_v1.0_000060540	0.997828	4.4132	5.48646e-28	5.11706e-27	3.4	6.04667	MB
MYZPE13164_0_v1.0_000055150	2.67603	5.67726	5.66853e-28	5.28211e-27	6.96167	39.4817	MB
MYZPE13164_0_v1.0_000003870	1.15767	3.6925	6.16466e-28	5.73924e-27	6.73333	13.3567	MB
MYZPE13164_0_v1.0_000064300	2.65182	1.18466	6.44783e-28	5.98669e-27	1.80833	10.21	MB
MYZPE13164_0_v1.0_000064420	0.809196	6.26152	6.50762e-28	6.03678e-27	45.3967	66.6083	MB
MYZPE13164_0_v1.0_000164970	2.27511	3.82154	6.6829e-28	6.18827e-27	13.7333	59.34	MB
MYZPE13164_0_v1.0_000160110	1.39397	5.81904	6.73553e-28	6.23142e-27	17.3317	40.6433	MB
MYZPE13164_0_v1.0_000088040	0.692355	7.16454	7.09878e-28	6.56161e-27	35.1317	50.52	MB
MYZPE13164_0_v1.0_000162820	1.62503	7.09694	7.40709e-28	6.83436e-27	39.7683	109.032	MB
MYZPE13164_0_v1.0_000028880	0.796315	5.96025	7.46165e-28	6.87244e-27	28.3467	40.8433	MB
MYZPE13164_0_v1.0_000158440	0.641259	6.60973	8.724e-28	8.0208e-27	59.9067	83.2133	MB
MYZPE13164_0_v1.0_000083720	0.848328	4.68338	8.78436e-28	8.06911e-27	7.965	12.75	MB
MYZPE13164_0_v1.0_000183100	1.36659	2.32534	8.89456e-28	8.16309e-27	3.3	7.58167	MB
MYZPE13164_0_v1.0_000067210	0.878528	5.49334	9.31229e-28	8.53131e-27	22.92	37.5583	MB
MYZPE13164_0_v1.0_000114690	1.80707	1.83933	9.8661e-28	9.0147e-27	1.60833	5.05167	MB
MYZPE13164_0_v1.0_000010640	1.80567	9.75757	1.00563e-27	9.17256e-27	119.738	371.66	MB
MYZPE13164_0_v1.0_000082070	1.11448	5.95773	1.01376e-27	9.23824e-27	25.7067	49.4667	MB
MYZPE13164_0_v1.0_000000440	1.22619	4.18354	1.05638e-27	9.60973e-27	12.3283	25.7167	MB
MYZPE13164_0_v1.0_000086920	0.650979	6.55157	1.26303e-27	1.14693e-26	33.6017	46.9217	MB
MYZPE13164_0_v1.0_000165200	1.06891	4.09234	1.31156e-27	1.18996e-26	7.49167	14.1317	MB
MYZPE13164_0_v1.0_000045090	0.783349	5.54696	1.39946e-27	1.2686e-26	23.2383	35.5233	MB
MYZPE13164_0_v1.0_000096920	1.99069	8.53165	1.47315e-27	1.33422e-26	71.0233	249.78	MB
MYZPE13164_0_v1.0_000146370	0.910172	6.46803	1.50625e-27	1.36301e-26	17.8533	29.8733	MB
MYZPE13164_0_v1.0_000069410	0.732376	5.83734	1.5249e-27	1.37868e-26	64.225	94.7267	MB
MYZPE13164_0_v1.0_000056850	2.01317	8.06347	1.5673e-27	1.41577e-26	58.5433	208.768	MB
MYZPE13164_0_v1.0_000154700	0.685316	4.83207	1.57795e-27	1.42415e-26	7.32167	10.4583	MB
MYZPE13164_0_v1.0_000037960	0.683145	8.36651	1.84565e-27	1.65996e-26	112.015	157.868	MB
MYZPE13164_0_v1.0_000006210	0.584178	6.33383	1.85529e-27	1.66718e-26	32.25	42.605	MB
MYZPE13164_0_v1.0_000025140	1.5784	3.08251	1.93431e-27	1.73668e-26	16.9833	45.8733	MB
MYZPE13164_0_v1.0_000045600	0.627129	6.14564	2.2976e-27	2.06106e-26	26.5517	36.4133	MB
MYZPE13164_0_v1.0_000038210	1.00017	5.19858	2.4028e-27	2.15355e-26	28.0167	50.0883	MB
MYZPE13164_0_v1.0_000136720	0.806304	8.57707	2.51191e-27	2.24745e-26	260.825	410.362	MB
MYZPE13164_0_v1.0_000160060	0.743092	7.41726	2.58634e-27	2.31204e-26	45.9033	68.405	MB
MYZPE13164_0_v1.0_000058240	0.894435	8.2592	2.63725e-27	2.35348e-26	132.263	224.722	MB
MYZPE13164_0_v1.0_000201760	0.760133	7.71598	2.96594e-27	2.63997e-26	51.045	78.93	MB
MYZPE13164_0_v1.0_000029000	0.861443	4.19871	3.04702e-27	2.7098e-26	5.69667	9.185	MB
MYZPE13164_0_v1.0_000110020	0.717675	7.21107	3.09308e-27	2.7484e-26	87.18	127.447	MB
MYZPE13164_0_v1.0_000169730	0.978834	4.2361	3.45072e-27	3.05829e-26	2.005	3.535	MB
MYZPE13164_0_v1.0_000166290	0.882679	4.28868	3.78439e-27	3.34541e-26	5.415	8.94333	MB
MYZPE13164_0_v1.0_000086070	1.25993	3.21033	4.13365e-27	3.65104e-26	2.39167	5.24167	MB
MYZPE13164_0_v1.0_000056270	0.649024	7.25269	4.40148e-27	3.88428e-26	63.1233	83.67	MB
MYZPE13164_0_v1.0_000046740	0.958802	7.02587	4.64621e-27	4.09649e-26	74.5567	131.5	MB
MYZPE13164_0_v1.0_000039530	0.810358	5.02753	4.64988e-27	4.09649e-26	11.4217	17.8833	MB
MYZPE13164_0_v1.0_000192220	0.81576	5.19575	5.10902e-27	4.4895e-26	11.6867	18.3133	MB
MYZPE13164_0_v1.0_000052830	1.14675	3.12443	5.2303e-27	4.58828e-26	8.9	17.635	MB
MYZPE13164_0_v1.0_000039790	1.09695	7.65742	5.81862e-27	5.09142e-26	55.435	104.837	MB
MYZPE13164_0_v1.0_000034750	0.667205	6.61182	6.58243e-27	5.75003e-26	46.7067	65.4667	MB
MYZPE13164_0_v1.0_000000110	1.54576	6.85844	7.19464e-27	6.27421e-26	34.7967	90.275	MB
MYZPE13164_0_v1.0_000030280	0.70524	6.96692	7.48998e-27	6.52626e-26	33.6367	48.7383	MB
MYZPE13164_0_v1.0_000171880	0.734648	5.74792	9.5587e-27	8.28688e-26	19.265	28.7167	MB
MYZPE13164_0_v1.0_000199050	0.857755	5.62974	9.88665e-27	8.56401e-26	56.52	91.2367	MB
MYZPE13164_0_v1.0_000143260	1.13582	3.74303	1.1946e-26	1.03219e-25	7.37667	14.4117	MB
MYZPE13164_0_v1.0_000146890	0.804215	5.33234	1.20275e-26	1.03837e-25	19	29.5867	MB
MYZPE13164_0_v1.0_000005270	1.67668	10.654	1.27402e-26	1.09805e-25	448.528	1279.12	MB
MYZPE13164_0_v1.0_000143270	0.966324	6.28188	1.44076e-26	1.23764e-25	31.3433	52.0533	MB
MYZPE13164_0_v1.0_000128150	0.667512	7.15825	1.47382e-26	1.26498e-25	47.9933	65.685	MB
MYZPE13164_0_v1.0_000043430	3.28459	1.51757	1.68296e-26	1.4433e-25	0.181667	1.57333	MB
MYZPE13164_0_v1.0_000012950	0.649111	5.75208	1.7659e-26	1.51317e-25	44.155	61.9	MB
MYZPE13164_0_v1.0_000115260	1.55083	3.18967	1.90882e-26	1.63157e-25	2.60667	6.71833	MB
MYZPE13164_0_v1.0_000106850	0.970987	4.66568	2.01131e-26	1.71776e-25	8.57333	15.0167	MB
MYZPE13164_0_v1.0_000133160	0.778385	7.74954	2.40907e-26	2.05068e-25	120.923	184.513	MB
MYZPE13164_0_v1.0_000055340	1.49922	6.66316	2.44181e-26	2.07684e-25	44.38	111.622	MB
MYZPE13164_0_v1.0_000162480	1.42616	5.55576	2.53941e-26	2.15659e-25	7.23667	17.375	MB
MYZPE13164_0_v1.0_000035260	1.08674	5.81714	2.53974e-26	2.15659e-25	21.495	40.7533	MB
MYZPE13164_0_v1.0_000106790	1.33645	6.46922	2.67403e-26	2.26689e-25	47.6317	107.033	MB
MYZPE13164_0_v1.0_000051540	3.20747	3.44079	2.78406e-26	2.35823e-25	0.441667	3.71167	MB
MYZPE13164_0_v1.0_000051330	1.12173	3.82649	2.86938e-26	2.42852e-25	9.38667	18.31	MB
MYZPE13164_0_v1.0_000039680	1.5169	9.85351	2.97521e-26	2.51603e-25	166.578	423.74	MB
MYZPE13164_0_v1.0_000050380	1.32723	4.6753	3.02165e-26	2.55321e-25	7.77	18.03	MB
MYZPE13164_0_v1.0_000193950	0.969164	8.92699	3.09727e-26	2.61497e-25	222.86	388.158	MB
MYZPE13164_0_v1.0_000108060	1.03231	5.51462	3.10158e-26	2.61647e-25	47.6283	86.62	MB
MYZPE13164_0_v1.0_000083950	1.27138	4.6584	3.50372e-26	2.94609e-25	4.49667	9.60667	MB
MYZPE13164_0_v1.0_000179790	0.912604	10.1288	3.84213e-26	3.2254e-25	1103.15	1787.69	MB
MYZPE13164_0_v1.0_000086020	0.792328	5.12497	4.06399e-26	3.40887e-25	17.1817	25.1667	MB
MYZPE13164_0_v1.0_000195950	0.639792	6.21025	4.09621e-26	3.43032e-25	35.395	49.9417	MB
MYZPE13164_0_v1.0_000104010	0.625097	6.49871	4.12809e-26	3.45422e-25	57.5567	79.7517	MB
MYZPE13164_0_v1.0_000150860	0.829434	5.24427	4.88296e-26	4.07597e-25	58.3333	92.6067	MB
MYZPE13164_0_v1.0_000201100	0.652238	6.09919	4.94455e-26	4.12405e-25	22.6233	31.6983	MB
MYZPE13164_0_v1.0_000013030	1.23002	6.39197	5.15301e-26	4.29445e-25	27.8383	60.74	MB
MYZPE13164_0_v1.0_000118350	0.652629	6.62045	5.25203e-26	4.37345e-25	53.555	74.365	MB
MYZPE13164_0_v1.0_000030150	2.35545	1.93351	5.26418e-26	4.38003e-25	5.62667	26.0167	MB
MYZPE13164_0_v1.0_000072260	0.961165	8.3599	5.32638e-26	4.42466e-25	168.118	290.452	MB
MYZPE13164_0_v1.0_000199060	0.98503	5.92696	5.60229e-26	4.65012e-25	31.6567	55.6633	MB
MYZPE13164_0_v1.0_000196790	0.948152	2.90211	6.25319e-26	5.18623e-25	8.835	15.3133	MB
MYZPE13164_0_v1.0_000153550	1.39587	2.06757	6.32212e-26	5.2392e-25	3.43	8.07833	MB
MYZPE13164_0_v1.0_000100540	1.49735	2.19649	6.66151e-26	5.51161e-25	3.92	10.1433	MB
MYZPE13164_0_v1.0_000010110	0.634922	6.89279	7.71424e-26	6.36225e-25	56.2033	80.6717	MB
MYZPE13164_0_v1.0_000153620	0.922281	9.00291	8.61773e-26	7.09041e-25	86.0383	145.618	MB
MYZPE13164_0_v1.0_000105480	1.16538	3.34603	8.68751e-26	7.14214e-25	1.72667	3.47333	MB
MYZPE13164_0_v1.0_000023520	1.53264	2.96733	8.96744e-26	7.36642e-25	5.63333	14.09	MB
MYZPE13164_0_v1.0_000157340	1.6855	2.32031	9.12702e-26	7.48561e-25	1.73	5.04	MB
MYZPE13164_0_v1.0_000071430	0.865319	5.08599	1.01739e-25	8.31125e-25	14.7683	23.9483	MB
MYZPE13164_0_v1.0_000071520	0.865319	5.08599	1.01739e-25	8.31125e-25	14.7683	23.9483	MB
MYZPE13164_0_v1.0_000039020	1.7855	5.59158	1.20449e-25	9.82415e-25	5.12	15.605	MB
MYZPE13164_0_v1.0_000155370	1.81137	8.80762	1.39743e-25	1.13709e-24	199.59	621.487	MB
MYZPE13164_0_v1.0_000043860	1.43152	9.51879	1.47037e-25	1.19362e-24	304.423	729.257	MB
MYZPE13164_0_v1.0_000137930	0.701534	4.93555	1.51366e-25	1.2278e-24	7.225	10.4867	MB
MYZPE13164_0_v1.0_000071380	0.795119	4.47883	1.55161e-25	1.25759e-24	5.955	9.21	MB
MYZPE13164_0_v1.0_000162630	1.71867	5.15278	1.5935e-25	1.29054e-24	11.4083	33.4033	MB
MYZPE13164_0_v1.0_000022500	0.916826	3.79926	1.95562e-25	1.57763e-24	5.11667	8.67	MB
MYZPE13164_0_v1.0_000039130	3.01105	1.47026	2.25443e-25	1.81302e-24	0.165	1.25833	MB
MYZPE13164_0_v1.0_000042290	2.80027	3.53593	2.34954e-25	1.88804e-24	2.055	12.5633	MB
MYZPE13164_0_v1.0_000103210	1.73645	4.78848	2.92525e-25	2.33794e-24	5.87333	17.3683	MB
MYZPE13164_0_v1.0_000200080	0.856313	8.40518	3.07505e-25	2.45577e-24	98.9783	148.038	MB
MYZPE13164_0_v1.0_000147420	1.91055	5.74521	3.07789e-25	2.45613e-24	9.39833	31.4	MB
MYZPE13164_0_v1.0_000052920	0.75195	4.43148	3.30644e-25	2.63444e-24	6.21167	8.89333	MB
MYZPE13164_0_v1.0_000033390	2.04868	2.92611	3.54042e-25	2.8187e-24	1.77167	6.62	MB
MYZPE13164_0_v1.0_000012150	1.36071	4.26896	3.73976e-25	2.97511e-24	13.03	29.8283	MB
MYZPE13164_0_v1.0_000140140	0.951354	7.04479	4.02002e-25	3.1956e-24	84.7183	149.627	MB
MYZPE13164_0_v1.0_000013060	0.686162	5.94886	5.06466e-25	4.01674e-24	16.1533	22.4717	MB
MYZPE13164_0_v1.0_000177580	0.619593	6.64671	5.82544e-25	4.60598e-24	20.8867	28.6017	MB
MYZPE13164_0_v1.0_000150550	0.83059	6.57143	5.97107e-25	4.7103e-24	32.2133	50.925	MB
MYZPE13164_0_v1.0_000050410	1.33059	4.49396	6.22067e-25	4.90346e-24	22.2983	49.5833	MB
MYZPE13164_0_v1.0_000022640	0.649487	6.88187	6.34851e-25	5.00042e-24	20.625	28.6367	MB
MYZPE13164_0_v1.0_000170140	0.99954	4.55427	6.59522e-25	5.19079e-24	4.21833	7.625	MB
MYZPE13164_0_v1.0_000179300	2.97144	5.66662	6.60518e-25	5.19467e-24	4.76833	32.9533	MB
MYZPE13164_0_v1.0_000036660	0.694505	6.32819	6.74075e-25	5.29725e-24	37.625	54.1917	MB
MYZPE13164_0_v1.0_000139750	0.626019	7.20674	6.86444e-25	5.38626e-24	31.5233	44.0417	MB
MYZPE13164_0_v1.0_000128040	1.03755	2.71218	9.69129e-25	7.5699e-24	8.85333	16.5567	MB
MYZPE13164_0_v1.0_000124030	1.68383	9.55931	1.09814e-24	8.56469e-24	190.53	543.882	MB
MYZPE13164_0_v1.0_000061000	0.728765	5.33127	1.26145e-24	9.83091e-24	33.6683	49.43	MB
MYZPE13164_0_v1.0_000018950	0.984668	4.09999	1.27321e-24	9.91511e-24	13.7467	24.36	MB
MYZPE13164_0_v1.0_000009490	1.54548	1.8518	1.35671e-24	1.05494e-23	3.525	9.46667	MB
MYZPE13164_0_v1.0_000153000	0.89943	5.76142	1.60754e-24	1.24603e-23	26.8167	44.6033	MB
MYZPE13164_0_v1.0_000007660	1.19056	2.50866	1.60848e-24	1.24603e-23	1.87	3.83	MB
MYZPE13164_0_v1.0_000148430	0.683333	6.00923	1.91639e-24	1.48122e-23	8.85833	12.6617	MB
MYZPE13164_0_v1.0_000115830	0.982305	8.58962	1.92107e-24	1.48373e-23	353.098	619.327	MB
MYZPE13164_0_v1.0_000061890	0.6701	5.04291	2.23577e-24	1.72165e-23	11.1033	15.765	MB
MYZPE13164_0_v1.0_000121580	0.639915	5.67038	2.26128e-24	1.73999e-23	22.835	31.3633	MB
MYZPE13164_0_v1.0_000047970	0.810193	5.37243	2.3368e-24	1.79676e-23	21.1717	32.97	MB
MYZPE13164_0_v1.0_000121410	1.47942	8.63251	2.62845e-24	2.01801e-23	145.52	357.047	MB
MYZPE13164_0_v1.0_000163350	0.743177	4.61743	2.73985e-24	2.10198e-23	29.9233	44.695	MB
MYZPE13164_0_v1.0_000126030	0.651819	6.67187	2.76666e-24	2.12097e-23	36.6317	52.4617	MB
MYZPE13164_0_v1.0_000034460	2.90725	0.443426	2.79367e-24	2.14009e-23	0.256667	1.795	MB
MYZPE13164_0_v1.0_000125410	1.04844	3.37141	2.91032e-24	2.22779e-23	1.75667	3.23333	MB
MYZPE13164_0_v1.0_000040050	0.914419	10.2507	3.16986e-24	2.4193e-23	645.547	1081.34	MB
MYZPE13164_0_v1.0_000201790	0.684511	7.46057	3.71272e-24	2.8232e-23	34.9	49.9933	MB
MYZPE13164_0_v1.0_000069880	0.970571	3.29108	3.97445e-24	3.01556e-23	9.5	16.6467	MB
MYZPE13164_0_v1.0_000073090	0.721851	5.17189	4.01187e-24	3.04172e-23	13.8183	20.35	MB
MYZPE13164_0_v1.0_000177480	1.00132	7.38076	4.66643e-24	3.52507e-23	46.6817	83.0517	MB
MYZPE13164_0_v1.0_000124100	0.812797	6.84207	4.68069e-24	3.53068e-23	36.2867	56.7767	MB
MYZPE13164_0_v1.0_000154090	0.95537	7.65267	4.87332e-24	3.66794e-23	105.032	180.722	MB
MYZPE13164_0_v1.0_000165470	0.661505	6.88156	4.91674e-24	3.69793e-23	52.005	73.1267	MB
MYZPE13164_0_v1.0_000068300	1.16313	7.32432	5.38475e-24	4.04698e-23	52.34	103.993	MB
MYZPE13164_0_v1.0_000155250	0.659657	6.80707	7.20549e-24	5.38795e-23	61.0017	85.8717	MB
MYZPE13164_0_v1.0_000033670	1.66325	11.5129	8.5481e-24	6.36886e-23	477.442	1349.32	MB
MYZPE13164_0_v1.0_000044480	1.77059	3.72908	9.02797e-24	6.72154e-23	5.925	18.365	MB
MYZPE13164_0_v1.0_000077260	0.960092	5.08754	1.11814e-23	8.28903e-23	18.6333	32.3483	MB
MYZPE13164_0_v1.0_000049850	0.784021	5.8876	1.14646e-23	8.49282e-23	45.9267	70.5367	MB
MYZPE13164_0_v1.0_000201690	0.649754	5.89228	1.28453e-23	9.50202e-23	15.7267	21.9833	MB
MYZPE13164_0_v1.0_000065640	1.23165	3.62775	1.32653e-23	9.80571e-23	6.81833	14.2333	MB
MYZPE13164_0_v1.0_000173840	1.59113	2.18465	1.34534e-23	9.9376e-23	10.41	28.1083	MB
MYZPE13164_0_v1.0_000083300	1.36723	7.75422	1.36907e-23	1.00985e-22	21.5	49.3883	MB
MYZPE13164_0_v1.0_000064560	0.917589	7.29837	1.38155e-23	1.0176e-22	25.1567	42.2167	MB
MYZPE13164_0_v1.0_000011900	1.13507	5.96981	1.55429e-23	1.14077e-22	44.565	86.8533	MB
MYZPE13164_0_v1.0_000002660	1.14993	6.26505	1.666e-23	1.22189e-22	13.2067	26.0783	MB
MYZPE13164_0_v1.0_000106810	1.04326	6.57186	1.69335e-23	1.24107e-22	19.24	34.8383	MB
MYZPE13164_0_v1.0_000010680	1.07281	8.60308	2.11502e-23	1.54573e-22	161.208	294.743	MB
MYZPE13164_0_v1.0_000052470	1.01539	8.38387	2.43802e-23	1.77426e-22	188.737	338.787	MB
MYZPE13164_0_v1.0_000194510	1.13984	3.2875	2.51313e-23	1.82635e-22	16.2333	32.285	MB
MYZPE13164_0_v1.0_000150590	0.812543	6.76377	2.54027e-23	1.84478e-22	47.7433	75.5733	MB
MYZPE13164_0_v1.0_000129270	1.87553	3.06414	2.54282e-23	1.84533e-22	1.10333	3.63167	MB
MYZPE13164_0_v1.0_000169650	1.16248	6.03253	2.68792e-23	1.94653e-22	19.0383	37.8233	MB
MYZPE13164_0_v1.0_000096830	0.616447	6.25893	2.99669e-23	2.16407e-22	45.7883	65.3933	MB
MYZPE13164_0_v1.0_000042100	0.837425	9.98528	3.12323e-23	2.25388e-22	453.682	719.087	MB
MYZPE13164_0_v1.0_000066350	0.736605	5.27356	3.47668e-23	2.50369e-22	32.03	47.9867	MB
MYZPE13164_0_v1.0_000192190	1.33778	2.49337	3.5656e-23	2.56594e-22	3.33833	7.40333	MB
MYZPE13164_0_v1.0_000194740	0.749481	6.87818	3.62298e-23	2.60542e-22	34.6017	51.7467	MB
MYZPE13164_0_v1.0_000150910	0.790841	6.25933	4.04449e-23	2.90249e-22	21.49	31.155	MB
MYZPE13164_0_v1.0_000169870	0.693434	5.83688	4.28229e-23	3.06039e-22	17.1917	24.665	MB
MYZPE13164_0_v1.0_000132600	0.646136	4.74489	4.73457e-23	3.38128e-22	14.4183	20.8317	MB
MYZPE13164_0_v1.0_000192050	0.769801	10.0501	5.35355e-23	3.81016e-22	803.603	1224.08	MB
MYZPE13164_0_v1.0_000034550	0.712274	6.08051	5.87396e-23	4.17193e-22	23.7517	34.3483	MB
MYZPE13164_0_v1.0_000193530	1.55168	8.04049	5.91321e-23	4.19692e-22	74.73	193.717	MB
MYZPE13164_0_v1.0_000099640	1.08444	3.01731	6.16673e-23	4.37385e-22	6.64333	12.6483	MB
MYZPE13164_0_v1.0_000010270	0.995336	4.05719	6.50703e-23	4.60573e-22	10.0817	18.7967	MB
MYZPE13164_0_v1.0_000091620	1.60655	3.11234	6.69649e-23	4.73011e-22	2.205	6.02	MB
MYZPE13164_0_v1.0_000051990	1.08963	3.72264	7.65522e-23	5.39994e-22	8.215	15.5517	MB
MYZPE13164_0_v1.0_000197800	0.64188	6.64444	7.8692e-23	5.54709e-22	51.2267	71.1633	MB
MYZPE13164_0_v1.0_000149120	2.60809	4.35295	8.10995e-23	5.70901e-22	1.48667	8.05	MB
MYZPE13164_0_v1.0_000198010	0.81186	7.63389	9.10581e-23	6.39697e-22	296.617	463.445	MB
MYZPE13164_0_v1.0_000073600	0.616979	5.60661	9.50415e-23	6.67228e-22	37.4483	50.7333	MB
MYZPE13164_0_v1.0_000001500	0.845955	5.57046	1.26671e-22	8.83874e-22	15.71	25.2583	MB
MYZPE13164_0_v1.0_000103040	0.717551	4.89828	1.69121e-22	1.17216e-21	14.7617	21.6533	MB
MYZPE13164_0_v1.0_000009450	1.23159	2.05581	1.91906e-22	1.32652e-21	1.64833	3.51	MB
MYZPE13164_0_v1.0_000009340	1.04243	7.62511	1.9513e-22	1.34791e-21	95.1867	174.563	MB
MYZPE13164_0_v1.0_000188760	0.877685	4.77827	1.9813e-22	1.36681e-21	14.4667	23.5583	MB
MYZPE13164_0_v1.0_000165920	0.868846	4.63893	2.00605e-22	1.38203e-21	12.24	19.9467	MB
MYZPE13164_0_v1.0_000132910	0.841749	6.91137	2.03238e-22	1.39924e-21	49.485	81.075	MB
MYZPE13164_0_v1.0_000170650	0.678641	8.1322	2.24733e-22	1.5462e-21	39.675	56.48	MB
MYZPE13164_0_v1.0_000062440	0.626808	6.45094	2.63961e-22	1.81368e-21	22.46	33.25	MB
MYZPE13164_0_v1.0_000054260	0.682031	7.38033	2.66428e-22	1.82941e-21	54.8117	78.6267	MB
MYZPE13164_0_v1.0_000024440	0.988377	2.91126	3.06401e-22	2.09414e-21	12.6683	22.6483	MB
MYZPE13164_0_v1.0_000173650	0.826791	6.27718	3.44756e-22	2.34852e-21	20.1167	31.77	MB
MYZPE13164_0_v1.0_000054680	1.00058	2.56045	3.58274e-22	2.439e-21	4.85167	8.70333	MB
MYZPE13164_0_v1.0_000194660	0.732168	8.13804	3.58971e-22	2.44214e-21	210.265	316.205	MB
MYZPE13164_0_v1.0_000119030	0.835757	6.90435	3.69227e-22	2.51026e-21	69.7233	110.532	MB
MYZPE13164_0_v1.0_000046230	1.00545	6.06592	3.97821e-22	2.7011e-21	25.64	47.235	MB
MYZPE13164_0_v1.0_000199910	0.600602	5.06624	4.71873e-22	3.1955e-21	13.9333	19.03	MB
MYZPE13164_0_v1.0_000065980	1.22582	4.48856	4.81624e-22	3.2594e-21	8.29833	17.4517	MB
MYZPE13164_0_v1.0_000109920	0.969619	4.82739	5.48293e-22	3.7033e-21	75.47	131.528	MB
MYZPE13164_0_v1.0_000075650	2.71619	3.40777	6.0341e-22	4.0676e-21	0.941667	5.58667	MB
MYZPE13164_0_v1.0_000180450	0.721949	8.33965	6.33435e-22	4.26444e-21	177.663	260.813	MB
MYZPE13164_0_v1.0_000090710	0.873893	4.05322	6.38688e-22	4.297e-21	5.91833	9.54833	MB
MYZPE13164_0_v1.0_000131440	1.02052	6.03518	7.96996e-22	5.33776e-21	61.9533	111.613	MB
MYZPE13164_0_v1.0_000131480	0.961274	8.14363	8.16027e-22	5.46167e-21	80.8117	139.93	MB
MYZPE13164_0_v1.0_000048580	1.03519	5.36684	9.02534e-22	6.03285e-21	4.45	8.16833	MB
MYZPE13164_0_v1.0_000095250	1.15919	3.77183	9.6786e-22	6.45698e-21	6.175	12.2733	MB
MYZPE13164_0_v1.0_000109670	1.30505	3.05462	9.69236e-22	6.46199e-21	1.23667	2.805	MB
MYZPE13164_0_v1.0_000070900	0.744347	7.27246	1.02406e-21	6.82313e-21	97.4483	144.955	MB
MYZPE13164_0_v1.0_000058230	0.658203	6.45436	1.02843e-21	6.84783e-21	27.565	38.6183	MB
MYZPE13164_0_v1.0_000136770	0.733721	6.78706	1.17837e-21	7.82603e-21	45.2383	66.7517	MB
MYZPE13164_0_v1.0_000170720	2.05539	1.63536	1.23736e-21	8.20725e-21	1.4	5.105	MB
MYZPE13164_0_v1.0_000190710	0.701388	5.73186	1.36225e-21	9.0125e-21	34.1917	49.4367	MB
MYZPE13164_0_v1.0_000195390	0.793426	4.6621	1.37374e-21	9.0827e-21	17.3833	27.0867	MB
MYZPE13164_0_v1.0_000052180	0.982309	8.52588	1.53179e-21	1.00953e-20	203.967	357.647	MB
MYZPE13164_0_v1.0_000043020	0.903737	9.9188	1.59638e-21	1.05076e-20	371.198	624.14	MB
MYZPE13164_0_v1.0_000042150	1.55893	3.18471	1.80897e-21	1.18842e-20	7.55833	19.7833	MB
MYZPE13164_0_v1.0_000056180	0.861811	6.07902	1.81659e-21	1.19267e-20	35.695	59.5633	MB
MYZPE13164_0_v1.0_000023760	2.72534	3.01432	1.94794e-21	1.27567e-20	1.49333	8.76	MB
MYZPE13164_0_v1.0_000060750	0.954248	3.18794	2.29594e-21	1.49787e-20	3.54667	6.07667	MB
MYZPE13164_0_v1.0_000065330	1.01868	5.04682	2.4271e-21	1.58244e-20	22.535	40.7767	MB
MYZPE13164_0_v1.0_000007230	1.07888	4.40346	2.66306e-21	1.73409e-20	13.57	25.4583	MB
MYZPE13164_0_v1.0_000154030	0.911344	7.18355	2.91925e-21	1.89853e-20	99.335	165.698	MB
MYZPE13164_0_v1.0_000079670	1.38777	4.1299	3.06519e-21	1.98968e-20	15.065	35.4083	MB
MYZPE13164_0_v1.0_000163940	0.812078	6.10679	3.12713e-21	2.02861e-20	32.205	50	MB
MYZPE13164_0_v1.0_000127530	0.978809	5.38359	3.6595e-21	2.3695e-20	7.79	13.6167	MB
MYZPE13164_0_v1.0_000191270	2.24779	2.63703	3.74737e-21	2.42488e-20	1.81333	7.70667	MB
MYZPE13164_0_v1.0_000151870	0.844528	3.67778	3.78513e-21	2.44778e-20	7.33333	11.8333	MB
MYZPE13164_0_v1.0_000048600	1.00429	3.985	3.82161e-21	2.46982e-20	22.74	40.7133	MB
MYZPE13164_0_v1.0_000158010	2.6674	3.96861	3.89572e-21	2.51615e-20	2.275	13.025	MB
MYZPE13164_0_v1.0_000139110	1.0456	4.75512	4.17468e-21	2.69128e-20	50.9483	94.13	MB
MYZPE13164_0_v1.0_000001720	1.01724	3.27438	4.22764e-21	2.72372e-20	6.10167	11.0817	MB
MYZPE13164_0_v1.0_000148780	0.826254	11.5945	4.36525e-21	2.81063e-20	1999.63	3029.55	MB
MYZPE13164_0_v1.0_000000360	0.867398	7.24147	4.53212e-21	2.91625e-20	20.9133	33.8917	MB
MYZPE13164_0_v1.0_000044460	0.695849	5.0962	5.09647e-21	3.26921e-20	17.175	24.9383	MB
MYZPE13164_0_v1.0_000128500	0.594286	5.33032	5.25412e-21	3.36615e-20	26.455	35.7283	MB
MYZPE13164_0_v1.0_000040370	1.82288	2.9846	5.31295e-21	3.40174e-20	1.06333	3.31833	MB
MYZPE13164_0_v1.0_000137990	1.00622	3.40926	5.68235e-21	3.63375e-20	3.65333	6.645	MB
MYZPE13164_0_v1.0_000075490	0.615957	8.3684	5.76537e-21	3.68228e-20	81.3233	110.943	MB
MYZPE13164_0_v1.0_000050500	0.609049	6.51842	7.19078e-21	4.58418e-20	35.4933	48.2117	MB
MYZPE13164_0_v1.0_000021020	1.02388	6.38097	7.36369e-21	4.68863e-20	23.2333	42.15	MB
MYZPE13164_0_v1.0_000066880	1.14028	3.62043	7.80956e-21	4.96946e-20	2.86167	5.63833	MB
MYZPE13164_0_v1.0_000029280	1.27055	5.19694	7.93595e-21	5.04367e-20	16.0283	34.4583	MB
MYZPE13164_0_v1.0_000059470	2.80827	9.68035	8.49345e-21	5.39136e-20	320.012	1961.32	MB
MYZPE13164_0_v1.0_000066290	0.755309	6.38334	1.03228e-20	6.52851e-20	14.345	21.6	MB
MYZPE13164_0_v1.0_000156040	1.15279	7.7328	1.04218e-20	6.58706e-20	40.1383	78.79	MB
MYZPE13164_0_v1.0_000072640	0.892093	5.35139	1.09868e-20	6.93574e-20	46.9667	77.7533	MB
MYZPE13164_0_v1.0_000149600	1.20236	2.76154	1.11485e-20	7.03349e-20	6.26667	12.9233	MB
MYZPE13164_0_v1.0_000189320	0.634987	7.81988	1.24556e-20	7.83898e-20	50.9067	69.88	MB
MYZPE13164_0_v1.0_000169480	0.631269	8.86862	1.2678e-20	7.96439e-20	234.76	322.89	MB
MYZPE13164_0_v1.0_000064820	0.705291	7.03167	1.28036e-20	8.03839e-20	33.465	48.5083	MB
MYZPE13164_0_v1.0_000010820	0.669842	7.82665	1.28474e-20	8.06103e-20	739.515	1052.49	MB
MYZPE13164_0_v1.0_000160610	0.668005	4.25733	1.33077e-20	8.33466e-20	6.67167	10.0633	MB
MYZPE13164_0_v1.0_000044030	0.817605	3.91796	1.38387e-20	8.65675e-20	6.31833	9.98333	MB
MYZPE13164_0_v1.0_000014550	0.916393	6.93111	1.39694e-20	8.7279e-20	25.4233	42.8583	MB
MYZPE13164_0_v1.0_000087020	0.727608	4.48772	1.41406e-20	8.82957e-20	53.165	78.5617	MB
MYZPE13164_0_v1.0_000072950	1.21866	3.02921	1.53899e-20	9.58644e-20	11.8783	24.9767	MB
MYZPE13164_0_v1.0_000145210	0.778187	5.32383	1.54175e-20	9.59786e-20	21.7883	33.34	MB
MYZPE13164_0_v1.0_000119960	0.712517	7.38416	1.59165e-20	9.90252e-20	57.9833	86.5833	MB
MYZPE13164_0_v1.0_000075360	1.52697	4.1027	1.7259e-20	1.0712e-19	7.87667	20.1083	MB
MYZPE13164_0_v1.0_000172920	0.876966	5.99959	1.7633e-20	1.09376e-19	13.3867	21.9517	MB
MYZPE13164_0_v1.0_000195140	0.878431	6.20281	1.96845e-20	1.21881e-19	8.34	13.67	MB
MYZPE13164_0_v1.0_000188900	0.631649	5.30912	2.01557e-20	1.24724e-19	15.3	21.0617	MB
MYZPE13164_0_v1.0_000026160	0.663896	6.42525	2.32408e-20	1.43386e-19	27.705	39.0767	MB
MYZPE13164_0_v1.0_000089210	1.22013	2.70464	2.35724e-20	1.45345e-19	5.93167	12.3317	MB
MYZPE13164_0_v1.0_000169760	1.61627	1.65225	2.47179e-20	1.52135e-19	1.16	3.265	MB
MYZPE13164_0_v1.0_000053410	0.922035	8.41332	2.54783e-20	1.56629e-19	281.667	473.472	MB
MYZPE13164_0_v1.0_000042980	1.03524	3.95068	2.59036e-20	1.5896e-19	5.23833	9.545	MB
MYZPE13164_0_v1.0_000181260	3.26073	0.951013	2.77615e-20	1.70058e-19	0.128333	1.06167	MB
MYZPE13164_0_v1.0_000056320	0.897547	5.04853	2.80403e-20	1.71664e-19	22.5217	37.2117	MB
MYZPE13164_0_v1.0_000175140	0.629489	6.19139	2.91959e-20	1.78632e-19	43.795	57.5467	MB
MYZPE13164_0_v1.0_000044160	0.897115	4.56139	3.13718e-20	1.91605e-19	5.95667	9.855	MB
MYZPE13164_0_v1.0_000083330	0.755213	7.39045	3.27767e-20	1.99714e-19	19.8833	29.8417	MB
MYZPE13164_0_v1.0_000132880	0.768067	6.12805	3.32581e-20	2.02528e-19	18.38	28.4333	MB
MYZPE13164_0_v1.0_000184350	1.17728	4.20226	5.8992e-20	3.5588e-19	8.62333	17.2417	MB
MYZPE13164_0_v1.0_000044650	1.1311	3.47254	6.12164e-20	3.68869e-19	8.66333	16.9717	MB
MYZPE13164_0_v1.0_000049400	1.15913	2.29947	6.16032e-20	3.70984e-19	0.925	1.84333	MB
MYZPE13164_0_v1.0_000179880	1.14308	2.60018	6.97997e-20	4.19366e-19	7.41333	14.56	MB
MYZPE13164_0_v1.0_000109380	0.629755	4.60902	7.49295e-20	4.49403e-19	18.1517	24.0717	MB
MYZPE13164_0_v1.0_000018080	1.03497	6.42478	7.75498e-20	4.6458e-19	94.8383	172.808	MB
MYZPE13164_0_v1.0_000196680	0.645371	4.71906	8.01995e-20	4.80175e-19	12.9967	18.1567	MB
MYZPE13164_0_v1.0_000051750	0.767009	3.80143	8.45554e-20	5.05961e-19	9.09333	13.835	MB
MYZPE13164_0_v1.0_000158060	0.830348	6.86058	9.35367e-20	5.59056e-19	161.168	248.752	MB
MYZPE13164_0_v1.0_000183180	2.1072	4.17345	9.63118e-20	5.74978e-19	2.40167	9.15167	MB
MYZPE13164_0_v1.0_000137130	0.673143	6.01966	9.85357e-20	5.87575e-19	31.5283	44.8367	MB
MYZPE13164_0_v1.0_000067770	0.659692	8.01086	1.02233e-19	6.09272e-19	65.1983	91.7467	MB
MYZPE13164_0_v1.0_000114720	1.27034	5.75255	1.14057e-19	6.78565e-19	37.7533	81.44	MB
MYZPE13164_0_v1.0_000063500	0.817048	9.11862	1.15049e-19	6.83676e-19	210.502	328.84	MB
MYZPE13164_0_v1.0_000179650	0.671725	4.75282	1.1841e-19	7.03248e-19	10.575	15.0217	MB
MYZPE13164_0_v1.0_000046200	0.886348	5.21453	1.2043e-19	7.14833e-19	14.7433	24.6383	MB
MYZPE13164_0_v1.0_000040880	0.811334	8.97941	1.48535e-19	8.80137e-19	48.9733	76.26	MB
MYZPE13164_0_v1.0_000032070	1.69967	3.03488	1.69547e-19	1.00177e-18	0.841667	2.43	MB
MYZPE13164_0_v1.0_000104240	0.769469	8.18761	1.70764e-19	1.00838e-18	244.545	371.022	MB
MYZPE13164_0_v1.0_000042080	1.21675	2.64171	2.55145e-19	1.48918e-18	4.80333	9.835	MB
MYZPE13164_0_v1.0_000085650	0.715153	7.73181	2.83255e-19	1.64818e-18	84.1683	122.743	MB
MYZPE13164_0_v1.0_000011020	1.10082	3.90809	3.09284e-19	1.79457e-18	4.99	9.66167	MB
MYZPE13164_0_v1.0_000137590	0.658013	7.12451	3.3594e-19	1.94161e-18	72.4183	103.21	MB
MYZPE13164_0_v1.0_000035150	0.59381	6.43257	3.43516e-19	1.98318e-18	24.8683	33.39	MB
MYZPE13164_0_v1.0_000102670	0.996379	3.88772	3.75112e-19	2.16196e-18	6.06833	10.76	MB
MYZPE13164_0_v1.0_000059270	0.684441	6.65755	3.94244e-19	2.26718e-18	30.025	42.97	MB
MYZPE13164_0_v1.0_000056360	1.31679	2.63732	4.13428e-19	2.37222e-18	34.72	77.87	MB
MYZPE13164_0_v1.0_000171910	0.63754	6.54886	4.23334e-19	2.42771e-18	89.1433	122.37	MB
MYZPE13164_0_v1.0_000125230	0.679868	5.51125	4.28266e-19	2.45463e-18	18.2967	25.9617	MB
MYZPE13164_0_v1.0_000125580	1.06931	3.60143	4.35458e-19	2.49447e-18	4.65	8.67	MB
MYZPE13164_0_v1.0_000114060	0.628195	8.4457	4.64061e-19	2.65685e-18	97.2017	133.975	MB
MYZPE13164_0_v1.0_000120930	0.916034	3.57953	4.66794e-19	2.66954e-18	7.345	12	MB
MYZPE13164_0_v1.0_000127910	0.987917	7.99407	4.89227e-19	2.79474e-18	175.143	308.425	MB
MYZPE13164_0_v1.0_000017140	1.80451	1.14742	4.89728e-19	2.79605e-18	2.95167	9.26167	MB
MYZPE13164_0_v1.0_000059840	1.11807	2.53222	5.77676e-19	3.2909e-18	25.7033	50.3717	MB
MYZPE13164_0_v1.0_000107690	0.632439	6.55103	6.27424e-19	3.56449e-18	67.685	92.075	MB
MYZPE13164_0_v1.0_000151230	0.81606	3.14016	6.63485e-19	3.76314e-18	2.225	3.58167	MB
MYZPE13164_0_v1.0_000115980	1.57359	4.5438	8.27186e-19	4.67622e-18	7.44	19.6267	MB
MYZPE13164_0_v1.0_000046510	1.39594	2.16398	8.65213e-19	4.88318e-18	1.78	4.34667	MB
MYZPE13164_0_v1.0_000193630	0.684258	6.6044	8.88378e-19	5.00572e-18	16.095	23.065	MB
MYZPE13164_0_v1.0_000105250	0.961835	7.24637	9.08758e-19	5.11777e-18	51.1083	89.2433	MB
MYZPE13164_0_v1.0_000200060	0.628762	6.81318	9.13701e-19	5.1428e-18	97.9067	134.847	MB
MYZPE13164_0_v1.0_000122510	0.879966	5.77649	9.43353e-19	5.30681e-18	29.0867	47.3667	MB
MYZPE13164_0_v1.0_000069940	0.616791	6.48491	1.0548e-18	5.90804e-18	20.8017	28.3433	MB
MYZPE13164_0_v1.0_000116290	0.948744	8.15323	1.08302e-18	6.06279e-18	241.113	413.295	MB
MYZPE13164_0_v1.0_000041920	0.881316	6.85434	1.13853e-18	6.37011e-18	16.1717	26.5333	MB
MYZPE13164_0_v1.0_000152380	0.970508	8.5109	1.23662e-18	6.90767e-18	40.2083	70.2733	MB
MYZPE13164_0_v1.0_000187900	0.705825	8.08045	1.2518e-18	6.9887e-18	62.0783	90.02	MB
MYZPE13164_0_v1.0_000083690	2.32747	1.57529	1.3885e-18	7.74352e-18	1.005	4.63167	MB
MYZPE13164_0_v1.0_000076030	3.06299	3.65964	1.41032e-18	7.86098e-18	1.06333	7.85	MB
MYZPE13164_0_v1.0_000026150	0.972166	3.57323	1.54897e-18	8.61523e-18	9.165	16.195	MB
MYZPE13164_0_v1.0_000040450	1.17953	4.6552	1.62735e-18	9.04142e-18	5.32833	10.7283	MB
MYZPE13164_0_v1.0_000059650	0.617213	7.28127	1.80618e-18	9.99203e-18	49.185	67.0483	MB
MYZPE13164_0_v1.0_000125570	1.09222	4.0098	1.82296e-18	1.00687e-17	13.3133	25.5183	MB
MYZPE13164_0_v1.0_000010530	0.877945	5.6319	2.05598e-18	1.13073e-17	17.905	29.3667	MB
MYZPE13164_0_v1.0_000165890	0.926123	5.75971	2.35735e-18	1.29373e-17	30.6267	51.9617	MB
MYZPE13164_0_v1.0_000071750	0.744631	6.86459	2.56282e-18	1.40202e-17	25.0967	37.3917	MB
MYZPE13164_0_v1.0_000148180	0.587875	5.37159	2.57483e-18	1.40784e-17	23.1133	31.005	MB
MYZPE13164_0_v1.0_000037800	0.66786	7.76531	2.92852e-18	1.59561e-17	33.0633	46.8033	MB
MYZPE13164_0_v1.0_000027510	2.15189	5.03542	3.18373e-18	1.72979e-17	6.27667	24.825	MB
MYZPE13164_0_v1.0_000105750	0.786147	4.70706	3.3075e-18	1.7961e-17	7.89333	12.0983	MB
MYZPE13164_0_v1.0_000176060	0.956058	4.47728	3.49394e-18	1.89535e-17	5.86333	10.2017	MB
MYZPE13164_0_v1.0_000162960	1.25819	2.80961	3.78782e-18	2.04963e-17	1.535	3.265	MB
MYZPE13164_0_v1.0_000100790	0.679903	8.46004	4.07638e-18	2.19861e-17	125.957	182.428	MB
MYZPE13164_0_v1.0_000073270	0.868122	8.39415	4.09601e-18	2.20804e-17	182.577	296.75	MB
MYZPE13164_0_v1.0_000097960	0.80677	6.40523	4.4389e-18	2.3879e-17	32.2283	51.8817	MB
MYZPE13164_0_v1.0_000058150	0.675451	5.53628	5.14216e-18	2.75618e-17	17.8283	25.505	MB
MYZPE13164_0_v1.0_000138900	0.695448	8.80879	5.92426e-18	3.15899e-17	201.717	290.332	MB
MYZPE13164_0_v1.0_000007260	0.84699	5.57071	6.05605e-18	3.2276e-17	22.3333	35.7083	MB
MYZPE13164_0_v1.0_000062240	1.74617	1.55994	6.297e-18	3.35084e-17	1.11667	3.375	MB
MYZPE13164_0_v1.0_000040720	0.793046	3.78318	6.70379e-18	3.55997e-17	3.73667	5.9	MB
MYZPE13164_0_v1.0_000201430	1.98963	0.780088	7.53225e-18	3.98762e-17	0.238333	0.83	MB
MYZPE13164_0_v1.0_000155570	1.07481	7.65652	7.8736e-18	4.16193e-17	244.46	459.998	MB
MYZPE13164_0_v1.0_000014930	1.10546	6.02176	8.36619e-18	4.41554e-17	82.3683	157.252	MB
MYZPE13164_0_v1.0_000036650	1.08025	6.55603	8.68918e-18	4.58133e-17	19.045	35.88	MB
MYZPE13164_0_v1.0_000090340	0.665232	6.77015	9.80404e-18	5.15598e-17	46.8933	66.2467	MB
MYZPE13164_0_v1.0_000100740	0.787182	5.39871	1.02137e-17	5.36595e-17	14.0517	21.135	MB
MYZPE13164_0_v1.0_000193120	1.34485	2.73695	1.08603e-17	5.69698e-17	3.9	8.81667	MB
MYZPE13164_0_v1.0_000081770	1.32239	7.38125	1.09012e-17	5.71554e-17	135.238	299.825	MB
MYZPE13164_0_v1.0_000002270	0.603623	6.86168	1.17981e-17	6.17326e-17	33.4483	44.2983	MB
MYZPE13164_0_v1.0_000190410	0.694008	5.75661	1.24303e-17	6.49417e-17	9.79667	14.1483	MB
MYZPE13164_0_v1.0_000026510	0.879883	6.40209	1.47788e-17	7.68619e-17	50.775	82.9567	MB
MYZPE13164_0_v1.0_000014660	2.48889	3.08216	1.90156e-17	9.84013e-17	2.86667	14.2683	MB
MYZPE13164_0_v1.0_000189070	0.611632	6.58365	1.94857e-17	1.00733e-16	26.9317	37.2717	MB
MYZPE13164_0_v1.0_000011690	0.613996	6.99421	1.9718e-17	1.01832e-16	65.77	90.695	MB
MYZPE13164_0_v1.0_000083710	1.80464	4.74544	2.00481e-17	1.03485e-16	6.52833	20.8733	MB
MYZPE13164_0_v1.0_000184590	0.805584	6.36967	2.16245e-17	1.11455e-16	19.1617	29.8083	MB
MYZPE13164_0_v1.0_000085810	1.03067	2.78665	2.22199e-17	1.14353e-16	28.1617	51.8733	MB
MYZPE13164_0_v1.0_000175550	0.903418	8.22258	2.31846e-17	1.19258e-16	191.077	317.67	MB
MYZPE13164_0_v1.0_000086900	0.675306	7.62166	2.38484e-17	1.22612e-16	106.285	149.005	MB
MYZPE13164_0_v1.0_000074470	1.55068	11.0881	2.40737e-17	1.23709e-16	1030.44	2678.88	MB
MYZPE13164_0_v1.0_000169670	0.643796	7.57152	2.44585e-17	1.25561e-16	79.08	105.128	MB
MYZPE13164_0_v1.0_000184560	0.893897	4.7338	2.50475e-17	1.28457e-16	10.5333	17.8167	MB
MYZPE13164_0_v1.0_000124390	0.711632	5.00865	2.56547e-17	1.31375e-16	8.175	11.9367	MB
MYZPE13164_0_v1.0_000195570	0.793099	7.36318	2.89251e-17	1.4783e-16	97.3117	149.58	MB
MYZPE13164_0_v1.0_000097950	1.10524	3.95231	2.89956e-17	1.48117e-16	1.71833	3.30167	MB
MYZPE13164_0_v1.0_000076820	0.801781	5.39609	3.14351e-17	1.60262e-16	13.805	22.1483	MB
MYZPE13164_0_v1.0_000155090	0.730334	4.55143	3.30727e-17	1.68361e-16	33.845	50.3467	MB
MYZPE13164_0_v1.0_000007760	1.3038	3.87248	3.552e-17	1.80553e-16	4.02833	8.81333	MB
MYZPE13164_0_v1.0_000072010	1.25257	4.6987	3.5703e-17	1.81304e-16	10.435	21.99	MB
MYZPE13164_0_v1.0_000007280	1.17736	2.06286	3.90948e-17	1.98042e-16	0.838333	1.73	MB
MYZPE13164_0_v1.0_000135400	1.08095	3.77501	4.79256e-17	2.42182e-16	99.185	188.978	MB
MYZPE13164_0_v1.0_000160560	1.08095	3.77501	4.79256e-17	2.42182e-16	99.185	188.978	MB
MYZPE13164_0_v1.0_000201650	0.863127	2.62625	5.09504e-17	2.56965e-16	3.95	6.33167	MB
MYZPE13164_0_v1.0_000016750	0.955179	2.69479	5.14995e-17	2.59607e-16	11.1933	19.21	MB
MYZPE13164_0_v1.0_000101610	2.5075	4.51769	5.24647e-17	2.64215e-16	3.47	17.4467	MB
MYZPE13164_0_v1.0_000187530	0.886369	3.87838	5.76144e-17	2.89726e-16	5.36167	9.175	MB
MYZPE13164_0_v1.0_000057800	1.43511	7.12774	6.28507e-17	3.15444e-16	35.3633	85.59	MB
MYZPE13164_0_v1.0_000130760	0.749196	4.31118	6.49791e-17	3.25336e-16	16.035	24.045	MB
MYZPE13164_0_v1.0_000155770	0.702709	6.21334	6.50435e-17	3.25501e-16	69.1983	100.03	MB
MYZPE13164_0_v1.0_000073580	3.0943	0.693878	6.85535e-17	3.42569e-16	0.775	6.17333	MB
MYZPE13164_0_v1.0_000041990	0.802174	7.26068	7.36965e-17	3.67558e-16	50.3833	77.5167	MB
MYZPE13164_0_v1.0_000123540	0.743843	5.4509	7.6624e-17	3.81422e-16	27.285	40.68	MB
MYZPE13164_0_v1.0_000039250	0.967874	2.62573	7.97391e-17	3.96547e-16	3.405	5.71	MB
MYZPE13164_0_v1.0_000128970	0.826847	5.4796	8.39202e-17	4.16338e-16	12.0517	19.115	MB
MYZPE13164_0_v1.0_000121880	2.89906	4.38675	8.75578e-17	4.33967e-16	3.53833	23.1467	MB
MYZPE13164_0_v1.0_000168390	0.940869	5.14471	9.15179e-17	4.52944e-16	12.195	22.21	MB
MYZPE13164_0_v1.0_000156540	1.21457	6.08144	9.17593e-17	4.53921e-16	37.4783	77.2467	MB
MYZPE13164_0_v1.0_000061260	1.13184	4.16042	9.43516e-17	4.66521e-16	12.5633	24.6033	MB
MYZPE13164_0_v1.0_000046920	1.16309	6.40214	1.00759e-16	4.97965e-16	36.2517	72.125	MB
MYZPE13164_0_v1.0_000074370	1.05618	3.40048	1.01366e-16	5.00723e-16	3.31	6.08333	MB
MYZPE13164_0_v1.0_000108940	0.726244	5.14811	1.07797e-16	5.31728e-16	86.2817	127.763	MB
MYZPE13164_0_v1.0_000024690	0.670565	4.4316	1.24424e-16	6.11412e-16	9.785	13.8933	MB
MYZPE13164_0_v1.0_000185290	0.660401	5.91248	1.25544e-16	6.16622e-16	15.2383	21.5017	MB
MYZPE13164_0_v1.0_000047240	1.0962	8.35229	1.26401e-16	6.20533e-16	99.6817	188.997	MB
MYZPE13164_0_v1.0_000119560	0.641366	7.65504	1.46451e-16	7.16923e-16	166.625	242.905	MB
MYZPE13164_0_v1.0_000012190	1.73837	1.55368	1.47221e-16	7.20351e-16	2.73333	8.125	MB
MYZPE13164_0_v1.0_000160020	1.03175	4.01128	1.60695e-16	7.85537e-16	9.16667	16.6283	MB
MYZPE13164_0_v1.0_000162100	1.47988	5.70274	1.62982e-16	7.96338e-16	13.0917	32.9367	MB
MYZPE13164_0_v1.0_000047190	3.29294	1.50415	1.85118e-16	9.00665e-16	0.493333	4.33	MB
MYZPE13164_0_v1.0_000132030	1.4511	1.1855	2.09964e-16	1.01915e-15	1.79833	4.26	MB
MYZPE13164_0_v1.0_000052050	0.870048	4.46572	2.16455e-16	1.05016e-15	15.5617	25.245	MB
MYZPE13164_0_v1.0_000030630	1.54459	1.68863	2.19716e-16	1.06549e-15	1.66833	4.42167	MB
MYZPE13164_0_v1.0_000052020	0.600132	7.18368	2.36471e-16	1.14512e-15	61.5917	82.93	MB
MYZPE13164_0_v1.0_000041540	0.656001	7.05719	2.39367e-16	1.15806e-15	52.185	71.0267	MB
MYZPE13164_0_v1.0_000039850	1.5479	4.19095	2.4227e-16	1.17156e-15	1.995	5.07667	MB
MYZPE13164_0_v1.0_000002600	1.07898	5.49887	2.45759e-16	1.18787e-15	55.3817	103.618	MB
MYZPE13164_0_v1.0_000108840	0.848173	5.85964	2.78823e-16	1.34204e-15	48.31	77.1	MB
MYZPE13164_0_v1.0_000171870	0.667636	5.68723	2.82529e-16	1.35734e-15	42.34	60.9983	MB
MYZPE13164_0_v1.0_000111500	0.616338	4.19187	2.82659e-16	1.35734e-15	25.835	35.23	MB
MYZPE13164_0_v1.0_000111790	0.616338	4.19187	2.82659e-16	1.35734e-15	25.835	35.23	MB
MYZPE13164_0_v1.0_000174740	1.09269	3.65783	3.07021e-16	1.47023e-15	2.48667	4.73333	MB
MYZPE13164_0_v1.0_000201770	1.22632	3.4525	3.11484e-16	1.49091e-15	6.30333	13.3117	MB
MYZPE13164_0_v1.0_000142640	1.21363	8.67145	3.54972e-16	1.69435e-15	241.618	506.932	MB
MYZPE13164_0_v1.0_000118730	0.992731	3.65635	3.55848e-16	1.69775e-15	3.475	6.22833	MB
MYZPE13164_0_v1.0_000123970	0.812419	3.76931	3.88288e-16	1.84656e-15	25.6633	40.4083	MB
MYZPE13164_0_v1.0_000073960	1.32968	1.63756	4.08234e-16	1.94052e-15	0.636667	1.45167	MB
MYZPE13164_0_v1.0_000201460	1.88068	1.70384	4.55155e-16	2.16057e-15	2.02833	6.64833	MB
MYZPE13164_0_v1.0_000193960	0.898645	4.33806	4.59017e-16	2.1768e-15	82.39	138.717	MB
MYZPE13164_0_v1.0_000075410	0.60446	6.25015	4.59205e-16	2.1768e-15	34.3533	46.5767	MB
MYZPE13164_0_v1.0_000015800	0.979208	2.53329	4.72143e-16	2.23301e-15	3.72333	6.66667	MB
MYZPE13164_0_v1.0_000125540	0.786024	4.45197	5.70717e-16	2.68814e-15	62.21	96.085	MB
MYZPE13164_0_v1.0_000174760	1.1374	2.98615	6.04788e-16	2.84473e-15	3.56833	6.97167	MB
MYZPE13164_0_v1.0_000067840	0.983071	6.65098	6.70144e-16	3.14214e-15	29.61	51.89	MB
MYZPE13164_0_v1.0_000064350	0.62316	5.14377	7.09186e-16	3.32218e-15	9.28	12.7867	MB
MYZPE13164_0_v1.0_000042190	0.803204	2.842	7.18037e-16	3.36212e-15	2.15833	3.36333	MB
MYZPE13164_0_v1.0_000100520	0.977436	3.59902	8.4452e-16	3.9383e-15	6.59833	6.50167	MB
MYZPE13164_0_v1.0_000035970	2.98787	1.38488	8.4869e-16	3.95596e-15	0.08	0.563333	MB
MYZPE13164_0_v1.0_000093660	0.778426	4.23158	8.56998e-16	3.99289e-15	15.91	24.2967	MB
MYZPE13164_0_v1.0_000195680	0.790361	5.51603	8.81663e-16	4.10225e-15	24.2017	37.1517	MB
MYZPE13164_0_v1.0_000006580	0.635143	4.22684	9.15921e-16	4.25399e-15	18.57	25.6817	MB
MYZPE13164_0_v1.0_000041630	2.53918	1.47729	9.44397e-16	4.37641e-15	0.73	3.76667	MB
MYZPE13164_0_v1.0_000164950	0.59543	6.12093	9.57486e-16	4.43508e-15	20.755	27.9067	MB
MYZPE13164_0_v1.0_000070530	0.71058	3.70122	9.67113e-16	4.47165e-15	2.39333	3.52167	MB
MYZPE13164_0_v1.0_000079820	0.981394	2.73556	1.05886e-15	4.88056e-15	9.065	15.8483	MB
MYZPE13164_0_v1.0_000151160	0.943834	2.48235	1.07008e-15	4.92572e-15	1.78833	3.10667	MB
MYZPE13164_0_v1.0_000049890	1.1662	8.98506	1.11006e-15	5.10518e-15	389.845	775.438	MB
MYZPE13164_0_v1.0_000058060	1.08638	7.43666	1.12458e-15	5.1628e-15	120.493	233.42	MB
MYZPE13164_0_v1.0_000102320	0.802729	2.64809	1.15311e-15	5.29141e-15	5.60167	8.70667	MB
MYZPE13164_0_v1.0_000056380	1.40633	1.73389	1.17926e-15	5.40658e-15	5.12833	11.79	MB
MYZPE13164_0_v1.0_000001180	1.43318	2.13586	1.20575e-15	5.52069e-15	1.34833	3.19	MB
MYZPE13164_0_v1.0_000007560	1.14719	3.51427	1.24313e-15	5.68178e-15	3.55667	8.18	MB
MYZPE13164_0_v1.0_000092880	1.98737	2.33054	1.30903e-15	5.96977e-15	3.24	11.1683	MB
MYZPE13164_0_v1.0_000165480	0.786655	3.37397	1.49911e-15	6.80658e-15	10.55	16.36	MB
MYZPE13164_0_v1.0_000040610	0.682501	5.15885	1.53544e-15	6.96542e-15	13.0783	18.73	MB
MYZPE13164_0_v1.0_000058580	0.641093	7.57463	1.56808e-15	7.10725e-15	186.71	259.048	MB
MYZPE13164_0_v1.0_000080780	0.689664	4.85173	1.59313e-15	7.21131e-15	5.01333	7.345	MB
MYZPE13164_0_v1.0_000081420	0.630441	7.3766	1.8433e-15	8.32181e-15	42.9167	59.0067	MB
MYZPE13164_0_v1.0_000050240	0.654431	7.2585	1.84739e-15	8.33666e-15	77.7383	117.67	MB
MYZPE13164_0_v1.0_000057430	1.43847	1.80877	1.87139e-15	8.43759e-15	1.55	3.75667	MB
MYZPE13164_0_v1.0_000048960	2.01671	1.8866	1.88124e-15	8.4783e-15	1.46167	5.23167	MB
MYZPE13164_0_v1.0_000094220	1.75109	2.79495	2.19778e-15	9.8876e-15	0.773333	2.29167	MB
MYZPE13164_0_v1.0_000156050	0.672123	7.9986	2.30152e-15	1.03499e-14	87.49	127.528	MB
MYZPE13164_0_v1.0_000109690	1.34255	5.52627	2.31956e-15	1.04264e-14	14.4167	32.4933	MB
MYZPE13164_0_v1.0_000153580	1.23979	2.49466	2.40015e-15	1.0784e-14	5.805	12.285	MB
MYZPE13164_0_v1.0_000023750	2.24141	3.00162	2.40271e-15	1.07908e-14	7.09167	29.7483	MB
MYZPE13164_0_v1.0_000025570	0.614597	7.18937	2.59062e-15	1.16196e-14	32.275	44.01	MB
MYZPE13164_0_v1.0_000012130	0.992403	3.16895	2.63821e-15	1.18279e-14	11.5783	20.59	MB
MYZPE13164_0_v1.0_000075480	1.34598	1.83043	2.83578e-15	1.26697e-14	1.46167	3.22	MB
MYZPE13164_0_v1.0_000124090	0.632834	8.45635	2.84526e-15	1.27065e-14	82.1483	113.853	MB
MYZPE13164_0_v1.0_000084690	1.22224	1.88862	2.91903e-15	1.30303e-14	11.15	23.27	MB
MYZPE13164_0_v1.0_000048550	0.621693	11.2554	3.02188e-15	1.34721e-14	250.28	342.56	MB
MYZPE13164_0_v1.0_000108300	0.900144	8.10376	3.42414e-15	1.52259e-14	471.463	781.853	MB
MYZPE13164_0_v1.0_000171610	0.63704	9.99181	3.43915e-15	1.52861e-14	388.397	536.03	MB
MYZPE13164_0_v1.0_000175800	1.16854	3.29598	3.8118e-15	1.68916e-14	3.05333	6.01	MB
MYZPE13164_0_v1.0_000055120	1.61762	6.35761	3.91799e-15	1.73472e-14	19.7417	53.7433	MB
MYZPE13164_0_v1.0_000200760	0.802912	3.73253	4.09878e-15	1.81167e-14	4.37333	6.84333	MB
MYZPE13164_0_v1.0_000161370	0.735255	7.27976	4.45904e-15	1.96838e-14	37.685	55.6317	MB
MYZPE13164_0_v1.0_000009670	0.652797	6.14359	4.54482e-15	2.00368e-14	10.5083	14.7267	MB
MYZPE13164_0_v1.0_000005560	1.52456	1.16875	4.60085e-15	2.02751e-14	0.426667	1.09833	MB
MYZPE13164_0_v1.0_000042700	1.22591	2.41803	5.1406e-15	2.25959e-14	1.57167	3.30667	MB
MYZPE13164_0_v1.0_000166440	2.31626	2.38551	5.42321e-15	2.38077e-14	1.33667	5.92667	MB
MYZPE13164_0_v1.0_000121850	1.3852	1.66731	5.5092e-15	2.4175e-14	1.83333	4.18667	MB
MYZPE13164_0_v1.0_000023290	0.663918	4.16962	5.85111e-15	2.56318e-14	13.4867	19.0717	MB
MYZPE13164_0_v1.0_000102650	1.7891	2.70425	6.11723e-15	2.67635e-14	3.29333	10.6417	MB
MYZPE13164_0_v1.0_000068450	1.12443	2.94155	6.17414e-15	2.69896e-14	8.55333	16.6583	MB
MYZPE13164_0_v1.0_000025660	1.67348	1.26738	6.46285e-15	2.8204e-14	10.3233	30	MB
MYZPE13164_0_v1.0_000002780	1.93241	2.63964	6.46572e-15	2.82046e-14	0.423333	1.40833	MB
MYZPE13164_0_v1.0_000035060	0.953718	8.28567	6.7423e-15	2.93492e-14	126.725	217.61	MB
MYZPE13164_0_v1.0_000116960	2.0694	1.49469	7.04456e-15	3.06005e-14	0.818333	3.29667	MB
MYZPE13164_0_v1.0_000108690	0.91985	4.20082	7.07572e-15	3.07229e-14	23.7367	40.325	MB
MYZPE13164_0_v1.0_000045930	0.899032	3.68656	7.30127e-15	3.16756e-14	2.93333	4.9	MB
MYZPE13164_0_v1.0_000078140	1.28394	1.57464	7.34084e-15	3.18339e-14	1.59667	3.435	MB
MYZPE13164_0_v1.0_000158490	1.23979	1.8394	7.75514e-15	3.35883e-14	1.45833	3.07	MB
MYZPE13164_0_v1.0_000178250	2.11159	0.406037	8.13476e-15	3.51147e-14	0.296667	1.20667	MB
MYZPE13164_0_v1.0_000198150	0.626905	8.34994	8.87906e-15	3.81999e-14	108.752	148.965	MB
MYZPE13164_0_v1.0_000054880	0.69594	6.38065	9.30378e-15	3.9944e-14	17.0767	24.6533	MB
MYZPE13164_0_v1.0_000010430	0.609406	7.48692	9.62268e-15	4.12789e-14	29.9067	40.56	MB
MYZPE13164_0_v1.0_000078510	0.658541	8.3517	9.69399e-15	4.1533e-14	80.8467	113.788	MB
MYZPE13164_0_v1.0_000076370	0.764539	3.41925	1.01966e-14	4.35782e-14	3.99333	6.11	MB
MYZPE13164_0_v1.0_000197870	0.594161	5.0753	1.06559e-14	4.54657e-14	16.145	21.8933	MB
MYZPE13164_0_v1.0_000026780	0.677836	5.79168	1.06615e-14	4.54709e-14	27.9367	39.8733	MB
MYZPE13164_0_v1.0_000187290	0.790143	5.05364	1.16726e-14	4.97216e-14	15.0783	23.275	MB
MYZPE13164_0_v1.0_000038740	0.641273	6.89776	1.19048e-14	5.06897e-14	65.0117	89.945	MB
MYZPE13164_0_v1.0_000046460	0.735036	7.89946	1.19871e-14	5.10192e-14	36.23	52.3767	MB
MYZPE13164_0_v1.0_000058400	1.6596	1.53923	1.32364e-14	5.62902e-14	1.77	5.03667	MB
MYZPE13164_0_v1.0_000108040	0.705801	4.88735	1.35107e-14	5.73859e-14	3.49167	5.13833	MB
MYZPE13164_0_v1.0_000107210	0.580762	7.8157	1.37884e-14	5.85053e-14	66.2983	88.5367	MB
MYZPE13164_0_v1.0_000123700	1.20688	2.21076	1.47394e-14	6.24505e-14	3.82	7.80667	MB
MYZPE13164_0_v1.0_000066070	1.44039	4.44206	1.52166e-14	6.44461e-14	4.68	11.2367	MB
MYZPE13164_0_v1.0_000068320	1.2277	1.49424	1.6121e-14	6.80811e-14	1.56167	3.19	MB
MYZPE13164_0_v1.0_000031010	0.765785	3.86688	1.62552e-14	6.85919e-14	2.83167	4.30667	MB
MYZPE13164_0_v1.0_000118070	0.795571	4.41313	1.6545e-14	6.97861e-14	4.32167	6.75167	MB
MYZPE13164_0_v1.0_000058540	0.928164	2.74907	1.70697e-14	7.19407e-14	2.73667	4.68333	MB
MYZPE13164_0_v1.0_000079920	0.807392	6.68603	1.83e-14	7.69688e-14	11.45	17.8567	MB
MYZPE13164_0_v1.0_000097550	0.747453	6.61855	1.94472e-14	8.16609e-14	30.2033	45.2483	MB
MYZPE13164_0_v1.0_000125510	0.860493	5.43295	2.5136e-14	1.04867e-13	41.1233	66.455	MB
MYZPE13164_0_v1.0_000067290	0.73098	3.01788	2.84413e-14	1.18417e-13	4.54	6.74833	MB
MYZPE13164_0_v1.0_000157580	0.731101	7.15052	2.91778e-14	1.21288e-13	832.428	1240.67	MB
MYZPE13164_0_v1.0_000067380	1.89052	0.520261	3.00149e-14	1.24618e-13	0.256667	1.01333	MB
MYZPE13164_0_v1.0_000147740	1.30379	2.46926	3.19563e-14	1.32412e-13	1.32333	2.97167	MB
MYZPE13164_0_v1.0_000109280	0.662431	3.83127	3.20537e-14	1.32718e-13	16.08	22.9867	MB
MYZPE13164_0_v1.0_000026650	0.71689	3.65382	3.36607e-14	1.39251e-13	2.60667	3.86833	MB
MYZPE13164_0_v1.0_000108750	0.82278	4.00767	3.53726e-14	1.46158e-13	4.745	7.50333	MB
MYZPE13164_0_v1.0_000145700	0.585328	7.91639	3.98379e-14	1.64345e-13	53.0567	70.9133	MB
MYZPE13164_0_v1.0_000078790	2.24858	1.65091	4.3327e-14	1.78312e-13	0.375	1.52	MB
MYZPE13164_0_v1.0_000052110	1.24268	2.21998	4.40476e-14	1.81108e-13	1.51833	3.175	MB
MYZPE13164_0_v1.0_000114820	1.06179	2.53239	4.6278e-14	1.90003e-13	3.24833	5.98	MB
MYZPE13164_0_v1.0_000192030	1.97755	1.84398	4.82769e-14	1.97738e-13	0.631667	2.195	MB
MYZPE13164_0_v1.0_000181570	1.48235	1.43446	4.83456e-14	1.97941e-13	8.665	21.39	MB
MYZPE13164_0_v1.0_000078550	0.650601	3.8265	4.97983e-14	2.03566e-13	5.275	6.835	MB
MYZPE13164_0_v1.0_000192860	0.864411	6.8076	5.26471e-14	2.14957e-13	38.0833	61.595	MB
MYZPE13164_0_v1.0_000192210	0.848912	5.38284	5.9407e-14	2.41602e-13	23.3933	36.6	MB
MYZPE13164_0_v1.0_000091800	0.68409	8.68862	6.4167e-14	2.60448e-13	49.185	70.2	MB
MYZPE13164_0_v1.0_000076150	0.81763	3.26029	6.46707e-14	2.6239e-13	3.655	5.81833	MB
MYZPE13164_0_v1.0_000067530	0.586154	3.76993	6.97878e-14	2.82155e-13	10.3183	13.84	MB
MYZPE13164_0_v1.0_000053510	0.755503	4.63349	7.39605e-14	2.98441e-13	10.9217	16.2833	MB
MYZPE13164_0_v1.0_000109680	0.762832	4.58631	8.70087e-14	3.49727e-13	6.01667	9.12	MB
MYZPE13164_0_v1.0_000049270	1.09496	2.68234	8.74112e-14	3.51208e-13	3.21833	6.15833	MB
MYZPE13164_0_v1.0_000057280	1.52057	1.02467	8.98975e-14	3.60917e-13	1.85333	4.80667	MB
MYZPE13164_0_v1.0_000146910	1.69898	0.79927	9.03968e-14	3.62781e-13	0.383333	1.11167	MB
MYZPE13164_0_v1.0_000173250	1.07274	2.16473	9.86072e-14	3.94811e-13	0.93	1.755	MB
MYZPE13164_0_v1.0_000003930	0.660437	5.50246	9.91623e-14	3.96726e-13	97.1317	136.83	MB
MYZPE13164_0_v1.0_000052000	0.619188	9.26595	1.01773e-13	4.07013e-13	669.907	914.835	MB
MYZPE13164_0_v1.0_000114630	1.14496	2.02053	1.06993e-13	4.26897e-13	1.09667	2.21333	MB
MYZPE13164_0_v1.0_000153320	0.710424	7.10878	1.13767e-13	4.53225e-13	14.61	21.2917	MB
MYZPE13164_0_v1.0_000067680	0.583206	5.59903	1.17949e-13	4.69707e-13	31.87	41.845	MB
MYZPE13164_0_v1.0_000098830	1.5365	1.26149	1.24441e-13	4.94225e-13	0.843333	2.495	MB
MYZPE13164_0_v1.0_000036800	0.601331	9.5464	1.3026e-13	5.16739e-13	382.607	515.012	MB
MYZPE13164_0_v1.0_000072730	1.03975	2.54774	1.48855e-13	5.88249e-13	5.08167	9.235	MB
MYZPE13164_0_v1.0_000138000	1.10905	1.92737	1.76763e-13	6.96138e-13	1.47167	2.85333	MB
MYZPE13164_0_v1.0_000068170	0.814642	3.93779	1.8117e-13	7.13223e-13	7.58667	11.9283	MB
MYZPE13164_0_v1.0_000189120	0.704793	5.16333	1.8582e-13	7.31251e-13	16.315	23.6517	MB
MYZPE13164_0_v1.0_000019800	0.825453	5.27459	1.94175e-13	7.6355e-13	40.4867	64.3517	MB
MYZPE13164_0_v1.0_000119440	0.66202	4.23787	2.01135e-13	7.90614e-13	3.325	4.70167	MB
MYZPE13164_0_v1.0_000027840	0.592172	4.8849	2.05721e-13	8.08029e-13	17.9583	25.3033	MB
MYZPE13164_0_v1.0_000180540	0.997425	3.83547	2.40239e-13	9.40745e-13	4.69	8.38167	MB
MYZPE13164_0_v1.0_000090570	0.611184	6.86019	2.54365e-13	9.94932e-13	91.66	124.897	MB
MYZPE13164_0_v1.0_000090900	1.37601	0.982555	3.08674e-13	1.19738e-12	7.63667	18.1217	MB
MYZPE13164_0_v1.0_000099650	0.713199	4.83393	3.11742e-13	1.20883e-12	16.7483	22.95	MB
MYZPE13164_0_v1.0_000199020	2.04961	3.20895	3.29951e-13	1.27657e-12	1.08	4.11167	MB
MYZPE13164_0_v1.0_000047160	0.81339	7.03788	3.52191e-13	1.36108e-12	88.9283	138.543	MB
MYZPE13164_0_v1.0_000050720	1.41719	0.777767	3.54967e-13	1.3713e-12	0.793333	1.85833	MB
MYZPE13164_0_v1.0_000120140	0.842632	5.42063	4.18298e-13	1.60397e-12	30.1683	48.065	MB
MYZPE13164_0_v1.0_000037690	1.75702	1.54852	4.25383e-13	1.63053e-12	0.575	1.81	MB
MYZPE13164_0_v1.0_000124870	0.798555	3.25355	4.32678e-13	1.65726e-12	5.57167	8.70333	MB
MYZPE13164_0_v1.0_000149950	0.688792	6.79897	4.48832e-13	1.7185e-12	28.8483	41.325	MB
MYZPE13164_0_v1.0_000054740	0.653647	4.27789	4.93709e-13	1.88404e-12	9.04833	12.6333	MB
MYZPE13164_0_v1.0_000142690	1.03423	1.65198	5.22503e-13	1.98959e-12	3.94167	7.39	MB
MYZPE13164_0_v1.0_000023340	0.892407	5.14006	5.2971e-13	2.01622e-12	16.495	27.275	MB
MYZPE13164_0_v1.0_000190630	2.11069	1.0297	5.3335e-13	2.02783e-12	2.19333	8.985	MB
MYZPE13164_0_v1.0_000142770	0.626193	4.93315	5.62727e-13	2.13481e-12	15.1167	20.6967	MB
MYZPE13164_0_v1.0_000172000	1.2494	1.10356	5.82009e-13	2.20634e-12	0.903333	1.97833	MB
MYZPE13164_0_v1.0_000201070	0.612953	5.5777	5.84898e-13	2.21648e-12	13.655	19.185	MB
MYZPE13164_0_v1.0_000030420	1.67112	0.738509	5.88686e-13	2.2292e-12	0.636667	1.89167	MB
MYZPE13164_0_v1.0_000199200	0.611746	3.96074	5.92694e-13	2.24273e-12	9.795	13.1483	MB
MYZPE13164_0_v1.0_000049830	0.753742	8.8619	5.95488e-13	2.25248e-12	605.427	906.918	MB
MYZPE13164_0_v1.0_000166240	1.01292	4.28906	6.34604e-13	2.39693e-12	7.60333	13.6917	MB
MYZPE13164_0_v1.0_000151770	0.615904	5.45698	6.36949e-13	2.40491e-12	8.68833	11.8867	MB
MYZPE13164_0_v1.0_000194480	0.662235	6.31076	6.48769e-13	2.44775e-12	22.355	31.845	MB
MYZPE13164_0_v1.0_000175720	0.627632	8.53814	6.59953e-13	2.48722e-12	156.553	215.078	MB
MYZPE13164_0_v1.0_000075690	0.619124	4.92153	6.60801e-13	2.48919e-12	9.415	12.8567	MB
MYZPE13164_0_v1.0_000066750	0.779761	2.37147	6.7695e-13	2.54663e-12	2.47667	3.72167	MB
MYZPE13164_0_v1.0_000129330	1.95101	2.25998	6.79636e-13	2.55581e-12	1.09333	3.77333	MB
MYZPE13164_0_v1.0_000049300	0.723789	4.30504	7.48032e-13	2.80688e-12	12.8317	19	MB
MYZPE13164_0_v1.0_000136470	0.783229	7.21366	7.94388e-13	2.97759e-12	31.7833	49.405	MB
MYZPE13164_0_v1.0_000033630	1.21216	1.45999	8.87205e-13	3.31827e-12	1.47833	3.09	MB
MYZPE13164_0_v1.0_000038460	0.69899	4.04062	9.63581e-13	3.59741e-12	33.055	47.66	MB
MYZPE13164_0_v1.0_000096900	1.36414	0.924332	1.11916e-12	4.16323e-12	0.628333	1.39833	MB
MYZPE13164_0_v1.0_000091600	1.01967	3.25352	1.13058e-12	4.20419e-12	2.05167	3.99	MB
MYZPE13164_0_v1.0_000008370	2.4613	0.48054	1.20697e-12	4.48178e-12	0.428333	2.38333	MB
MYZPE13164_0_v1.0_000013430	0.962158	2.08006	1.27391e-12	4.71513e-12	2.81833	4.89333	MB
MYZPE13164_0_v1.0_000114680	0.999469	6.48144	1.28892e-12	4.76897e-12	43.6733	77.5233	MB
MYZPE13164_0_v1.0_000201840	0.664098	3.82348	1.3158e-12	4.86319e-12	7.90167	11.095	MB
MYZPE13164_0_v1.0_000070970	1.24599	4.63569	1.31757e-12	4.86798e-12	18.8333	40.96	MB
MYZPE13164_0_v1.0_000047180	0.891713	8.03434	1.48318e-12	5.4584e-12	145.605	239.248	MB
MYZPE13164_0_v1.0_000073300	0.621133	7.56973	1.59837e-12	5.87186e-12	119.745	164.085	MB
MYZPE13164_0_v1.0_000133350	0.985246	4.44044	1.60699e-12	5.90144e-12	10.0283	17.6517	MB
MYZPE13164_0_v1.0_000134760	0.637849	6.41164	1.68299e-12	6.17175e-12	44.925	62.0717	MB
MYZPE13164_0_v1.0_000024990	0.768867	8.71296	1.71621e-12	6.28911e-12	287.3	434.588	MB
MYZPE13164_0_v1.0_000143640	0.581266	5.44151	1.85198e-12	6.77223e-12	33.4183	44.145	MB
MYZPE13164_0_v1.0_000008630	1.11085	3.00209	1.85673e-12	6.7872e-12	8.89167	17.1417	MB
MYZPE13164_0_v1.0_000122100	0.701914	7.41593	1.91838e-12	7.00019e-12	79.7117	115.298	MB
MYZPE13164_0_v1.0_000015000	1.04037	2.97915	1.97517e-12	7.19725e-12	4.635	8.41	MB
MYZPE13164_0_v1.0_000010830	0.764698	4.66385	1.99484e-12	7.26637e-12	445.262	698.952	MB
MYZPE13164_0_v1.0_000115860	0.601911	4.87054	2.01283e-12	7.32932e-12	10.4283	14.3033	MB
MYZPE13164_0_v1.0_000060310	0.794283	8.44322	2.0474e-12	7.44733e-12	69.0717	106.568	MB
MYZPE13164_0_v1.0_000046370	1.99314	0.349235	2.19177e-12	7.96124e-12	0.398333	1.44667	MB
MYZPE13164_0_v1.0_000148700	0.597952	8.76452	2.42947e-12	8.79067e-12	256.927	346.63	MB
MYZPE13164_0_v1.0_000042710	0.91677	3.15906	2.48664e-12	8.99436e-12	3.095	5.17333	MB
MYZPE13164_0_v1.0_000024770	0.720322	5.3584	2.5134e-12	9.08481e-12	35.6283	52.2567	MB
MYZPE13164_0_v1.0_000001040	1.91856	0.507473	2.69468e-12	9.70788e-12	0.495	1.66167	MB
MYZPE13164_0_v1.0_000123190	0.712623	6.41579	2.83666e-12	1.02033e-11	49.2683	71.3733	MB
MYZPE13164_0_v1.0_000072270	0.982994	4.11316	3.02091e-12	1.08547e-11	11.6883	20.5633	MB
MYZPE13164_0_v1.0_000047470	0.662188	5.87796	3.02494e-12	1.08654e-11	27.04	38.065	MB
MYZPE13164_0_v1.0_000027080	0.682393	5.14242	3.31618e-12	1.18785e-11	14.2567	20.4583	MB
MYZPE13164_0_v1.0_000201700	0.832907	6.72648	3.42072e-12	1.22317e-11	39.465	62.4683	MB
MYZPE13164_0_v1.0_000179990	0.876213	3.34833	3.58297e-12	1.27854e-11	16.13	26.3333	MB
MYZPE13164_0_v1.0_000007770	1.28809	4.98514	3.59013e-12	1.28065e-11	6.31333	14.1483	MB
MYZPE13164_0_v1.0_000145690	1.11868	1.91813	3.80088e-12	1.35442e-11	5.07167	10.0567	MB
MYZPE13164_0_v1.0_000022050	1.26389	2.1786	3.84231e-12	1.3673e-11	0.153333	0.321667	MB
MYZPE13164_0_v1.0_000189570	0.704906	4.02952	3.88579e-12	1.38135e-11	102.315	149.248	MB
MYZPE13164_0_v1.0_000111000	0.952294	3.40189	4.11509e-12	1.46035e-11	6.8	11.7683	MB
MYZPE13164_0_v1.0_000057340	0.761457	2.76402	4.25848e-12	1.50864e-11	5.48833	8.44	MB
MYZPE13164_0_v1.0_000057370	0.761457	2.76402	4.25848e-12	1.50864e-11	5.48833	8.44	MB
MYZPE13164_0_v1.0_000180420	0.759075	6.74872	4.5771e-12	1.61764e-11	37.9367	57.1267	MB
MYZPE13164_0_v1.0_000052820	0.987179	1.98304	4.9766e-12	1.75523e-11	2.74	4.955	MB
MYZPE13164_0_v1.0_000135350	1.81401	1.73681	5.33087e-12	1.8757e-11	0.373333	1.16167	MB
MYZPE13164_0_v1.0_000008460	0.618205	3.62514	5.40544e-12	1.90064e-11	3.44667	4.74	MB
MYZPE13164_0_v1.0_000000120	0.812191	2.23462	5.59844e-12	1.96649e-11	1.80167	2.875	MB
MYZPE13164_0_v1.0_000033020	0.88302	3.09553	5.60513e-12	1.96818e-11	3.215	5.31667	MB
MYZPE13164_0_v1.0_000078300	0.630819	3.94084	5.91552e-12	2.07294e-11	4.96333	6.91333	MB
MYZPE13164_0_v1.0_000152400	0.850138	5.14732	6.56666e-12	2.29489e-11	23.1867	37.3617	MB
MYZPE13164_0_v1.0_000124120	0.891297	2.73518	7.291e-12	2.53859e-11	5.245	8.59333	MB
MYZPE13164_0_v1.0_000133290	0.700743	4.66501	7.39956e-12	2.57552e-11	4.05167	5.86333	MB
MYZPE13164_0_v1.0_000194590	0.698679	5.8744	7.41714e-12	2.58077e-11	11.45	16.47	MB
MYZPE13164_0_v1.0_000187560	0.596739	7.04703	7.4897e-12	2.60338e-11	94.05	127.24	MB
MYZPE13164_0_v1.0_000109350	0.844703	3.20523	7.68712e-12	2.66842e-11	2.72667	4.37167	MB
MYZPE13164_0_v1.0_000148000	0.58096	7.12073	8.02008e-12	2.77839e-11	65.7283	87.6683	MB
MYZPE13164_0_v1.0_000179640	0.852736	4.44276	8.6365e-12	2.98993e-11	7.79667	12.3667	MB
MYZPE13164_0_v1.0_000150580	1.16304	1.96983	8.87738e-12	3.07127e-11	1.50333	3.03333	MB
MYZPE13164_0_v1.0_000102870	1.38204	1.67815	8.91458e-12	3.08311e-11	0.91	2.13833	MB
MYZPE13164_0_v1.0_000115210	0.688417	7.83618	1.00707e-11	3.46902e-11	161.467	230.842	MB
MYZPE13164_0_v1.0_000026180	0.665229	7.068	1.04534e-11	3.59368e-11	30.145	42.4317	MB
MYZPE13164_0_v1.0_000129670	1.12397	2.1929	1.05401e-11	3.62105e-11	0.556667	1.04833	MB
MYZPE13164_0_v1.0_000069350	0.952238	6.83735	1.05851e-11	3.6353e-11	52.2233	89.3867	MB
MYZPE13164_0_v1.0_000182730	0.664773	3.68183	1.06419e-11	3.65359e-11	6.47167	9.16667	MB
MYZPE13164_0_v1.0_000055620	1.35246	5.57722	1.08943e-11	3.73778e-11	13.2183	30.0067	MB
MYZPE13164_0_v1.0_000019910	1.25082	3.1654	1.16044e-11	3.97877e-11	2.67333	5.62333	MB
MYZPE13164_0_v1.0_000034830	0.697048	5.48729	1.17368e-11	4.02148e-11	17.535	25.2433	MB
MYZPE13164_0_v1.0_000127080	0.791215	6.55915	1.28281e-11	4.38667e-11	80.1117	123.83	MB
MYZPE13164_0_v1.0_000022620	0.61548	6.27493	1.3052e-11	4.46031e-11	67.205	91.4333	MB
MYZPE13164_0_v1.0_000105720	0.942235	5.34038	1.37187e-11	4.68192e-11	5.51833	9.44667	MB
MYZPE13164_0_v1.0_000003070	2.55783	1.16075	1.648e-11	5.59998e-11	0.251667	1.33167	MB
MYZPE13164_0_v1.0_000117730	0.768083	4.32763	1.75823e-11	5.96506e-11	35.54	54.3833	MB
MYZPE13164_0_v1.0_000174990	1.83735	0.704438	1.78212e-11	6.04412e-11	1.58667	5.32667	MB
MYZPE13164_0_v1.0_000074670	0.794333	2.98527	1.79476e-11	6.083e-11	5.37	8.295	MB
MYZPE13164_0_v1.0_000016530	1.47589	9.94148	1.99501e-11	6.74621e-11	665.798	1639.42	MB
MYZPE13164_0_v1.0_000118980	0.849212	4.39246	2.04828e-11	6.91957e-11	6.49	10.565	MB
MYZPE13164_0_v1.0_000010850	1.5028	2.07895	2.06301e-11	6.96476e-11	34.24	88.345	MB
MYZPE13164_0_v1.0_000108400	0.653308	5.65728	2.15431e-11	7.26351e-11	57.71	80.7417	MB
MYZPE13164_0_v1.0_000026740	0.584179	3.75472	2.17521e-11	7.32681e-11	4.325	5.77333	MB
MYZPE13164_0_v1.0_000068990	1.25357	2.28212	2.28294e-11	7.68216e-11	23.435	50.4383	MB
MYZPE13164_0_v1.0_000068080	1.20176	1.07882	2.33363e-11	7.84251e-11	2.065	4.28833	MB
MYZPE13164_0_v1.0_000181840	0.608268	7.21539	2.33587e-11	7.84748e-11	44.7183	61.245	MB
MYZPE13164_0_v1.0_000060860	0.582936	7.15393	2.39344e-11	8.02786e-11	56.7683	75.625	MB
MYZPE13164_0_v1.0_000018050	0.748152	2.65885	2.45873e-11	8.24418e-11	7.185	10.755	MB
MYZPE13164_0_v1.0_000003490	1.02862	2.88557	2.68788e-11	8.98918e-11	25.1917	46.8517	MB
MYZPE13164_0_v1.0_000065440	0.652128	2.80544	3.11424e-11	1.03815e-10	2.7	3.745	MB
MYZPE13164_0_v1.0_000019340	2.70956	0.810064	3.17656e-11	1.05824e-10	1.315	8.19	MB
MYZPE13164_0_v1.0_000069370	0.780353	6.37834	3.24741e-11	1.0801e-10	86.1283	131.707	MB
MYZPE13164_0_v1.0_000074460	1.05049	10.955	3.36358e-11	1.11658e-10	4821.84	8908.05	MB
MYZPE13164_0_v1.0_000123260	0.59061	6.87961	3.50704e-11	1.16234e-10	54.9283	73.375	MB
MYZPE13164_0_v1.0_000046670	0.909362	2.71136	3.53131e-11	1.17001e-10	0.39	0.65	MB
MYZPE13164_0_v1.0_000141680	0.853759	2.0706	3.70168e-11	1.22528e-10	1.34	2.07833	MB
MYZPE13164_0_v1.0_000109470	1.10899	1.31761	3.75027e-11	1.24017e-10	0.698333	1.355	MB
MYZPE13164_0_v1.0_000000990	1.19865	2.63119	3.89257e-11	1.28558e-10	0.336667	0.693333	MB
MYZPE13164_0_v1.0_000037700	0.705527	4.88663	3.91568e-11	1.29198e-10	8.765	12.73	MB
MYZPE13164_0_v1.0_000100150	0.705867	3.45324	3.97074e-11	1.30972e-10	4.845	7.13167	MB
MYZPE13164_0_v1.0_000198870	0.828067	2.80377	4.06433e-11	1.33846e-10	14.5617	23.1717	MB
MYZPE13164_0_v1.0_000136340	1.06668	2.30054	5.01311e-11	1.63993e-10	6.8	12.7217	MB
MYZPE13164_0_v1.0_000068390	1.20542	3.64568	5.76671e-11	1.87932e-10	2.72833	5.605	MB
MYZPE13164_0_v1.0_000056990	0.839961	2.69991	5.92725e-11	1.92859e-10	3.12	4.96167	MB
MYZPE13164_0_v1.0_000084180	1.00522	2.51473	5.98344e-11	1.94565e-10	2.59333	4.85167	MB
MYZPE13164_0_v1.0_000026520	0.986315	2.77063	5.98662e-11	1.94608e-10	1.96667	3.49167	MB
MYZPE13164_0_v1.0_000031490	0.707117	3.81042	6.17973e-11	2.00632e-10	14.6533	21.465	MB
MYZPE13164_0_v1.0_000131640	1.81395	1.14591	6.25262e-11	2.02935e-10	1.49	4.80667	MB
MYZPE13164_0_v1.0_000108420	0.710639	5.44543	6.31298e-11	2.04766e-10	23.75	34.6783	MB
MYZPE13164_0_v1.0_000063420	0.813704	3.17469	6.51097e-11	2.10923e-10	4.83833	7.66	MB
MYZPE13164_0_v1.0_000049280	1.19957	4.44192	6.63466e-11	2.14728e-10	5.47333	11.725	MB
MYZPE13164_0_v1.0_000024120	0.759074	3.99137	6.82082e-11	2.20339e-10	12.8167	18.9933	MB
MYZPE13164_0_v1.0_000191100	0.61447	3.41663	7.14138e-11	2.30238e-10	34.1433	46.6283	MB
MYZPE13164_0_v1.0_000069040	1.59628	4.96349	7.32293e-11	2.35969e-10	24.6433	66.395	MB
MYZPE13164_0_v1.0_000030090	0.584773	4.60832	7.34642e-11	2.36652e-10	21.2467	37.7367	MB
MYZPE13164_0_v1.0_000045430	0.902698	3.67207	7.36132e-11	2.37058e-10	28.9417	48.6267	MB
MYZPE13164_0_v1.0_000081050	0.590898	8.7712	9.68391e-11	3.09825e-10	429.693	574.498	MB
MYZPE13164_0_v1.0_000172820	1.30429	1.12222	9.9887e-11	3.19083e-10	1.15	2.42167	MB
MYZPE13164_0_v1.0_000159000	0.813097	3.09215	1.13435e-10	3.61243e-10	2.95	4.77667	MB
MYZPE13164_0_v1.0_000087290	0.616834	3.4205	1.18672e-10	3.77572e-10	5.73	7.84833	MB
MYZPE13164_0_v1.0_000184660	0.900125	10.6152	1.20339e-10	3.82406e-10	403.9	669.077	MB
MYZPE13164_0_v1.0_000029640	0.880844	4.46341	1.20814e-10	3.83797e-10	31.425	51.4017	MB
MYZPE13164_0_v1.0_000019790	0.728962	5.51395	1.21679e-10	3.86425e-10	33.6733	49.6017	MB
MYZPE13164_0_v1.0_000075540	0.737244	4.06775	1.35842e-10	4.29424e-10	12.7433	18.8083	MB
MYZPE13164_0_v1.0_000165530	0.810271	6.44283	1.36708e-10	4.32032e-10	30.115	47.72	MB
MYZPE13164_0_v1.0_000050450	0.67485	7.95232	1.3864e-10	4.37867e-10	302.612	428.79	MB
MYZPE13164_0_v1.0_000166850	0.690977	4.67519	1.40356e-10	4.42882e-10	24.7183	35.565	MB
MYZPE13164_0_v1.0_000201730	0.650893	4.18049	1.57063e-10	4.94242e-10	12.5867	17.6417	MB
MYZPE13164_0_v1.0_000190920	0.594146	4.33146	1.60843e-10	5.05522e-10	16.7533	22.445	MB
MYZPE13164_0_v1.0_000157330	0.671713	3.88929	1.65685e-10	5.19949e-10	1.25333	1.80833	MB
MYZPE13164_0_v1.0_000052150	0.723271	6.95005	2.11572e-10	6.59941e-10	52.6	77.205	MB
MYZPE13164_0_v1.0_000027300	1.24218	4.47119	2.14523e-10	6.68742e-10	8.24667	17.21	MB
MYZPE13164_0_v1.0_000008100	0.776193	3.0588	2.14937e-10	6.69814e-10	4.69	7.21833	MB
MYZPE13164_0_v1.0_000137900	0.62372	8.04018	2.18046e-10	6.78907e-10	326.687	446.863	MB
MYZPE13164_0_v1.0_000072770	0.76759	7.91315	2.29092e-10	7.1244e-10	56.895	86.1283	MB
MYZPE13164_0_v1.0_000139690	1.18567	7.60278	2.43711e-10	7.57219e-10	64.32	129.955	MB
MYZPE13164_0_v1.0_000045730	0.627666	8.20386	2.47817e-10	7.69513e-10	419.263	575.415	MB
MYZPE13164_0_v1.0_000046940	1.19947	7.57225	2.53289e-10	7.85797e-10	64.4733	128.977	MB
MYZPE13164_0_v1.0_000037340	0.594721	5.3723	2.76179e-10	8.53991e-10	20.9817	28.1517	MB
MYZPE13164_0_v1.0_000185400	1.0146	1.48334	2.87123e-10	8.8677e-10	1.86333	3.405	MB
MYZPE13164_0_v1.0_000120920	0.72645	8.84074	3.04608e-10	9.39088e-10	164.378	241.928	MB
MYZPE13164_0_v1.0_000062430	0.666646	6.79997	3.14686e-10	9.6871e-10	12.6617	17.7833	MB
MYZPE13164_0_v1.0_000131280	0.67514	4.07475	3.46526e-10	1.06419e-09	5.81167	8.3	MB
MYZPE13164_0_v1.0_000178630	0.59479	5.44061	3.50411e-10	1.07516e-09	29.3417	39.3967	MB
MYZPE13164_0_v1.0_000049070	0.595503	2.81189	3.57206e-10	1.09536e-09	2.26833	3.08	MB
MYZPE13164_0_v1.0_000109360	0.734039	3.02539	3.6829e-10	1.12834e-09	14.0017	21.1867	MB
MYZPE13164_0_v1.0_000138030	1.41962	1.12551	4.03037e-10	1.23261e-09	0.708333	1.65	MB
MYZPE13164_0_v1.0_000114090	0.769484	6.10247	4.03428e-10	1.23344e-09	40.1333	60.5733	MB
MYZPE13164_0_v1.0_000080480	0.634764	3.37042	4.18365e-10	1.27835e-09	3.50667	4.89	MB
MYZPE13164_0_v1.0_000032570	1.32573	1.10456	4.21869e-10	1.28868e-09	0.67	1.52333	MB
MYZPE13164_0_v1.0_000042120	0.597229	3.44369	4.24969e-10	1.29738e-09	3.22	4.33667	MB
MYZPE13164_0_v1.0_000185470	1.36964	0.656971	4.75601e-10	1.44768e-09	1.40667	3.28333	MB
MYZPE13164_0_v1.0_000092760	0.79691	3.72081	5.03374e-10	1.52951e-09	3.81667	5.935	MB
MYZPE13164_0_v1.0_000175950	0.647053	2.72865	5.19556e-10	1.57729e-09	1.255	1.765	MB
MYZPE13164_0_v1.0_000171480	0.614403	3.70462	5.2397e-10	1.59022e-09	5.08	6.56667	MB
MYZPE13164_0_v1.0_000045510	0.760174	3.12582	5.28388e-10	1.60316e-09	19.4683	29.5983	MB
MYZPE13164_0_v1.0_000170900	0.952667	8.30996	5.31389e-10	1.61179e-09	160.15	275.563	MB
MYZPE13164_0_v1.0_000061990	1.13048	3.85285	6.28816e-10	1.90117e-09	6.815	13.2717	MB
MYZPE13164_0_v1.0_000047130	1.52793	2.24918	6.43362e-10	1.94458e-09	1.255	3.06833	MB
MYZPE13164_0_v1.0_000134820	0.621016	7.16412	6.46082e-10	1.95165e-09	19.8383	27.1483	MB
MYZPE13164_0_v1.0_000064330	0.627579	6.44888	6.84075e-10	2.0604e-09	50.4583	69.3667	MB
MYZPE13164_0_v1.0_000149150	2.84675	1.31639	6.86378e-10	2.06674e-09	0.828333	5.17667	MB
MYZPE13164_0_v1.0_000091070	0.755038	8.54303	6.94835e-10	2.09098e-09	185.852	279.4	MB
MYZPE13164_0_v1.0_000047140	1.00437	4.0994	8.13956e-10	2.43809e-09	8.355	14.9867	MB
MYZPE13164_0_v1.0_000100910	0.610022	5.97943	8.28963e-10	2.47945e-09	18.6233	25.4217	MB
MYZPE13164_0_v1.0_000137370	0.757396	4.71783	9.14042e-10	2.72525e-09	8.25333	11.9433	MB
MYZPE13164_0_v1.0_000113980	0.720798	3.25151	9.32439e-10	2.7785e-09	14.2567	21.2617	MB
MYZPE13164_0_v1.0_000061870	0.832769	5.0242	9.86465e-10	2.93694e-09	24.6417	40.145	MB
MYZPE13164_0_v1.0_000055380	0.673262	7.27974	1.06375e-09	3.15975e-09	89.755	127.578	MB
MYZPE13164_0_v1.0_000151750	0.91159	2.22207	1.14727e-09	3.39808e-09	2.25667	3.73667	MB
MYZPE13164_0_v1.0_000081960	0.688809	2.28916	1.18009e-09	3.48928e-09	2.22333	3.13667	MB
MYZPE13164_0_v1.0_000037010	1.14646	1.32587	1.23843e-09	3.65655e-09	1.02167	2.02333	MB
MYZPE13164_0_v1.0_000184140	1.15991	3.65286	1.25092e-09	3.69238e-09	7.57	15.235	MB
MYZPE13164_0_v1.0_000177640	0.692507	3.10201	1.30735e-09	3.85233e-09	10.9267	15.685	MB
MYZPE13164_0_v1.0_000190860	0.977722	8.35942	1.32333e-09	3.89831e-09	184.352	325.455	MB
MYZPE13164_0_v1.0_000097060	1.26552	0.996894	1.34859e-09	3.96706e-09	2.35333	5.155	MB
MYZPE13164_0_v1.0_000191550	0.771497	6.56598	1.36354e-09	4.0099e-09	19.0583	29.015	MB
MYZPE13164_0_v1.0_000115200	0.601525	7.42089	1.44785e-09	4.25301e-09	382.735	516.625	MB
MYZPE13164_0_v1.0_000058930	0.693644	3.75756	1.51502e-09	4.44401e-09	3.20833	4.65667	MB
MYZPE13164_0_v1.0_000024090	0.61738	5.9539	1.58538e-09	4.64115e-09	31.3433	42.83	MB
MYZPE13164_0_v1.0_000201710	0.682204	2.66988	1.6093e-09	4.70585e-09	8.62167	12.5483	MB
MYZPE13164_0_v1.0_000167600	1.25907	1.11691	1.63248e-09	4.77229e-09	1.54167	3.37167	MB
MYZPE13164_0_v1.0_000110920	0.907691	3.17673	1.87486e-09	5.46189e-09	16.6367	27.94	MB
MYZPE13164_0_v1.0_000035650	2.51653	0.878155	1.9309e-09	5.61607e-09	0.441667	2.24333	MB
MYZPE13164_0_v1.0_000115930	0.677622	3.59513	1.95758e-09	5.68886e-09	4.43667	6.38333	MB
MYZPE13164_0_v1.0_000053480	1.85319	0.952217	2.11011e-09	6.12526e-09	0.45	1.375	MB
MYZPE13164_0_v1.0_000061120	1.11128	1.43992	2.2627e-09	6.55529e-09	1.34333	2.66167	MB
MYZPE13164_0_v1.0_000193060	0.666136	3.46371	2.38197e-09	6.88731e-09	4.00167	5.68833	MB
MYZPE13164_0_v1.0_000187190	1.01289	5.05689	2.51079e-09	7.23953e-09	21.4417	38.68	MB
MYZPE13164_0_v1.0_000131770	1.35007	2.62741	2.53011e-09	7.29117e-09	3.165	7.10167	MB
MYZPE13164_0_v1.0_000149890	0.829467	1.87795	2.8731e-09	8.2474e-09	3.38667	5.41	MB
MYZPE13164_0_v1.0_000005440	0.633361	3.81383	3.04847e-09	8.72899e-09	8.14667	10.9267	MB
MYZPE13164_0_v1.0_000165970	0.786881	7.30354	3.35579e-09	9.593e-09	60.62	92.6433	MB
MYZPE13164_0_v1.0_000158590	0.590901	5.17816	3.41574e-09	9.75486e-09	8.53333	11.4517	MB
MYZPE13164_0_v1.0_000040130	0.868451	2.2206	3.59666e-09	1.02476e-08	1.745	2.64	MB
MYZPE13164_0_v1.0_000198670	0.683722	2.84625	3.60412e-09	1.02632e-08	3.28167	4.64833	MB
MYZPE13164_0_v1.0_000011880	0.650299	8.23314	3.64914e-09	1.03799e-08	283.632	399.945	MB
MYZPE13164_0_v1.0_000112710	1.1921	0.927109	4.2349e-09	1.19638e-08	1.27667	2.74167	MB
MYZPE13164_0_v1.0_000195830	0.978584	1.30557	4.39906e-09	1.24038e-08	0.615	1.09333	MB
MYZPE13164_0_v1.0_000111550	0.662382	4.62806	4.48082e-09	1.26137e-08	74.395	106.87	MB
MYZPE13164_0_v1.0_000059210	2.45577	0.337371	4.49171e-09	1.26409e-08	0.433333	2.17	MB
MYZPE13164_0_v1.0_000174060	0.759737	2.47314	4.54769e-09	1.27949e-08	2.93	4.45833	MB
MYZPE13164_0_v1.0_000150320	0.880133	2.0818	4.63307e-09	1.30281e-08	13.7433	22.4183	MB
MYZPE13164_0_v1.0_000007200	0.701087	4.56136	4.78223e-09	1.34438e-08	15.89	22.97	MB
MYZPE13164_0_v1.0_000192470	0.936623	2.51963	4.8565e-09	1.36415e-08	2.32	3.955	MB
MYZPE13164_0_v1.0_000033600	1.11874	1.37981	5.27676e-09	1.48018e-08	0.726667	1.54833	MB
MYZPE13164_0_v1.0_000172560	2.19033	3.67402	5.3107e-09	1.4893e-08	2.31833	9.29833	MB
MYZPE13164_0_v1.0_000167610	0.608217	8.05941	5.83163e-09	1.62964e-08	18.7333	25.4417	MB
MYZPE13164_0_v1.0_000033930	0.785835	2.70752	5.87588e-09	1.64156e-08	1.47833	2.17	MB
MYZPE13164_0_v1.0_000034410	0.758891	5.01538	6.34042e-09	1.76847e-08	6.99667	10.4983	MB
MYZPE13164_0_v1.0_000053290	1.19313	0.958078	6.53668e-09	1.82125e-08	0.678333	1.47167	MB
MYZPE13164_0_v1.0_000137790	0.629296	5.37583	7.02995e-09	1.95552e-08	59.5367	81.6533	MB
MYZPE13164_0_v1.0_000036420	1.13611	1.14494	7.66732e-09	2.12424e-08	1.27167	2.48167	MB
MYZPE13164_0_v1.0_000139090	0.599949	3.74947	8.06122e-09	2.23098e-08	3.79667	5.16667	MB
MYZPE13164_0_v1.0_000168470	0.705515	2.33298	8.10617e-09	2.24282e-08	1.91333	2.73667	MB
MYZPE13164_0_v1.0_000133550	0.582271	3.6566	8.4691e-09	2.33947e-08	3.19833	4.335	MB
MYZPE13164_0_v1.0_000137580	0.698656	2.96388	8.78917e-09	2.42594e-08	2.26167	3.45833	MB
MYZPE13164_0_v1.0_000190570	0.64882	8.49595	9.2039e-09	2.53394e-08	520.975	724.888	MB
MYZPE13164_0_v1.0_000124780	0.692831	2.50605	9.56949e-09	2.63008e-08	6.18667	9.01167	MB
MYZPE13164_0_v1.0_000083700	0.800606	4.60702	1.02047e-08	2.79723e-08	17.195	26.575	MB
MYZPE13164_0_v1.0_000063990	1.10113	3.14046	1.08497e-08	2.96694e-08	2.855	5.455	MB
MYZPE13164_0_v1.0_000182740	1.0112	2.81985	1.09383e-08	2.99037e-08	2.65167	4.84833	MB
MYZPE13164_0_v1.0_000114740	0.649949	4.75057	1.09452e-08	2.99146e-08	9.81167	13.88	MB
MYZPE13164_0_v1.0_000010490	0.612833	3.16183	1.18202e-08	3.22039e-08	2.95833	4.06667	MB
MYZPE13164_0_v1.0_000156710	0.938607	1.51488	1.50584e-08	4.05454e-08	1.15333	2.00167	MB
MYZPE13164_0_v1.0_000073790	1.21883	1.21882	1.54146e-08	4.1483e-08	9.28833	19.4267	MB
MYZPE13164_0_v1.0_000078990	0.660435	4.40399	1.57533e-08	4.23833e-08	9.74	13.725	MB
MYZPE13164_0_v1.0_000025130	0.999016	1.81232	1.7286e-08	4.64105e-08	1.505	2.69	MB
MYZPE13164_0_v1.0_000123960	0.821291	4.23221	1.75028e-08	4.6968e-08	14.98	23.4517	MB
MYZPE13164_0_v1.0_000065750	0.77378	7.80036	1.77428e-08	4.75503e-08	97.0833	147.752	MB
MYZPE13164_0_v1.0_000004040	0.683542	2.63828	1.84165e-08	4.92536e-08	1.745	2.505	MB
MYZPE13164_0_v1.0_000039940	0.854873	1.88028	1.86781e-08	4.99145e-08	1.48333	2.42167	MB
MYZPE13164_0_v1.0_000040250	2.38862	0.638128	1.97228e-08	5.25841e-08	0.391667	1.83167	MB
MYZPE13164_0_v1.0_000141940	1.10872	1.02155	2.01699e-08	5.37343e-08	0.778333	1.52333	MB
MYZPE13164_0_v1.0_000144600	0.790652	1.97873	2.08717e-08	5.55612e-08	1.19333	1.86833	MB
MYZPE13164_0_v1.0_000089220	0.73686	2.00718	2.16727e-08	5.76044e-08	1.03833	1.59	MB
MYZPE13164_0_v1.0_000111620	0.727883	4.15093	2.18882e-08	5.81324e-08	7.705	11.3817	MB
MYZPE13164_0_v1.0_000056370	1.26324	1.40218	2.31931e-08	6.14401e-08	21.83	46.2633	MB
MYZPE13164_0_v1.0_000161680	0.732659	4.47337	2.36792e-08	6.26956e-08	22.835	33.755	MB
MYZPE13164_0_v1.0_000198880	0.872671	1.59293	2.68505e-08	7.08924e-08	2.98167	4.875	MB
MYZPE13164_0_v1.0_000020020	0.628887	6.28917	2.99697e-08	7.87658e-08	39.0533	53.8633	MB
MYZPE13164_0_v1.0_000037370	0.660772	3.91868	3.02135e-08	7.92855e-08	4.59667	6.49833	MB
MYZPE13164_0_v1.0_000117310	1.28899	0.790006	3.0555e-08	8.01612e-08	0.981667	2.17833	MB
MYZPE13164_0_v1.0_000064850	0.766157	5.80571	3.38267e-08	8.82739e-08	30.5833	46.1267	MB
MYZPE13164_0_v1.0_000115630	0.706268	2.7143	3.53963e-08	9.21141e-08	53.8833	80.62	MB
MYZPE13164_0_v1.0_000081870	1.21544	1.38106	3.5467e-08	9.22748e-08	0.898333	1.8	MB
MYZPE13164_0_v1.0_000015140	0.675899	3.64863	3.60071e-08	9.36142e-08	9.60667	13.75	MB
MYZPE13164_0_v1.0_000093970	0.888515	1.85263	4.18909e-08	1.08279e-07	3.50833	5.86	MB
MYZPE13164_0_v1.0_000148340	1.11526	4.66339	4.2287e-08	1.09221e-07	12.1667	23.3317	MB
MYZPE13164_0_v1.0_000124770	0.967235	1.28501	4.39661e-08	1.1336e-07	0.49	0.895	MB
MYZPE13164_0_v1.0_000018660	1.01996	1.48534	4.74967e-08	1.22036e-07	1.9	3.44833	MB
MYZPE13164_0_v1.0_000019830	0.596489	3.17864	4.80016e-08	1.23242e-07	4.48	6.03333	MB
MYZPE13164_0_v1.0_000131400	0.60577	5.2624	5.02447e-08	1.28905e-07	62.0233	86.18	MB
MYZPE13164_0_v1.0_000008220	0.899229	1.50143	5.29057e-08	1.3553e-07	0.78	1.335	MB
MYZPE13164_0_v1.0_000040750	0.87252	2.36957	5.48155e-08	1.40187e-07	1.68667	2.77833	MB
MYZPE13164_0_v1.0_000035440	0.829699	3.94075	5.60331e-08	1.43116e-07	5.69167	9.28	MB
MYZPE13164_0_v1.0_000082960	1.14137	0.942593	5.62067e-08	1.43488e-07	0.983333	2.00833	MB
MYZPE13164_0_v1.0_000059080	0.982038	1.39457	5.98123e-08	1.52354e-07	5.215	9.46333	MB
MYZPE13164_0_v1.0_000176270	1.38088	5.59361	6.36905e-08	1.61754e-07	39.7883	91.6	MB
MYZPE13164_0_v1.0_000037820	0.749419	2.563	6.42275e-08	1.62998e-07	1.85167	2.8	MB
MYZPE13164_0_v1.0_000010810	0.934497	1.88759	7.01795e-08	1.77232e-07	1.86667	3.60833	MB
MYZPE13164_0_v1.0_000042750	0.610288	4.88275	7.20925e-08	1.81841e-07	6.44833	8.74833	MB
MYZPE13164_0_v1.0_000093550	0.589882	6.80886	7.22126e-08	1.82055e-07	45.865	61.445	MB
MYZPE13164_0_v1.0_000053570	1.08637	1.62958	7.72789e-08	1.94449e-07	3.41	6.35667	MB
MYZPE13164_0_v1.0_000054760	0.682303	3.93939	8.06824e-08	2.02765e-07	252.36	370.415	MB
MYZPE13164_0_v1.0_000173830	0.882605	1.93576	8.36786e-08	2.09836e-07	2.38667	3.88667	MB
MYZPE13164_0_v1.0_000136110	0.707637	5.4631	8.41099e-08	2.10815e-07	22.6133	32.86	MB
MYZPE13164_0_v1.0_000130510	0.627184	3.95124	8.67938e-08	2.17384e-07	12.53	17.1433	MB
MYZPE13164_0_v1.0_000179320	0.784727	4.98293	8.84181e-08	2.21238e-07	14.2983	21.95	MB
MYZPE13164_0_v1.0_000141510	0.680208	5.70274	9.9568e-08	2.48063e-07	31.2433	44.3783	MB
MYZPE13164_0_v1.0_000120890	1.27723	0.770658	9.95707e-08	2.48063e-07	0.6	1.26333	MB
MYZPE13164_0_v1.0_000085760	1.81054	0.60131	1.01321e-07	2.5212e-07	0.121667	0.39	MB
MYZPE13164_0_v1.0_000003980	0.612769	2.13825	1.01364e-07	2.52164e-07	2.65667	3.68833	MB
MYZPE13164_0_v1.0_000032510	0.633034	5.71405	1.10054e-07	2.7293e-07	33.5233	46.8967	MB
MYZPE13164_0_v1.0_000021140	0.714139	5.52335	1.15318e-07	2.853e-07	32.8233	47.6867	MB
MYZPE13164_0_v1.0_000129140	0.805408	7.19566	1.20914e-07	2.98429e-07	256.318	397.88	MB
MYZPE13164_0_v1.0_000137910	0.702209	2.41803	1.23761e-07	3.05237e-07	2.7	3.885	MB
MYZPE13164_0_v1.0_000046650	0.99735	0.906365	1.40644e-07	3.4523e-07	0.936667	1.71167	MB
MYZPE13164_0_v1.0_000044930	1.01844	1.36809	1.44304e-07	3.5396e-07	1.54833	2.53	MB
MYZPE13164_0_v1.0_000120980	0.748819	2.10636	1.51383e-07	3.70445e-07	2.15167	3.27	MB
MYZPE13164_0_v1.0_000043870	0.696293	8.91278	1.52455e-07	3.72715e-07	312.59	451.298	MB
MYZPE13164_0_v1.0_000021590	1.24857	1.47824	1.53129e-07	3.74274e-07	0.773333	1.405	MB
MYZPE13164_0_v1.0_000147130	0.672388	6.76136	1.61018e-07	3.92813e-07	26.9417	39.0317	MB
MYZPE13164_0_v1.0_000119980	0.592058	7.15846	1.64076e-07	3.9999e-07	25.8533	35.0117	MB
MYZPE13164_0_v1.0_000084510	0.580398	6.22577	1.66703e-07	4.05916e-07	58.67	78.31	MB
MYZPE13164_0_v1.0_000147140	1.12037	2.21878	1.78886e-07	4.34661e-07	1.34667	2.645	MB
MYZPE13164_0_v1.0_000004890	1.0933	0.881948	1.82233e-07	4.42376e-07	1.155	2.25	MB
MYZPE13164_0_v1.0_000016760	0.900255	2.17608	1.85653e-07	4.50467e-07	1.48833	2.48667	MB
MYZPE13164_0_v1.0_000134430	0.989837	0.916904	1.8693e-07	4.5314e-07	0.406667	0.73	MB
MYZPE13164_0_v1.0_000016810	0.595056	3.50063	1.97248e-07	4.7748e-07	14.5583	19.3717	MB
MYZPE13164_0_v1.0_000044750	0.806226	2.11334	1.97711e-07	4.78488e-07	2.18	3.415	MB
MYZPE13164_0_v1.0_000132170	0.694354	10.1659	2.00258e-07	4.84538e-07	555.085	797.295	MB
MYZPE13164_0_v1.0_000051820	0.886645	1.48759	2.13856e-07	5.16351e-07	2.27667	3.83	MB
MYZPE13164_0_v1.0_000098380	0.873475	2.0463	2.18518e-07	5.27115e-07	1.83333	3.05833	MB
MYZPE13164_0_v1.0_000177180	0.70209	2.08727	2.23354e-07	5.38153e-07	0.635	0.908333	MB
MYZPE13164_0_v1.0_000114670	0.683168	3.91157	2.28823e-07	5.50431e-07	22.7117	32.3967	MB
MYZPE13164_0_v1.0_000019420	0.584827	4.57321	2.36192e-07	5.67497e-07	29.9783	40.0733	MB
MYZPE13164_0_v1.0_000001190	0.903087	2.98724	2.36498e-07	5.68101e-07	2.46333	4.07333	MB
MYZPE13164_0_v1.0_000175790	0.662045	3.81578	2.52548e-07	6.0567e-07	5.455	7.62	MB
MYZPE13164_0_v1.0_000003090	1.00899	1.40509	2.64636e-07	6.33923e-07	2.02	3.64167	MB
MYZPE13164_0_v1.0_000044850	0.71633	3.44127	2.7496e-07	6.57435e-07	249.307	378.805	MB
MYZPE13164_0_v1.0_000172330	0.979817	1.4958	2.92449e-07	6.97639e-07	1.13833	2.03	MB
MYZPE13164_0_v1.0_000018040	0.76046	3.42528	2.96916e-07	7.0715e-07	9.55333	14.3717	MB
MYZPE13164_0_v1.0_000020910	0.739074	2.11315	3.02384e-07	7.19014e-07	3.25167	5.42667	MB
MYZPE13164_0_v1.0_000157210	1.6101	6.20249	3.13096e-07	7.4346e-07	9.03333	24.5667	MB
MYZPE13164_0_v1.0_000151320	0.670139	5.64661	3.5498e-07	8.3925e-07	15.175	21.45	MB
MYZPE13164_0_v1.0_000110970	0.909134	1.26579	3.5871e-07	8.47636e-07	1.88	3.30333	MB
MYZPE13164_0_v1.0_000147410	0.67532	2.18487	3.64224e-07	8.6012e-07	3.46833	4.87333	MB
MYZPE13164_0_v1.0_000188080	0.880084	2.68534	3.77528e-07	8.91335e-07	2.81167	4.56667	MB
MYZPE13164_0_v1.0_000159560	1.14118	1.0138	4.06155e-07	9.563e-07	0.456667	0.885	MB
MYZPE13164_0_v1.0_000075320	0.864238	7.62579	4.22633e-07	9.92837e-07	63.4667	105.898	MB
MYZPE13164_0_v1.0_000044800	0.681128	3.72574	4.23889e-07	9.95335e-07	7.33667	10.4533	MB
MYZPE13164_0_v1.0_000016420	1.66235	1.22037	4.48781e-07	1.05139e-06	0.996667	2.665	MB
MYZPE13164_0_v1.0_000038160	0.788522	6.33323	5.96934e-07	1.38405e-06	5.625	8.67667	MB
MYZPE13164_0_v1.0_000002920	0.754215	3.06638	6.13814e-07	1.42159e-06	3.565	5.345	MB
MYZPE13164_0_v1.0_000034790	0.867979	2.06621	6.45982e-07	1.49275e-06	2.2	3.58	MB
MYZPE13164_0_v1.0_000144310	0.592359	3.3009	6.50325e-07	1.50245e-06	2.96833	3.99667	MB
MYZPE13164_0_v1.0_000025450	0.62895	4.12004	6.7778e-07	1.56274e-06	12.91	17.8733	MB
MYZPE13164_0_v1.0_000096580	0.761935	3.35123	7.78659e-07	1.78775e-06	18.26	27.815	MB
MYZPE13164_0_v1.0_000061510	0.918535	1.28835	9.60385e-07	2.18508e-06	1.15667	1.94167	MB
MYZPE13164_0_v1.0_000069610	1.28083	0.826121	9.97448e-07	2.26591e-06	1.01333	2.15667	MB
MYZPE13164_0_v1.0_000187310	0.649204	3.50822	1.03743e-06	2.35207e-06	11.8683	16.5917	MB
MYZPE13164_0_v1.0_000124430	1.24827	1.16973	1.05552e-06	2.39153e-06	1.94	3.99	MB
MYZPE13164_0_v1.0_000052300	0.827753	3.41368	1.17207e-06	2.64457e-06	3.67167	5.78667	MB
MYZPE13164_0_v1.0_000170670	1.55514	0.756566	1.17431e-06	2.64906e-06	3.74	9.98833	MB
MYZPE13164_0_v1.0_000072510	0.931186	1.36498	1.35881e-06	3.04994e-06	0.941667	1.63833	MB
MYZPE13164_0_v1.0_000064100	0.715196	2.35092	1.42018e-06	3.17779e-06	2.46	3.62833	MB
MYZPE13164_0_v1.0_000104430	1.12753	1.7559	1.42038e-06	3.17779e-06	1.17333	2.285	MB
MYZPE13164_0_v1.0_000146030	0.784907	1.57937	1.47102e-06	3.28824e-06	1.775	2.64333	MB
MYZPE13164_0_v1.0_000184720	0.719835	1.73607	1.7067e-06	3.79127e-06	0.86	1.25167	MB
MYZPE13164_0_v1.0_000068980	1.22063	1.73569	1.73506e-06	3.85262e-06	13.445	28.145	MB
MYZPE13164_0_v1.0_000055600	1.03129	1.18527	1.77235e-06	3.92952e-06	1.66167	2.745	MB
MYZPE13164_0_v1.0_000012360	0.979743	1.54726	1.85136e-06	4.09327e-06	1.585	2.54833	MB
MYZPE13164_0_v1.0_000134970	0.674518	2.03548	1.89349e-06	4.18283e-06	2.64167	3.77167	MB
MYZPE13164_0_v1.0_000024790	0.699684	2.60826	1.93169e-06	4.25812e-06	2.44	3.54667	MB
MYZPE13164_0_v1.0_000052930	0.892622	2.05208	1.97293e-06	4.34531e-06	1.84333	3.13333	MB
MYZPE13164_0_v1.0_000139850	3.0426	0.78641	2.26267e-06	4.96021e-06	0.233333	1.76333	MB
MYZPE13164_0_v1.0_000156600	0.877075	2.51706	2.3031e-06	5.04092e-06	9.57167	15.63	MB
MYZPE13164_0_v1.0_000143560	0.775798	2.29927	2.36746e-06	5.17348e-06	3.53	5.455	MB
MYZPE13164_0_v1.0_000001710	0.631797	2.65194	2.40418e-06	5.2526e-06	3.405	4.71833	MB
MYZPE13164_0_v1.0_000121750	0.795676	1.69254	2.4326e-06	5.30796e-06	0.773333	1.21833	MB
MYZPE13164_0_v1.0_000154850	0.667172	3.19796	2.48041e-06	5.40315e-06	12.665	17.89	MB
MYZPE13164_0_v1.0_000062700	0.713733	3.72591	2.53284e-06	5.51504e-06	4.935	7.19333	MB
MYZPE13164_0_v1.0_000172220	0.760344	1.58845	2.74654e-06	5.96277e-06	3.00833	4.55833	MB
MYZPE13164_0_v1.0_000059250	1.38351	3.0768	2.84744e-06	6.16911e-06	1.00667	2.35	MB
MYZPE13164_0_v1.0_000132160	0.748656	6.98759	2.85393e-06	6.18033e-06	120.08	178.553	MB
MYZPE13164_0_v1.0_000110960	0.606854	2.07097	3.08311e-06	6.64598e-06	1.79	2.435	MB
MYZPE13164_0_v1.0_000009080	0.682452	2.8024	3.49462e-06	7.50019e-06	5.05667	7.25833	MB
MYZPE13164_0_v1.0_000175380	0.964704	0.853225	3.52366e-06	7.5578e-06	4.53667	8.04167	MB
MYZPE13164_0_v1.0_000136560	0.584672	3.51076	3.5542e-06	7.61856e-06	11.2533	15.14	MB
MYZPE13164_0_v1.0_000168370	0.799599	2.41192	3.61525e-06	7.74139e-06	1.92	2.97667	MB
MYZPE13164_0_v1.0_000022070	1.09074	3.67563	3.6726e-06	7.85932e-06	1.35667	2.58167	MB
MYZPE13164_0_v1.0_000143100	0.653912	2.41484	4.67646e-06	9.9172e-06	5.34167	7.58833	MB
MYZPE13164_0_v1.0_000167960	0.992175	3.3164	4.711e-06	9.98431e-06	5.215	9.14167	MB
MYZPE13164_0_v1.0_000074480	1.09718	2.47414	4.96842e-06	1.05105e-05	2.14	4.595	MB
MYZPE13164_0_v1.0_000048840	0.655273	2.0854	5.00316e-06	1.05753e-05	13.815	19.5433	MB
MYZPE13164_0_v1.0_000039420	0.845113	0.999945	5.04123e-06	1.06471e-05	1.30333	2.125	MB
MYZPE13164_0_v1.0_000164600	0.90486	0.983219	5.10586e-06	1.07792e-05	5.13167	9.015	MB
MYZPE13164_0_v1.0_000117720	0.67712	3.45941	5.55235e-06	1.16764e-05	41.485	59.9517	MB
MYZPE13164_0_v1.0_000133920	0.670394	1.71181	5.80083e-06	1.21767e-05	10.285	14.6867	MB
MYZPE13164_0_v1.0_000018060	1.26905	0.929085	5.82667e-06	1.22259e-05	0.851667	1.91833	MB
MYZPE13164_0_v1.0_000043640	0.931749	1.07914	5.85635e-06	1.22857e-05	1.225	2.08833	MB
MYZPE13164_0_v1.0_000125520	0.690919	2.9059	6.09488e-06	1.27602e-05	13.805	20.0717	MB
MYZPE13164_0_v1.0_000161810	0.808156	1.34249	6.33676e-06	1.32371e-05	2.135	3.40667	MB
MYZPE13164_0_v1.0_000138020	0.601611	7.88317	6.56532e-06	1.36897e-05	90.8033	122.445	MB
MYZPE13164_0_v1.0_000016040	0.675076	2.13673	6.60541e-06	1.37677e-05	4.10333	5.90333	MB
MYZPE13164_0_v1.0_000150290	1.4369	3.0989	7.0498e-06	1.46614e-05	2.00333	4.79	MB
MYZPE13164_0_v1.0_000115640	0.605907	2.2295	7.38338e-06	1.53274e-05	6.66667	9.14167	MB
MYZPE13164_0_v1.0_000099810	0.99719	1.06839	7.57684e-06	1.57101e-05	23.0817	42.5467	MB
MYZPE13164_0_v1.0_000042420	0.778904	2.92395	7.63205e-06	1.5815e-05	2.04833	3.15333	MB
MYZPE13164_0_v1.0_000096480	1.06202	1.57399	8.56739e-06	1.76295e-05	265.53	549.478	MB
MYZPE13164_0_v1.0_000016570	0.618601	4.41501	8.77034e-06	1.80256e-05	9.26	13.1533	MB
MYZPE13164_0_v1.0_000117660	1.22272	0.604165	8.95321e-06	1.83722e-05	0.688333	1.425	MB
MYZPE13164_0_v1.0_000100340	0.667645	4.00177	9.4799e-06	1.94029e-05	195.577	281.308	MB
MYZPE13164_0_v1.0_000187740	0.797051	1.11477	1.04721e-05	2.13532e-05	3.535	5.64833	MB
MYZPE13164_0_v1.0_000068820	2.64863	0.584578	1.04799e-05	2.13651e-05	0.225	1.27833	MB
MYZPE13164_0_v1.0_000056910	0.884601	2.03064	1.07552e-05	2.18916e-05	7.00833	9.78	MB
MYZPE13164_0_v1.0_000166430	0.895414	2.53975	1.11293e-05	2.2622e-05	3.00167	4.92333	MB
MYZPE13164_0_v1.0_000152600	0.710058	1.68054	1.19217e-05	2.41661e-05	0.963333	1.39167	MB
MYZPE13164_0_v1.0_000094760	0.644324	1.77308	1.24421e-05	2.51421e-05	1.19167	1.665	MB
MYZPE13164_0_v1.0_000192630	1.20849	0.936195	1.26468e-05	2.55308e-05	1.24667	2.48833	MB
MYZPE13164_0_v1.0_000063780	0.81613	0.942136	1.35741e-05	2.73333e-05	0.431667	0.661667	MB
MYZPE13164_0_v1.0_000024300	0.634062	1.93959	1.45356e-05	2.91842e-05	5.74333	8.16333	MB
MYZPE13164_0_v1.0_000024640	0.634062	1.93959	1.45356e-05	2.91842e-05	5.74333	8.16333	MB
MYZPE13164_0_v1.0_000176900	0.742883	1.00364	1.46629e-05	2.94169e-05	2.58167	4.01167	MB
MYZPE13164_0_v1.0_000046240	0.744273	1.31366	1.50005e-05	3.00418e-05	3.035	4.425	MB
MYZPE13164_0_v1.0_000090920	0.877979	1.59961	1.52655e-05	3.05429e-05	0.725	1.17833	MB
MYZPE13164_0_v1.0_000194580	0.856277	1.26245	1.60613e-05	3.20606e-05	2.075	3.415	MB
MYZPE13164_0_v1.0_000054390	0.589802	4.97938	1.69196e-05	3.36893e-05	195.913	264.85	MB
MYZPE13164_0_v1.0_000125550	0.603612	3.58934	2.04186e-05	4.03916e-05	27.2817	37.2283	MB
MYZPE13164_0_v1.0_000037560	0.634188	2.40763	2.06907e-05	4.08985e-05	4.97	6.94333	MB
MYZPE13164_0_v1.0_000054370	0.600272	2.5808	2.12114e-05	4.18637e-05	4.79667	6.52	MB
MYZPE13164_0_v1.0_000155230	0.784034	1.00882	2.14848e-05	4.2371e-05	0.406667	0.638333	MB
MYZPE13164_0_v1.0_000119950	1.06911	0.777154	2.17101e-05	4.275e-05	0.581667	1.115	MB
MYZPE13164_0_v1.0_000061490	0.708142	2.17095	2.39413e-05	4.69022e-05	1.26667	1.86	MB
MYZPE13164_0_v1.0_000162280	0.706419	1.82962	2.51257e-05	4.91387e-05	1.855	3.01	MB
MYZPE13164_0_v1.0_000000380	0.626061	1.88622	2.70615e-05	5.27747e-05	3.13	4.36833	MB
MYZPE13164_0_v1.0_000182080	0.707682	1.35771	2.99788e-05	5.82552e-05	4.83333	7.25167	MB
MYZPE13164_0_v1.0_000172610	0.600832	2.1216	3.12708e-05	6.06403e-05	1.33167	1.825	MB
MYZPE13164_0_v1.0_000143000	0.588469	2.64265	3.398e-05	6.566e-05	2.115	2.99333	MB
MYZPE13164_0_v1.0_000064430	0.958929	1.00999	3.40429e-05	6.57691e-05	1.425	2.46167	MB
MYZPE13164_0_v1.0_000088130	3.24744	0.777753	4.20446e-05	8.05057e-05	0.155	1.31333	MB
MYZPE13164_0_v1.0_000078500	0.609849	1.98295	4.253e-05	8.142e-05	1.35167	1.84167	MB
MYZPE13164_0_v1.0_000014080	0.598259	2.20801	4.65162e-05	8.88045e-05	2.42167	3.28167	MB
MYZPE13164_0_v1.0_000080940	0.641103	3.11288	4.65283e-05	8.88112e-05	3.23333	4.44833	MB
MYZPE13164_0_v1.0_000129480	0.827938	1.43318	4.85799e-05	9.25903e-05	0.97	1.56167	MB
MYZPE13164_0_v1.0_000063170	0.76926	7.80662	5.62148e-05	0.000106572	47.605	72.22	MB
MYZPE13164_0_v1.0_000059740	0.895432	0.872757	6.14722e-05	0.000116198	1.42333	2.36167	MB
MYZPE13164_0_v1.0_000035250	0.811286	6.54641	6.70178e-05	0.000126357	42.6017	71.3633	MB
MYZPE13164_0_v1.0_000137160	0.604059	2.20268	7.78238e-05	0.000146117	1.88667	2.53833	MB
MYZPE13164_0_v1.0_000078070	0.918515	8.17346	7.81657e-05	0.000146733	227.133	378.955	MB
MYZPE13164_0_v1.0_000144090	0.975343	0.79036	7.84955e-05	0.000147299	0.295	0.52	MB
MYZPE13164_0_v1.0_000068970	0.593926	4.59313	8.15133e-05	0.000152739	30.245	40.3233	MB
MYZPE13164_0_v1.0_000124360	0.595252	1.98416	8.51416e-05	0.000159249	2.07833	2.93333	MB
MYZPE13164_0_v1.0_000018680	0.620179	2.44542	8.56817e-05	0.000160144	4.63667	6.02	MB
MYZPE13164_0_v1.0_000074600	0.587989	2.00076	8.93389e-05	0.00016661	0.876667	1.19333	MB
MYZPE13164_0_v1.0_000178260	0.685881	1.11138	0.000102439	0.000189476	4.26833	6.43667	MB
MYZPE13164_0_v1.0_000057090	0.643234	1.87276	0.000105553	0.000195019	5.71333	8.02833	MB
MYZPE13164_0_v1.0_000162690	0.600024	2.64717	0.000105567	0.000195019	1.57667	2.12667	MB
MYZPE13164_0_v1.0_000062160	0.731577	1.31286	0.00010976	0.00020251	1.13	1.685	MB
MYZPE13164_0_v1.0_000051060	0.747993	0.78602	0.000119305	0.000219416	0.421667	0.65	MB
MYZPE13164_0_v1.0_000015480	0.593299	2.04077	0.000128443	0.000235217	54.4583	75.73	MB
MYZPE13164_0_v1.0_000193360	0.595231	1.84101	0.000129132	0.000236353	1.97833	2.74833	MB
MYZPE13164_0_v1.0_000155580	0.589847	1.71134	0.000135925	0.000248259	1.35667	1.87	MB
MYZPE13164_0_v1.0_000033770	0.61895	9.29905	0.000139845	0.000255238	164.06	224.128	MB
MYZPE13164_0_v1.0_000150770	0.616184	2.45467	0.000150399	0.000274017	2.34	3.10167	MB
MYZPE13164_0_v1.0_000122360	0.878258	0.996317	0.000154013	0.000280305	3.97667	6.61833	MB
MYZPE13164_0_v1.0_000085550	0.63025	1.57749	0.000168323	0.000305381	1.90167	2.5	MB
MYZPE13164_0_v1.0_000005870	0.70687	1.15634	0.000169457	0.00030733	1.39333	2.07	MB
MYZPE13164_0_v1.0_000049190	1.07385	2.01528	0.000170216	0.000308599	1.775	3.14333	MB
MYZPE13164_0_v1.0_000119480	0.606941	2.28122	0.000176867	0.000320151	6.29167	8.67333	MB
MYZPE13164_0_v1.0_000047000	0.740979	5.41069	0.000178124	0.000322258	3.20667	4.775	MB
MYZPE13164_0_v1.0_000127700	1.4613	0.88621	0.00018715	0.000337347	0.688333	1.68	MB
MYZPE13164_0_v1.0_000011190	1.16595	6.94435	0.000206466	0.000370871	447.345	891.963	MB
MYZPE13164_0_v1.0_000050880	0.609349	2.50157	0.000221331	0.000396332	1.46167	2.03	MB
MYZPE13164_0_v1.0_000049690	0.674376	0.939945	0.000225289	0.00040321	0.885	1.27333	MB
MYZPE13164_0_v1.0_000115480	0.710469	1.21703	0.00022742	0.000406955	6.72833	10.0767	MB
MYZPE13164_0_v1.0_000103230	0.667111	1.14657	0.000229845	0.000411008	0.963333	1.35667	MB
MYZPE13164_0_v1.0_000173300	0.803496	1.23059	0.000239118	0.000426926	1.52833	2.335	MB
MYZPE13164_0_v1.0_000091890	0.729544	6.26132	0.00024064	0.000429421	46.9983	70.5367	MB
MYZPE13164_0_v1.0_000050270	0.918887	2.71982	0.000242435	0.000432325	2.84833	4.81167	MB
MYZPE13164_0_v1.0_000002120	0.677064	1.00651	0.000243493	0.000433987	1.26	1.82333	MB
MYZPE13164_0_v1.0_000172980	0.847525	0.700474	0.000248744	0.0004427	1.36833	2.385	MB
MYZPE13164_0_v1.0_000096870	0.60351	6.68044	0.000256748	0.000455995	52.27	70.16	MB
MYZPE13164_0_v1.0_000150500	0.62568	1.28828	0.00026362	0.000467682	1.02167	1.37667	MB
MYZPE13164_0_v1.0_000201150	0.866079	2.17342	0.000273197	0.000483832	42.425	69.72	MB
MYZPE13164_0_v1.0_000059580	1.76844	1.61998	0.000286183	0.000505196	1.31833	3.905	MB
MYZPE13164_0_v1.0_000011600	0.812872	6.08024	0.000294389	0.000518973	46.5483	72.8717	MB
MYZPE13164_0_v1.0_000026030	0.895967	1.09428	0.000311378	0.000547055	58.11	103.942	MB
MYZPE13164_0_v1.0_000035340	0.592375	1.64122	0.00039762	0.000691519	2.32	3.175	MB
MYZPE13164_0_v1.0_000079130	0.667476	1.50141	0.000406169	0.000705318	4.99167	7.12	MB
MYZPE13164_0_v1.0_000198270	0.69886	1.08154	0.000493998	0.000849413	3.27667	4.70833	MB
MYZPE13164_0_v1.0_000073340	0.610309	2.45852	0.000519542	0.000891852	8.19833	11.1617	MB
MYZPE13164_0_v1.0_000091880	0.681258	1.46234	0.000556218	0.000951649	1.24667	1.80333	MB
MYZPE13164_0_v1.0_000119010	0.72928	2.01515	0.000557178	0.000953132	0.56	0.825	MB
MYZPE13164_0_v1.0_000158530	1.53278	7.96197	0.000573129	0.000978476	250.783	639.7	MB
MYZPE13164_0_v1.0_000041770	1.02096	0.91618	0.000591183	0.00100747	1.95833	3.64	MB
MYZPE13164_0_v1.0_000068150	0.639984	1.12967	0.000622196	0.00105753	1.89167	2.68667	MB
MYZPE13164_0_v1.0_000032630	0.61801	1.65556	0.000624891	0.00106176	0.76	1.045	MB
MYZPE13164_0_v1.0_000197750	0.583462	1.44093	0.000708369	0.00119515	0.955	1.28833	MB
MYZPE13164_0_v1.0_000105710	0.586526	1.61857	0.000718294	0.0012113	7.56	9.83333	MB
MYZPE13164_0_v1.0_000003320	0.687319	1.44202	0.000726409	0.00122419	1.915	2.76	MB
MYZPE13164_0_v1.0_000024030	0.610537	1.5958	0.000728682	0.00122782	1.895	2.58833	MB
MYZPE13164_0_v1.0_000007430	0.589213	0.991347	0.000732985	0.00123446	0.793333	1.08	MB
MYZPE13164_0_v1.0_000015790	0.858599	1.32711	0.000781487	0.00131209	2.49833	4.13	MB
MYZPE13164_0_v1.0_000074130	1.08396	1.22626	0.00085326	0.00142564	1.48333	3.12	MB
MYZPE13164_0_v1.0_000081930	0.946158	1.01139	0.00125605	0.00205706	0.773333	1.35667	MB
MYZPE13164_0_v1.0_000059930	0.910073	5.57057	0.00126967	0.00207859	16.15	26.68	MB
MYZPE13164_0_v1.0_000087410	0.693825	0.925712	0.00143769	0.00234154	1.24333	1.73	MB
MYZPE13164_0_v1.0_000002500	0.609058	1.46742	0.00146668	0.00238575	2.26167	3.1	MB
MYZPE13164_0_v1.0_000168000	0.6757	8.31568	0.00159099	0.00257539	293.698	415.762	MB
MYZPE13164_0_v1.0_000095290	1.12651	7.56681	0.00166367	0.00268757	64.5167	124.697	MB
MYZPE13164_0_v1.0_000040160	0.581727	2.57089	0.00223611	0.00356604	3.655	4.86667	MB
MYZPE13164_0_v1.0_000084610	0.658157	0.978701	0.00249797	0.00396042	4.765	6.88667	MB
MYZPE13164_0_v1.0_000020010	0.59484	1.00876	0.00261361	0.00413425	0.713333	0.983333	MB
MYZPE13164_0_v1.0_000028170	0.735881	4.92623	0.00279473	0.00439652	28.0183	41.6583	MB
MYZPE13164_0_v1.0_000078170	0.943808	1.06886	0.00327398	0.00511541	4.61333	7.85167	MB
MYZPE13164_0_v1.0_000069790	0.712581	1.03721	0.00327452	0.00511548	2.345	3.43167	MB
MYZPE13164_0_v1.0_000060210	0.722377	1.18819	0.00375287	0.00582139	1.83667	2.79333	MB
MYZPE13164_0_v1.0_000001890	0.606963	1.08215	0.00382908	0.00593694	1.09	1.455	MB
MYZPE13164_0_v1.0_000037890	1.77451	0.940243	0.00411762	0.00635003	0.603333	1.78667	MB
MYZPE13164_0_v1.0_000183270	0.640369	0.96986	0.0044127	0.00678079	2.20667	3.07167	MB
MYZPE13164_0_v1.0_000191050	0.604035	1.20883	0.00582197	0.00879722	1.13333	1.53333	MB
MYZPE13164_0_v1.0_000041240	0.705661	0.870445	0.00666947	0.00999889	7.16	10.3917	MB
MYZPE13164_0_v1.0_000067570	0.702892	2.8953	0.0075632	0.0112604	2.27	3.27	MB
MYZPE13164_0_v1.0_000082490	0.905233	0.95543	0.00814558	0.012077	10.9	17.8033	MB
MYZPE13164_0_v1.0_000185830	0.711247	1.16303	0.00853292	0.0126096	8.37	12.38	MB
MYZPE13164_0_v1.0_000117380	0.593945	1.47726	0.00932499	0.0136979	0.968333	1.31333	MB
MYZPE13164_0_v1.0_000095110	0.589662	1.35172	0.0120808	0.0174679	7.965	10.9917	MB
MYZPE13164_0_v1.0_000179540	0.590437	4.48611	0.0140558	0.0201767	19.8433	26.8433	MB
MYZPE13164_0_v1.0_000087570	0.935079	1.0507	0.0145336	0.0208308	1.89667	3.19	MB
MYZPE13164_0_v1.0_000021100	0.6168	0.819423	0.0169822	0.0241329	1.51667	2.18667	MB
MYZPE13164_0_v1.0_000034170	-2.60615	5.11568	4.80331e-159	2.91985e-156	43.4833	6.34667	FAB
MYZPE13164_0_v1.0_000032370	-2.70042	4.7397	1.43016e-143	5.27831e-141	22.7367	3.12167	FAB
MYZPE13164_0_v1.0_000149810	-1.47293	6.30338	1.52134e-119	3.27533e-117	39.6383	12.685	FAB
MYZPE13164_0_v1.0_000041940	-1.29392	5.50673	6.79739e-100	9.36589e-98	21.1033	7.64333	FAB
MYZPE13164_0_v1.0_000032320	-2.19413	5.35999	2.01884e-97	2.54423e-95	28.4317	5.55833	FAB
MYZPE13164_0_v1.0_000175440	-1.84671	7.67933	9.83392e-92	1.09273e-89	182.023	44.8883	FAB
MYZPE13164_0_v1.0_000055640	-2.55029	3.97634	3.68e-86	3.36541e-84	7.395	1.12167	FAB
MYZPE13164_0_v1.0_000029860	-1.52732	6.63771	3.51235e-84	2.97513e-82	53.4033	16.5267	FAB
MYZPE13164_0_v1.0_000110120	-2.57688	2.7767	1.69233e-77	1.23159e-75	10.38	1.56833	FAB
MYZPE13164_0_v1.0_000114380	-1.11375	7.46279	4.36041e-75	3.00403e-73	101.722	41.8883	FAB
MYZPE13164_0_v1.0_000029910	-1.77202	8.53527	8.45802e-75	5.71275e-73	355.803	92.8467	FAB
MYZPE13164_0_v1.0_000000060	-1.85589	5.27578	1.65495e-72	1.04922e-70	27.055	6.62167	FAB
MYZPE13164_0_v1.0_000153610	-2.58388	5.80199	5.56998e-72	3.4262e-70	62.045	9.16167	FAB
MYZPE13164_0_v1.0_000041950	-1.89914	4.93106	5.82435e-72	3.56147e-70	14.14	3.37833	FAB
MYZPE13164_0_v1.0_000091860	-1.76766	6.3884	4.65666e-71	2.79778e-69	50.1817	13.11	FAB
MYZPE13164_0_v1.0_000000050	-1.49095	6.2328	1.68813e-70	1.00839e-68	39.475	12.4917	FAB
MYZPE13164_0_v1.0_000165910	-1.55016	5.07474	5.54432e-70	3.29282e-68	24.45	7.62167	FAB
MYZPE13164_0_v1.0_000036110	-1.96315	3.1203	1.0918e-69	6.44721e-68	6.42	1.44333	FAB
MYZPE13164_0_v1.0_000063180	-1.36222	7.01039	3.1866e-69	1.83968e-67	182.158	63.12	FAB
MYZPE13164_0_v1.0_000140080	-1.38975	8.82191	3.52262e-67	1.95714e-65	599.32	203.968	FAB
MYZPE13164_0_v1.0_000076850	-1.31877	5.908	4.36632e-67	2.38739e-65	144.293	49.0683	FAB
MYZPE13164_0_v1.0_000175070	-2.09882	3.35195	4.7479e-66	2.40514e-64	51.2533	10.64	FAB
MYZPE13164_0_v1.0_000000020	-2.18564	2.49185	4.93718e-66	2.48882e-64	5.25667	1.03167	FAB
MYZPE13164_0_v1.0_000072610	-1.01729	5.33082	9.41303e-66	4.63211e-64	21.16	9.32333	FAB
MYZPE13164_0_v1.0_000055180	-2.05602	3.46445	1.06224e-65	5.20247e-64	9.21167	1.96167	FAB
MYZPE13164_0_v1.0_000147330	-1.96709	4.27769	1.22284e-65	5.93277e-64	11.15	2.545	FAB
MYZPE13164_0_v1.0_000103560	-2.28847	4.19521	1.51396e-65	7.31087e-64	41.5167	7.725	FAB
MYZPE13164_0_v1.0_000158090	-2.46603	2.63175	1.92585e-64	8.80607e-63	11.6083	1.835	FAB
MYZPE13164_0_v1.0_000039050	-2.02502	2.60503	1.13119e-63	5.06047e-62	4.325	0.94	FAB
MYZPE13164_0_v1.0_000183260	-1.30297	5.77891	1.56869e-63	6.9277e-62	19.63	7.195	FAB
MYZPE13164_0_v1.0_000172180	-1.7379	5.8263	1.95201e-63	8.54747e-62	14.6383	3.90833	FAB
MYZPE13164_0_v1.0_000163930	-1.24235	7.79926	3.01607e-62	1.27738e-60	87.435	32.8767	FAB
MYZPE13164_0_v1.0_000104400	-1.23755	6.88798	6.83886e-62	2.82691e-60	44.025	16.625	FAB
MYZPE13164_0_v1.0_000200350	-1.44484	4.12605	1.03779e-61	4.25577e-60	23.1933	7.555	FAB
MYZPE13164_0_v1.0_000076140	-1.75607	4.68214	1.40203e-61	5.72673e-60	30.3567	7.98	FAB
MYZPE13164_0_v1.0_000103280	-1.5868	5.2286	2.09674e-61	8.49714e-60	26.055	7.745	FAB
MYZPE13164_0_v1.0_000173980	-1.45052	3.87023	4.0301e-60	1.53114e-58	10.7967	3.50167	FAB
MYZPE13164_0_v1.0_000091370	-1.02451	5.09211	4.47869e-60	1.68915e-58	10.0217	4.36833	FAB
MYZPE13164_0_v1.0_000119400	-1.40812	5.9926	7.92954e-59	2.87522e-57	33.1267	11.1617	FAB
MYZPE13164_0_v1.0_000136650	-1.56384	5.70978	1.03002e-58	3.70878e-57	25.6183	8.05333	FAB
MYZPE13164_0_v1.0_000161290	-1.64121	5.61726	6.97467e-57	2.38663e-55	22.2167	6.39833	FAB
MYZPE13164_0_v1.0_000003380	-1.19882	4.74692	7.16601e-57	2.44401e-55	70.74	27.6083	FAB
MYZPE13164_0_v1.0_000199120	-1.22627	9.92233	1.29825e-56	4.38434e-55	706.265	266.487	FAB
MYZPE13164_0_v1.0_000198160	-1.78288	4.14428	2.70913e-56	9.03103e-55	45.785	12.3517	FAB
MYZPE13164_0_v1.0_000167700	-1.26828	8.10396	1.29502e-55	4.26201e-54	486.412	179.938	FAB
MYZPE13164_0_v1.0_000153190	-0.911781	7.83651	9.92379e-55	3.19478e-53	237.892	112.308	FAB
MYZPE13164_0_v1.0_000134350	-1.958	4.15799	1.23743e-54	3.97129e-53	9.595	2.20333	FAB
MYZPE13164_0_v1.0_000029160	-2.5239	5.99737	3.64693e-54	1.15252e-52	62.94	9.71167	FAB
MYZPE13164_0_v1.0_000057770	-1.18882	5.17142	7.75853e-54	2.38621e-52	39.52	15.4067	FAB
MYZPE13164_0_v1.0_000018350	-1.6222	5.91869	1.6e-53	4.86306e-52	25.705	7.43	FAB
MYZPE13164_0_v1.0_000184770	-0.828412	6.11681	2.02105e-53	6.08908e-52	46.1633	22.835	FAB
MYZPE13164_0_v1.0_000028370	-1.51419	6.60928	5.66489e-53	1.68221e-51	24.25	7.57833	FAB
MYZPE13164_0_v1.0_000084570	-1.07851	4.22512	6.45964e-53	1.90725e-51	8.20167	3.45	FAB
MYZPE13164_0_v1.0_000033620	-1.7417	4.91042	2.72995e-52	7.79316e-51	12.8283	3.40667	FAB
MYZPE13164_0_v1.0_000060790	-0.991385	5.33348	6.11462e-52	1.71708e-50	18.3883	8.2	FAB
MYZPE13164_0_v1.0_000027000	-1.16939	5.08773	7.20339e-52	2.01189e-50	12.0467	4.78167	FAB
MYZPE13164_0_v1.0_000119450	-1.22756	6.91036	2.9005e-51	7.92957e-50	41.1183	15.555	FAB
MYZPE13164_0_v1.0_000009640	-1.46962	5.33951	5.02919e-51	1.36767e-49	27.4867	8.84167	FAB
MYZPE13164_0_v1.0_000138870	-1.65572	5.24582	9.56867e-51	2.56173e-49	19.5217	5.51833	FAB
MYZPE13164_0_v1.0_000165220	-1.62437	5.88319	1.58126e-50	4.17923e-49	43.0483	12.5333	FAB
MYZPE13164_0_v1.0_000186150	-1.6625	5.74736	2.34469e-50	6.14975e-49	30.81	8.66167	FAB
MYZPE13164_0_v1.0_000055410	-1.65792	7.93957	2.36022e-50	6.1748e-49	248.478	69.83	FAB
MYZPE13164_0_v1.0_000068430	-1.33126	4.62997	4.3482e-50	1.12336e-48	20.1733	7.13333	FAB
MYZPE13164_0_v1.0_000007910	-1.26577	5.22621	6.60482e-50	1.69365e-48	29.74	11.155	FAB
MYZPE13164_0_v1.0_000034240	-1.61334	5.85741	7.35117e-50	1.88037e-48	41.63	12.1167	FAB
MYZPE13164_0_v1.0_000164760	-2.21864	4.32661	1.01197e-49	2.5758e-48	28.13	5.375	FAB
MYZPE13164_0_v1.0_000072460	-1.16126	6.22944	1.41233e-49	3.55977e-48	72.325	28.81	FAB
MYZPE13164_0_v1.0_000092890	-1.64539	4.33964	1.43926e-49	3.61881e-48	14.4817	4.12	FAB
MYZPE13164_0_v1.0_000055160	-2.51883	2.59369	2.79117e-49	6.95036e-48	8.04167	1.23333	FAB
MYZPE13164_0_v1.0_000170330	-1.29034	5.01014	8.13391e-49	1.97314e-47	18.0333	6.56333	FAB
MYZPE13164_0_v1.0_000041040	-1.40445	4.61919	9.01969e-49	2.18289e-47	21.71	7.27667	FAB
MYZPE13164_0_v1.0_000070440	-1.54807	5.74528	1.07643e-48	2.59296e-47	27.8017	8.48167	FAB
MYZPE13164_0_v1.0_000078750	-1.28054	8.37315	2.25909e-48	5.31788e-47	324.367	121.535	FAB
MYZPE13164_0_v1.0_000000080	-1.75722	3.82012	2.47262e-48	5.80729e-47	10.4483	2.78	FAB
MYZPE13164_0_v1.0_000026880	-1.2287	3.7884	9.25708e-48	2.1401e-46	8.92833	3.35667	FAB
MYZPE13164_0_v1.0_000125190	-1.53533	6.16336	1.76132e-47	4.00033e-46	25.505	7.88	FAB
MYZPE13164_0_v1.0_000087100	-1.06993	5.08508	3.08376e-47	6.94734e-46	26.6867	11.355	FAB
MYZPE13164_0_v1.0_000042500	-1.48177	4.96935	3.50063e-47	7.84718e-46	20.295	6.59167	FAB
MYZPE13164_0_v1.0_000165600	-1.03368	6.57135	4.05533e-47	9.07096e-46	29.8733	12.7383	FAB
MYZPE13164_0_v1.0_000023230	-0.986019	5.67777	4.61611e-47	1.0303e-45	13.0117	5.85833	FAB
MYZPE13164_0_v1.0_000059090	-1.67589	4.01626	5.33394e-47	1.18795e-45	35.7567	9.97833	FAB
MYZPE13164_0_v1.0_000169520	-1.23988	8.29445	5.36493e-47	1.19228e-45	82.3217	31.0733	FAB
MYZPE13164_0_v1.0_000006590	-1.43337	6.34418	8.04796e-47	1.77709e-45	112.063	37.1383	FAB
MYZPE13164_0_v1.0_000192690	-1.30504	4.64725	2.21775e-46	4.84528e-45	23.875	8.64	FAB
MYZPE13164_0_v1.0_000082500	-2.09863	7.55808	2.28196e-46	4.97506e-45	179.633	37.3233	FAB
MYZPE13164_0_v1.0_000110860	-1.04621	5.75054	2.64271e-46	5.74943e-45	16.8867	7.27	FAB
MYZPE13164_0_v1.0_000047060	-0.842403	4.681	3.66377e-46	7.95408e-45	8.73	4.34667	FAB
MYZPE13164_0_v1.0_000018370	-1.35212	5.56298	1.06437e-45	2.282e-44	24.8	8.62	FAB
MYZPE13164_0_v1.0_000181580	-0.968002	6.38546	1.58049e-45	3.35376e-44	45.8467	20.8283	FAB
MYZPE13164_0_v1.0_000113930	-1.18211	5.98087	1.70876e-45	3.6185e-44	33.4533	12.7233	FAB
MYZPE13164_0_v1.0_000185780	-1.20471	5.42368	2.8866e-45	6.08778e-44	33.5017	12.9133	FAB
MYZPE13164_0_v1.0_000048790	-1.33721	5.35234	3.216e-45	6.76867e-44	17.215	6.04833	FAB
MYZPE13164_0_v1.0_000077980	-1.41811	5.63716	4.03367e-45	8.421e-44	12.7817	4.265	FAB
MYZPE13164_0_v1.0_000061090	-2.08706	2.55347	5.19806e-45	1.07649e-43	8.19333	1.72	FAB
MYZPE13164_0_v1.0_000046540	-1.08836	5.65312	7.04382e-45	1.45002e-43	50.6383	20.87	FAB
MYZPE13164_0_v1.0_000073120	-0.983141	5.53933	9.51116e-45	1.9463e-43	17.5117	7.875	FAB
MYZPE13164_0_v1.0_000176700	-1.11566	5.5128	1.59018e-44	3.22214e-43	35.24	14.4083	FAB
MYZPE13164_0_v1.0_000034670	-1.15765	5.90932	1.75856e-44	3.54941e-43	14.0167	5.59667	FAB
MYZPE13164_0_v1.0_000063350	-1.12638	5.94457	1.81207e-44	3.65027e-43	39.475	16.095	FAB
MYZPE13164_0_v1.0_000052140	-3.16317	5.34283	2.50919e-44	5.03494e-43	35.3767	3.49	FAB
MYZPE13164_0_v1.0_000178800	-1.45898	4.39446	5.97492e-44	1.18512e-42	7.795	2.53167	FAB
MYZPE13164_0_v1.0_000010390	-1.45652	6.69611	1.2469e-43	2.44042e-42	65.6783	21.2267	FAB
MYZPE13164_0_v1.0_000049590	-1.02631	3.90087	1.32276e-43	2.584e-42	22.9667	9.55667	FAB
MYZPE13164_0_v1.0_000025720	-0.976591	4.60901	1.83641e-43	3.56718e-42	10.175	4.59833	FAB
MYZPE13164_0_v1.0_000178890	-1.10224	6.1773	2.62061e-43	5.0525e-42	45.485	19.0233	FAB
MYZPE13164_0_v1.0_000017380	-1.04184	7.67917	2.62903e-43	5.0593e-42	139.173	60.1883	FAB
MYZPE13164_0_v1.0_000010290	-0.740621	5.73978	5.42661e-43	1.02708e-41	20.205	10.7283	FAB
MYZPE13164_0_v1.0_000087790	-1.56502	5.72961	7.51022e-43	1.40599e-41	13.6117	4.08833	FAB
MYZPE13164_0_v1.0_000007500	-1.29638	5.04151	8.33819e-43	1.55817e-41	11.3317	4.1	FAB
MYZPE13164_0_v1.0_000024970	-1.49472	5.41711	8.46846e-43	1.57966e-41	30.1783	9.48167	FAB
MYZPE13164_0_v1.0_000191640	-1.35931	3.80688	8.72426e-43	1.62444e-41	33.8233	11.67	FAB
MYZPE13164_0_v1.0_000126410	-2.54394	3.2651	1.27244e-42	2.34391e-41	31.2367	4.84667	FAB
MYZPE13164_0_v1.0_000129120	-1.39086	3.61188	1.70342e-42	3.1156e-41	10.205	3.46333	FAB
MYZPE13164_0_v1.0_000196230	-1.14881	5.94446	1.82194e-42	3.32649e-41	124.26	49.865	FAB
MYZPE13164_0_v1.0_000095240	-1.04903	6.15284	1.9585e-42	3.56951e-41	27.2417	11.725	FAB
MYZPE13164_0_v1.0_000196270	-0.916246	5.02612	2.02998e-42	3.69328e-41	13.03	6.21333	FAB
MYZPE13164_0_v1.0_000047940	-0.956827	5.31116	2.80944e-42	5.10242e-41	13.355	6.12167	FAB
MYZPE13164_0_v1.0_000054410	-1.28139	3.26246	2.92689e-42	5.29711e-41	10.4	3.94	FAB
MYZPE13164_0_v1.0_000037650	-1.262	4.73907	5.54701e-42	9.86623e-41	21.6317	8.515	FAB
MYZPE13164_0_v1.0_000028130	-0.964094	6.24003	5.70761e-42	1.01344e-40	54.4633	24.8183	FAB
MYZPE13164_0_v1.0_000106580	-1.48526	5.06339	1.37986e-41	2.41278e-40	13.6033	4.295	FAB
MYZPE13164_0_v1.0_000067860	-1.31753	5.62122	1.38626e-41	2.41987e-40	19.4	6.80667	FAB
MYZPE13164_0_v1.0_000160200	-1.2769	6.27292	1.4309e-41	2.48939e-40	53.9117	19.68	FAB
MYZPE13164_0_v1.0_000110150	-1.11368	5.49059	1.98389e-41	3.43409e-40	82.3383	33.66	FAB
MYZPE13164_0_v1.0_000068660	-1.01887	4.45378	2.81178e-41	4.84283e-40	25.3517	11.2017	FAB
MYZPE13164_0_v1.0_000195270	-0.931582	5.68365	2.96405e-41	5.09659e-40	17.8667	8.31667	FAB
MYZPE13164_0_v1.0_000033640	-1.21619	7.97488	3.20661e-41	5.48627e-40	71.4983	27.4267	FAB
MYZPE13164_0_v1.0_000155980	-1.22026	3.89555	5.09909e-41	8.66677e-40	6.44333	2.455	FAB
MYZPE13164_0_v1.0_000109710	-1.80254	2.23732	8.18549e-41	1.37767e-39	2.95333	0.751667	FAB
MYZPE13164_0_v1.0_000040440	-1.49537	3.76791	9.24742e-41	1.55134e-39	12.34	3.865	FAB
MYZPE13164_0_v1.0_000033300	-0.894423	8.39287	1.5762e-40	2.62293e-39	163.392	78.2883	FAB
MYZPE13164_0_v1.0_000130950	-1.50533	3.7675	2.38316e-40	3.95305e-39	11.8683	3.69333	FAB
MYZPE13164_0_v1.0_000189460	-1.50041	5.12705	2.72729e-40	4.50221e-39	13.2733	4.17833	FAB
MYZPE13164_0_v1.0_000075260	-1.39475	4.01678	5.34541e-40	8.72661e-39	29.9267	10.1333	FAB
MYZPE13164_0_v1.0_000157590	-0.989981	5.27818	6.37363e-40	1.03561e-38	14.5767	6.51667	FAB
MYZPE13164_0_v1.0_000009470	-0.936746	6.03637	6.82308e-40	1.10517e-38	46.58	21.5867	FAB
MYZPE13164_0_v1.0_000120770	-0.928801	4.90555	8.15158e-40	1.31622e-38	15.3583	7.15833	FAB
MYZPE13164_0_v1.0_000165740	-1.27026	6.15236	8.31437e-40	1.34042e-38	24.395	8.99833	FAB
MYZPE13164_0_v1.0_000083270	-0.784817	6.22062	8.88893e-40	1.42859e-38	41.77	21.5283	FAB
MYZPE13164_0_v1.0_000088690	-1.31933	5.34964	1.2738e-39	2.03454e-38	62.4517	22.48	FAB
MYZPE13164_0_v1.0_000151650	-1.09766	4.91015	1.2763e-39	2.03538e-38	8.38667	3.49167	FAB
MYZPE13164_0_v1.0_000141210	-1.46164	6.07033	1.30217e-39	2.07344e-38	22.1517	7.16333	FAB
MYZPE13164_0_v1.0_000138890	-0.881633	8.43558	1.86519e-39	2.95175e-38	154.215	74.43	FAB
MYZPE13164_0_v1.0_000174550	-1.30241	5.99829	2.37211e-39	3.71978e-38	34.2683	12.3183	FAB
MYZPE13164_0_v1.0_000187870	-1.10651	5.53389	2.42792e-39	3.80153e-38	9.32	3.85	FAB
MYZPE13164_0_v1.0_000169410	-1.36772	4.80962	3.13851e-39	4.90671e-38	13.3083	4.6	FAB
MYZPE13164_0_v1.0_000118970	-1.13732	8.22712	3.41326e-39	5.32819e-38	77.5167	31.91	FAB
MYZPE13164_0_v1.0_000113970	-1.21793	6.21523	3.83578e-39	5.97872e-38	34.5683	13.2267	FAB
MYZPE13164_0_v1.0_000013480	-0.957028	6.56921	4.07015e-39	6.32495e-38	52.1983	23.8767	FAB
MYZPE13164_0_v1.0_000038860	-0.940432	6.92972	4.08679e-39	6.34127e-38	37.75	17.555	FAB
MYZPE13164_0_v1.0_000116480	-1.75878	3.85994	5.15055e-39	7.95603e-38	15.0117	3.94167	FAB
MYZPE13164_0_v1.0_000068770	-1.07461	4.25718	5.3632e-39	8.25981e-38	6.58333	2.77667	FAB
MYZPE13164_0_v1.0_000164830	-1.94489	4.02764	1.3831e-38	2.105e-37	40.9783	9.4	FAB
MYZPE13164_0_v1.0_000200430	-1.20741	4.72686	1.45524e-38	2.21153e-37	26.7517	10.305	FAB
MYZPE13164_0_v1.0_000193840	-1.33218	6.55801	1.75738e-38	2.65897e-37	24.3633	8.63167	FAB
MYZPE13164_0_v1.0_000119040	-1.24952	5.60834	3.15077e-38	4.71885e-37	12.5683	4.715	FAB
MYZPE13164_0_v1.0_000038880	-1.37471	3.2744	5.58144e-38	8.26341e-37	4.76833	1.63667	FAB
MYZPE13164_0_v1.0_000157790	-1.13083	4.49914	5.59635e-38	8.27364e-37	14.27	5.98833	FAB
MYZPE13164_0_v1.0_000050550	-1.16072	3.56671	8.52964e-38	1.25029e-36	12.2533	4.87	FAB
MYZPE13164_0_v1.0_000182510	-1.74762	2.80824	1.30973e-37	1.9171e-36	8.80167	2.32833	FAB
MYZPE13164_0_v1.0_000143540	-1.39749	4.68803	1.38988e-37	2.02868e-36	13.905	4.705	FAB
MYZPE13164_0_v1.0_000025240	-0.995703	7.98371	1.8435e-37	2.67942e-36	198.685	88.6817	FAB
MYZPE13164_0_v1.0_000030650	-0.849388	6.49394	2.21322e-37	3.20778e-36	47.9367	23.6633	FAB
MYZPE13164_0_v1.0_000100170	-2.48593	6.57417	2.34248e-37	3.38562e-36	118.197	18.7017	FAB
MYZPE13164_0_v1.0_000079690	-1.51141	5.2075	2.76882e-37	3.99065e-36	35.1917	11.0283	FAB
MYZPE13164_0_v1.0_000107160	-1.35725	3.93145	4.88105e-37	6.94776e-36	9.15	3.12167	FAB
MYZPE13164_0_v1.0_000155100	-0.895671	6.35177	5.255e-37	7.46976e-36	131.242	62.9083	FAB
MYZPE13164_0_v1.0_000140790	-1.46372	3.34694	9.4382e-37	1.33609e-35	12.0833	3.93167	FAB
MYZPE13164_0_v1.0_000034310	-1.11904	5.49451	1.23476e-36	1.73842e-35	14.8333	6.08167	FAB
MYZPE13164_0_v1.0_000060360	-2.04435	3.61184	1.26904e-36	1.78425e-35	24.2467	5.08	FAB
MYZPE13164_0_v1.0_000165650	-1.04205	4.55937	1.27582e-36	1.79135e-35	10.1233	4.34833	FAB
MYZPE13164_0_v1.0_000046810	-0.913082	4.91898	1.69044e-36	2.36068e-35	20.0733	9.49	FAB
MYZPE13164_0_v1.0_000032330	-1.89752	4.6174	2.61008e-36	3.61563e-35	9.44	2.23667	FAB
MYZPE13164_0_v1.0_000075300	-0.957774	5.09678	3.60578e-36	4.97492e-35	26.59	11.5283	FAB
MYZPE13164_0_v1.0_000000220	-1.17251	5.35516	4.10972e-36	5.64009e-35	23.095	9.46833	FAB
MYZPE13164_0_v1.0_000146200	-1.3729	3.56193	4.2905e-36	5.87259e-35	21.6483	7.38833	FAB
MYZPE13164_0_v1.0_000055750	-0.825099	4.39947	4.52659e-36	6.17936e-35	18.0433	9.14	FAB
MYZPE13164_0_v1.0_000060500	-1.33153	4.66181	5.43956e-36	7.41589e-35	20.3667	7.18667	FAB
MYZPE13164_0_v1.0_000046570	-1.13213	5.61004	5.53973e-36	7.5425e-35	17.2567	7	FAB
MYZPE13164_0_v1.0_000076350	-1.02484	4.49877	6.40464e-36	8.70863e-35	16.8167	7.31333	FAB
MYZPE13164_0_v1.0_000143970	-0.798381	7.11142	7.4609e-36	1.01182e-34	59.89	30.615	FAB
MYZPE13164_0_v1.0_000092830	-1.06762	4.23279	8.85941e-36	1.19834e-34	10.0883	4.31833	FAB
MYZPE13164_0_v1.0_000159180	-1.33599	5.55917	1.50863e-35	2.0247e-34	30.85	10.905	FAB
MYZPE13164_0_v1.0_000022630	-0.951204	5.59202	1.56085e-35	2.09207e-34	32.2583	15.0767	FAB
MYZPE13164_0_v1.0_000198190	-2.26793	4.14899	2.47428e-35	3.295e-34	11.3317	2.11	FAB
MYZPE13164_0_v1.0_000053090	-0.918262	8.05641	2.57576e-35	3.42573e-34	119.422	56.3583	FAB
MYZPE13164_0_v1.0_000127600	-1.03874	5.95499	2.64521e-35	3.51357e-34	13.7467	5.95667	FAB
MYZPE13164_0_v1.0_000074430	-1.43801	3.99406	4.05958e-35	5.35099e-34	5.48167	1.79333	FAB
MYZPE13164_0_v1.0_000109650	-1.7051	2.60983	6.7398e-35	8.84995e-34	12.57	3.41833	FAB
MYZPE13164_0_v1.0_000044570	-1.1021	5.15223	6.89613e-35	9.03227e-34	34.905	14.425	FAB
MYZPE13164_0_v1.0_000068780	-1.22386	3.18838	7.25231e-35	9.48675e-34	5.12833	1.915	FAB
MYZPE13164_0_v1.0_000032150	-1.19217	3.44979	1.24327e-34	1.6161e-33	11.9767	4.85833	FAB
MYZPE13164_0_v1.0_000106030	-1.37932	4.94486	1.6729e-34	2.1691e-33	9.065	3.10333	FAB
MYZPE13164_0_v1.0_000178820	-1.19583	5.61244	3.1369e-34	4.02693e-33	5.46333	2.125	FAB
MYZPE13164_0_v1.0_000160650	-1.2256	5.99495	3.1501e-34	4.03884e-33	14.8883	5.67167	FAB
MYZPE13164_0_v1.0_000116320	-0.704266	6.68719	3.18964e-34	4.08448e-33	68.8617	37.3417	FAB
MYZPE13164_0_v1.0_000165230	-1.34213	5.119	3.37793e-34	4.3149e-33	10.435	3.67833	FAB
MYZPE13164_0_v1.0_000085250	-1.31654	7.82827	3.90427e-34	4.98107e-33	138.702	49.645	FAB
MYZPE13164_0_v1.0_000181420	-1.72609	3.29706	4.13254e-34	5.25285e-33	23.3117	6.27	FAB
MYZPE13164_0_v1.0_000087480	-1.02721	5.12382	4.30828e-34	5.4628e-33	29.2467	12.7867	FAB
MYZPE13164_0_v1.0_000152040	-2.6076	2.09982	4.51653e-34	5.71283e-33	7.17833	1.05	FAB
MYZPE13164_0_v1.0_000182650	-1.09539	5.49035	4.64657e-34	5.87013e-33	23.33	9.72167	FAB
MYZPE13164_0_v1.0_000071160	-1.15364	3.8548	5.61066e-34	7.05359e-33	14.53	5.84	FAB
MYZPE13164_0_v1.0_000044170	-1.7568	6.02187	6.64617e-34	8.31957e-33	31.6333	8.35667	FAB
MYZPE13164_0_v1.0_000144190	-1.08648	7.36311	6.64986e-34	8.31957e-33	115.363	48.395	FAB
MYZPE13164_0_v1.0_000121430	-1.17317	5.66668	9.01699e-34	1.12132e-32	44.8667	17.68	FAB
MYZPE13164_0_v1.0_000184940	-1.8983	3.79042	1.26837e-33	1.56974e-32	16.09	3.83333	FAB
MYZPE13164_0_v1.0_000119850	-0.906712	7.01548	1.31326e-33	1.62335e-32	127.013	60.5433	FAB
MYZPE13164_0_v1.0_000048390	-1.02833	6.76735	1.32503e-33	1.63594e-32	24.2983	10.61	FAB
MYZPE13164_0_v1.0_000006860	-0.842786	8.36789	1.65539e-33	2.03652e-32	305.362	151.615	FAB
MYZPE13164_0_v1.0_000078530	-0.837875	6.58799	1.76897e-33	2.16851e-32	138.672	69.0917	FAB
MYZPE13164_0_v1.0_000151500	-0.917582	6.11116	1.90865e-33	2.33479e-32	32.8817	15.4767	FAB
MYZPE13164_0_v1.0_000143300	-0.935703	4.02132	1.90913e-33	2.33479e-32	16.1533	7.45333	FAB
MYZPE13164_0_v1.0_000131160	-0.784921	6.44477	2.10394e-33	2.56999e-32	40.7367	21.0267	FAB
MYZPE13164_0_v1.0_000115720	-0.986139	4.19225	2.40321e-33	2.92174e-32	12.1033	5.465	FAB
MYZPE13164_0_v1.0_000137080	-1.38246	10.4259	3.45421e-33	4.18964e-32	1105.62	358.427	FAB
MYZPE13164_0_v1.0_000109880	-1.09215	4.30093	4.0533e-33	4.88761e-32	14.8267	6.16167	FAB
MYZPE13164_0_v1.0_000019680	-0.897353	5.86883	4.11637e-33	4.95787e-32	28.2217	13.42	FAB
MYZPE13164_0_v1.0_000136140	-0.96701	3.66627	4.31305e-33	5.18268e-32	5.73333	2.63167	FAB
MYZPE13164_0_v1.0_000050140	-0.664792	6.11208	4.41934e-33	5.30424e-32	62.375	34.905	FAB
MYZPE13164_0_v1.0_000136590	-1.41458	5.88754	4.43569e-33	5.31768e-32	10.7667	3.71167	FAB
[truncated: 8,335 more rows]
