# Supplementary material for: Sex‐specific changes in the aphid DNA methylation landscape
Source: Mol Ecol. 2019 Sep 22;28(18):4228–41. doi: 10.1111/mec.15216 (PMC6857007; doi:10.1111/mec.15216)
Supplement: Supplementary file 4 [file MEC-28-4228-s004.xlsx]

## Sheet: Sheet1
									Bismark mapping stats
Accession No.	EI library ID	Sample ID	Morph	Raw read pairs	Total bases (raw)	Retained read pairs after trimming*	Total bases trimmed	Total bases retained	Aligned Reads	Duplicate Reads (removed)	Unique Reads (remaining)	Mapping effiency (%)	Average depth at CpG sites	Total Cs	Total methylated Cs	Methylated CpGs	Unmethylated CpGs	Methylated CpHs	Unmethylated CpHs	Methylated CHHs	Unmethylated CHHs
SRR6823505	LIB17808	FA7	Asexual female	79127280	19781820000	64200653	3616732672	16165087328	34499240	6394402	28104838	56.2234	23.8279	1210802361	14627300	10720535	362347286	941921	241895078	2964844	591932697
SRR6823504	LIB17809	FA8	Asexual female	86406515	21601628750	68445009	4391843073	17209785677	37436788	9026867	28409921	58.4923	23.5315	1191790706	14858687	11225130	357613974	879567	239398986	2753990	579919059
SRR6823507	LIB17810	FA9	Asexual female	174652995	43663248750	145116959	7024479380	36638769370	81127162	24579259	56547903	61.0329	36.4984	2218836221	27963371	21392172	610164269	1502051	422575609	5069148	1158132972
SRR6823506	LIB17802	M7	Male	159667312	39916828000	146789333	2992869375	36923958625	90249744	27667629	62582115	57.366	37.6152	2410330951	30024604	20228401	633517953	2022496	435999885	7773707	1310788509
SRR6823509	LIB17803	M8	Male	70306639	17576659750	65980843	953645630	16623014120	39981711	7017385	32964326	50.0396	24.7828	1353096898	15299412	10727941	389611300	1020817	258110539	3550654	690075647
SRR6823508	LIB17804	M9	Male	70569105	17642276250	66762832	845504623	16796771627	40253626	7483275	32770351	50.9153	24.8476	1346337858	14369124	10067524	392136605	948574	256355350	3353026	683476779
* Trim_galore, only read pairs where both members are at least 75 bp after trimming retained.
