# Supplementary material for: Sex‐specific changes in the aphid DNA methylation landscape
Source: Mol Ecol. 2019 Sep 22;28(18):4228–41. doi: 10.1111/mec.15216 (PMC6857007; doi:10.1111/mec.15216)
Supplement: Supplementary file 5 [file MEC-28-4228-s005.xlsx]

## Sheet: Sheet1
Accession No.	EI library ID	Sample ID	Morph	Retained read pairs after trimming*	Aligned Reads	Ambiguously Aligned Reads	No Genomic Sequence	Duplicate Reads (removed)	Unique Reads (remaining)	Mapping effiency (%)	Total Cs	Methylated CpGs	Unmethylated CpGs	Methylated CpHs	Unmethylated CpHs	Methylated CHHs	Unmethylated CHHs	CpG % meth	CHG % meth	CHH % meth
SRR6823505	LIB17808	FA7	Asexual female	64200653	933735	211	5209	363608	570127	0.888039	31900564	19795	5010521	26906	5571499	112948	21158895	0.393514	0.480601	0.530974
SRR6823504	LIB17809	FA8	Asexual female	68445009	938177	312	4498	329021	609156	0.889993	31356143	19051	4992268	25721	5626913	109543	20582647	0.380159	0.455027	0.529393
SRR6823507	LIB17810	FA9	Asexual female	145116959	2097031	698	9489	764331	1332700	0.918363	69290140	36025	10769931	50569	12466244	209066	45758305	0.333381	0.404009	0.454814
SRR6823506	LIB17802	M7	Male	146789333	1041239	282	8680	584966	456273	0.310835	35471294	23392	5251412	30101	5562421	141731	24462237	0.443467	0.538237	0.576049
SRR6823509	LIB17803	M8	Male	65980843	379359	120	3912	191524	187835	0.284681	13366216	7824	2068245	9534	2109772	45371	9125470	0.376866	0.449864	0.494731
SRR6823508	LIB17804	M9	Male	66762832	257543	40	2689	140508	117035	0.1753	9196210	5150	1453324	6231	1423721	29316	6278468	0.353109	0.435749	0.464759
* Trim_galore, only read pairs where both members are at least 75 bp after trimming retained.
										]
