# Supplementary material for: Sex‐specific changes in the aphid DNA methylation landscape
Source: Mol Ecol. 2019 Sep 22;28(18):4228–41. doi: 10.1111/mec.15216 (PMC6857007; doi:10.1111/mec.15216)
Supplement: Supplementary file 6 [file MEC-28-4228-s006.xlsx]

## Sheet: FA_FW_M_N.genes.fpkm.matrix.av_
	Gene expression levels across asexual female (FA) replicates (FPKM)						Gene expression levels across male (M) replicates (FPKM)
gene_id	FA1	FA2	FA3	FA4	FA5	FA6	Ma1	Ma2	Ma3	Ma4	Ma5	Ma6	FA average expression (FPKM)	M average expression (FPKM)	FA expression standard deviation	M expression standard deviation	FA expression coeficient of variation	M expression coeficient of variation	FA average gene body CpG methylation (%)	M average gene body CpG methylation (%)
MYZPE13164_0_v1.0_000000010	18.61	20.78	21.33	21.94	18.94	20.44	12.76	15.8	13.43	15.13	14.47	15.36	20.34	14.4917	1.31883	1.18317	0.0648394	0.081645	0.29543	0.346583
MYZPE13164_0_v1.0_000000020	4.87	4.72	4.91	5.62	5.75	5.67	1.05	1.09	0.92	1.06	0.79	1.28	5.25667	1.03167	0.469879	0.16558	0.0893873	0.160497	0.377733	0.393526
MYZPE13164_0_v1.0_000000030	39.11	38.54	42.44	36.35	42.71	38.16	16.47	17.72	18.01	22.55	18.92	19.99	39.5517	18.9433	2.51887	2.12552	0.0636855	0.112204	0.313083	0.474138
MYZPE13164_0_v1.0_000000040	0.89	1.8	2.71	2.38	2.87	3.42	0.15	0.91	0.92	0.61	0.58	0.45	2.345	0.603333	0.89216	0.291182	0.380452	0.482621	0.821918	0.207254
MYZPE13164_0_v1.0_000000050	40.22	36.39	40.79	39.15	40.48	39.82	10.97	11.83	13.1	14.47	10.43	14.15	39.475	12.4917	1.61469	1.67557	0.0409042	0.134135	0.37714	0.394298
MYZPE13164_0_v1.0_000000060	26.7	25.59	28.2	24.02	29.01	28.81	6.94	5.83	7.48	7.46	4.94	7.08	27.055	6.62167	1.98477	1.02036	0.0733605	0.154094	0.319348	0.363738
MYZPE13164_0_v1.0_000000070	38.74	40.9	45.73	45.19	43.73	44.11	24.37	24.51	23.98	31.43	25.66	26.52	43.0667	26.0783	2.70351	2.78537	0.0627751	0.106808	0.339599	0.399745
MYZPE13164_0_v1.0_000000080	10.44	10.5	9.67	9.73	11.51	10.84	2.15	3.08	2.47	3.09	2.23	3.66	10.4483	2.78	0.693554	0.592621	0.0663794	0.213173	44.2132	33.2561
MYZPE13164_0_v1.0_000000090	4.74	5.4	4.3	4.91	3.66	5.06	2.93	4.18	2.4	3.97	3.71	3.16	4.67833	3.39167	0.617103	0.679335	0.131907	0.200295	54.3169	39.4422
MYZPE13164_0_v1.0_000000100	10.75	10.6	10.91	12.1	12.8	13.61	4.29	6.8	4.15	6.31	3.3	5.76	11.795	5.10167	1.24101	1.38479	0.105215	0.27144	0.346767	0.371393
MYZPE13164_0_v1.0_000000110	36.9	36.95	35.37	39.67	25.59	34.3	78.04	75.63	108.63	80.8	123.05	75.5	34.7967	90.275	4.86104	20.4125	0.139698	0.226115	0.356596	0.434988
MYZPE13164_0_v1.0_000000120	1.69	1.84	2.07	1.69	1.57	1.95	2.66	3.13	2.36	3.13	3.01	2.96	1.80167	2.875	0.186592	0.305598	0.103566	0.106295	0.373079	0.419137
MYZPE13164_0_v1.0_000000130	2.72	3.09	2.94	3.15	2.97	2.93	3.49	3.47	3.21	4.31	3.83	4.39	2.96667	3.78333	0.149488	0.481774	0.0503892	0.127341	0.324452	0.368423
MYZPE13164_0_v1.0_000000140	134.07	131.96	127.26	107.8	125.17	118.12	91.24	92.79	75.21	102.44	101.67	93.99	124.063	92.89	9.734	9.84699	0.0784599	0.106007	21.9964	24.1623
MYZPE13164_0_v1.0_000000150	29.3	25.45	26.29	26.9	25.07	25.76	21.84	23.42	23.69	22.76	26.58	19.87	26.4617	23.0267	1.53168	2.22102	0.0578831	0.0964544	20.7721	16.9941
MYZPE13164_0_v1.0_000000160	107.07	116.98	116.62	123.47	120	120.59	165.5	157.59	154.89	166.7	154.31	165.78	117.455	160.795	5.67902	5.81468	0.0483506	0.0361621	12.5634	10.675
MYZPE13164_0_v1.0_000000170	1.35	1.26	1.42	1.4	1.42	1.27	0.78	0.97	0.96	1	0.86	0.95	1.35333	0.92	0.0731209	0.0831865	0.0540302	0.0904201	0.337944	0.323121
MYZPE13164_0_v1.0_000000180	39.61	38.15	42.44	45.45	42.46	42.8	52.96	57.47	49.07	50.53	48.83	55.31	41.8183	52.3617	2.58009	3.51592	0.0616975	0.0671468	88.2783	81.7724
MYZPE13164_0_v1.0_000000190	262.72	277.04	257.13	281.93	268.33	292.35	555.3	535.4	537.55	471.17	444.68	548.02	273.25	515.353	13.0342	45.8351	0.0477008	0.0889392	0.228405	0.322888
MYZPE13164_0_v1.0_000000200	12.71	15.91	15.67	14.75	15.17	15.26	10.06	9.55	10.04	11.09	11.34	10.57	14.9117	10.4417	1.15181	0.684965	0.0772419	0.0655992	83.5954	73.0375
MYZPE13164_0_v1.0_000000210	18.01	17.75	18	17.28	18.33	18.24	14.37	14.11	9.32	14.51	16.57	13.27	17.935	13.6917	0.380039	2.40328	0.0211898	0.175529	87.0454	80.7375
MYZPE13164_0_v1.0_000000220	24.19	24.05	24.26	18.84	24.75	22.48	8.15	9.34	7.57	10.94	10.13	10.68	23.095	9.46833	2.22219	1.37331	0.0962193	0.145042	57.0631	51.276
MYZPE13164_0_v1.0_000000230	28.61	29.95	28.79	25.89	27.68	28.36	20.67	17.93	19.44	20.55	19.52	19.66	28.2133	19.6283	1.35718	0.986619	0.0481043	0.050265	17.4498	16.6751
MYZPE13164_0_v1.0_000000240	1.42	1.95	1.05	1.55	1.26	1.82	2.21	1.69	1.27	2.01	2.01	2.12	1.50833	1.885	0.338669	0.348812	0.224532	0.185046	0.328638	0.371328
MYZPE13164_0_v1.0_000000250	0.03	0.07	0.1	0.04	0.09	0.07	0.19	0.17	0.22	0.12	0.11	0.1	0.0666667	0.151667	0.0273252	0.0487511	0.409878	0.321436	0.327878	0.353016
MYZPE13164_0_v1.0_000000260	43.07	42.55	43.79	44.01	40.91	45.04	48.56	48.06	42.24	48.54	51.98	48.86	43.2283	48.04	1.41905	3.17354	0.0328268	0.0660604	16.2419	18.3534
MYZPE13164_0_v1.0_000000270	2.48	2.13	2.57	2.36	2.56	2.57	1.99	1.76	1.75	2.5	1.56	1.93	2.445	1.915	0.174442	0.324145	0.0713464	0.169266	36.8907	23.0546
MYZPE13164_0_v1.0_000000280	1.05	1.58	0.95	3.93	1.08	2.13	0.64	0.79	1.52	1.32	1.13	0.43	1.78667	0.971667	1.13987	0.420353	0.637988	0.43261	0.369992	0.360837
MYZPE13164_0_v1.0_000000290	4.06	3.99	2.77	3.02	2.92	3.93	0.42	1.7	1.15	1.01	1.29	0.67	3.44833	1.04	0.603702	0.454401	0.175071	0.436924	0.312175	0.348675
MYZPE13164_0_v1.0_000000300	529.91	558.31	545.56	556.64	575.11	604.85	524.7	518.54	600.08	522.34	404.76	512.37	561.73	513.798	25.8841	62.5303	0.0460793	0.121702	0.311338	0.34352
MYZPE13164_0_v1.0_000000310	48.7	49.14	51.23	48.98	45.52	49.29	36.4	36.24	35.73	35.49	37.46	37.71	48.81	36.505	1.8472	0.902901	0.0378448	0.0247336	84.598	74.6587
MYZPE13164_0_v1.0_000000320	30.57	30.95	30.09	37.39	30.57	32.85	61.62	58.97	71.06	65.53	86.42	51.67	32.07	65.8783	2.77797	11.9722	0.0866221	0.181732	14.8092	8.29522
MYZPE13164_0_v1.0_000000330	1.08	0.58	1.02	1.02	1.14	0.87	1.28	0.94	0.51	0.93	0.92	0.92	0.951667	0.916667	0.203019	0.244186	0.21333	0.266384	0.314226	0.340427
MYZPE13164_0_v1.0_000000350	6.99	5.54	5.57	7.89	5.57	6.58	14.95	14.48	15.33	12.05	14.2	13.89	6.35667	14.15	0.97023	1.15077	0.152632	0.0813268	0.360924	0.375998
MYZPE13164_0_v1.0_000000360	18.71	19.3	21.08	26.01	18.9	21.48	35.23	36.75	34.25	29.38	31.6	36.14	20.9133	33.8917	2.75085	2.85487	0.131536	0.0842352	1.19728	1.1125
MYZPE13164_0_v1.0_000000370	48.68	49.24	42.59	35.33	45.9	43.26	27.74	25.79	30.45	26.54	28.78	26.16	44.1667	27.5767	5.10897	1.78911	0.115675	0.0648776	64.372	57.3731
MYZPE13164_0_v1.0_000000380	3.66	3.05	2.61	3.1	3.08	3.28	3.99	4.27	5.86	4.71	3.47	3.91	3.13	4.36833	0.341643	0.838055	0.109151	0.191848	0.300162	0.359901
MYZPE13164_0_v1.0_000000390	266.6	273.67	266.34	251.25	261.35	266.38	186.5	179.92	201.95	206.67	202.4	191.15	264.265	194.765	7.49096	10.5204	0.0283464	0.0540161	7.93662	7.58623
MYZPE13164_0_v1.0_000000400	136.73	139.8	135.68	117.15	135.47	128.03	104.11	100.02	109.23	112.48	110.88	109.89	132.143	107.768	8.3061	4.7316	0.0628567	0.0439053	59.5494	56.907
MYZPE13164_0_v1.0_000000410	0.29	0.22	0.33	0.42	0.39	0.37	0.18	0.57	0.54	0.14	0.23	0.53	0.336667	0.365	0.0731209	0.20147	0.217191	0.551972	0.361629	0.457797
MYZPE13164_0_v1.0_000000420	28.56	26.72	26.88	27.94	26.2	26.88	17.57	16.92	14.09	21.06	21.27	17.9	27.1967	18.135	0.875481	2.70542	0.0321907	0.149182	0.339842	0.354488
MYZPE13164_0_v1.0_000000430	1.03	1.21	1.01	1.49	1.3	0.97	1.45	1.87	1.56	1.06	1.35	1.44	1.16833	1.455	0.203019	0.264783	0.173768	0.181981	0.304188	0.338669
MYZPE13164_0_v1.0_000000440	11.86	12.05	10.53	15.22	11.17	13.14	25.13	23.95	31.31	23.79	25.83	24.29	12.3283	25.7167	1.66692	2.84643	0.13521	0.110684	2.19622	1.61058
MYZPE13164_0_v1.0_000000450	14.34	12.7	13.2	11.84	14.32	12.6	4.35	4.5	4.3	6.03	5.67	4.84	13.1667	4.94833	1.00069	0.732377	0.076002	0.148005	10.0281	6.87664
MYZPE13164_0_v1.0_000000460	0.39	0	0.44	0.11	0.13	0.21	0.29	0.39	0.24	0.26	0.5	0.29	0.213333	0.328333	0.170724	0.0986745	0.800269	0.300532	0.251786	0.319566
MYZPE13164_0_v1.0_000000470	37.63	40.22	40.67	55.64	41.73	47.95	79.98	76.18	88.06	88.23	90.02	81.4	43.9733	83.9783	6.66626	5.56214	0.151598	0.066233	0.2913	0.393524
MYZPE13164_0_v1.0_000000480	35.77	31.65	56.82	33.36	38.36	35.18	20.21	24.17	21.49	20.12	23.38	22.58	38.5233	21.9917	9.24615	1.6702	0.240014	0.0759471	0.306367	0.376601
MYZPE13164_0_v1.0_000000490	0.21	0.36	0.6	0.37	0.34	0.15	0.21	0.21	0	0.24	0.09	0.26	0.338333	0.168333	0.15613	0.101472	0.461469	0.602807	0.347374	0.336768
MYZPE13164_0_v1.0_000000500	0	0	4.34	0	4.05	0	0	0	0	4.4	3.91	4.7	1.39833	2.16833	2.16823	2.38864	1.55058	1.1016	0.235849	0.368053
MYZPE13164_0_v1.0_000000520	0.14	0	0.1	0	0	0.07	0	0	0	0.09	0	0	0.0516667	0.015	0.0608002	0.0367423	1.17678	2.44949	0.686741	0.496337
MYZPE13164_0_v1.0_000000530	0	0	0	0	0	0	0	0	0	0	0	0	0	0	0	0	NA	NA	0.380025	0.411458
MYZPE13164_0_v1.0_000000540	12.64	9.99	10.23	10.55	10.88	10.24	12.02	10.68	10.79	10.18	11.09	10.82	10.755	10.93	0.97334	0.611621	0.0905011	0.055958	0.347981	0.374097
MYZPE13164_0_v1.0_000000550	0	0	0	0.09	0	0.04	0	0.16	0.1	0	0.2	0	0.0216667	0.0766667	0.0371035	0.0898146	1.71247	1.1715	0.36153	0.347503
MYZPE13164_0_v1.0_000000560	0	0	0	0	0	0	0	0	0	0	0	0	0	0	0	0	NA	NA	0.418053	0.409659
MYZPE13164_0_v1.0_000000570	0	0	0	0	0	0	0	0	0	0	0	0	0	0	0	0	NA	NA	0.368173	0.243537
MYZPE13164_0_v1.0_000000580	0	0	0	0	0	0	0.16	0	0	0	0	0	0	0.0266667	0	0.0653197	NA	2.44949	0.332708	0.384153
MYZPE13164_0_v1.0_000000590	0	0	0.05	0.07	0.25	0.11	0.12	0	0.11	0.04	0.15	0.18	0.08	0.1	0.0933809	0.0678233	1.16726	0.678233	0.495756	0.407857
MYZPE13164_0_v1.0_000000600	0	0	0	0	0	0.03	0	0	0	0	0.06	0	0.005	0.01	0.0122474	0.0244949	2.44949	2.44949	0.202293	0.284293
MYZPE13164_0_v1.0_000000610	0	0	0	0	0	0	0	0	0	0	0	0	0	0	0	0	NA	NA	0.288323	0.346921
MYZPE13164_0_v1.0_000000620	0	0	0	0	0	0	0	0	0	0	0	0	0	0	0	0	NA	NA	0.478469	0
MYZPE13164_0_v1.0_000000640	15.67	14.17	15.85	16.24	16.74	15.17	11.16	12.18	5.22	11.42	11.75	12.21	15.64	10.6567	0.894069	2.69526	0.0571656	0.252918	0.32349	0.387671
MYZPE13164_0_v1.0_000000650	0	0	0	0.04	0	0.03	0	0	0	0	0.04	0	0.0116667	0.00666667	0.0183485	0.0163299	1.57273	2.44949	0.106045	0.718276
MYZPE13164_0_v1.0_000000670	1.67	1.73	2.2	1.68	1.68	1.93	1.91	2.51	1.64	2.34	1.98	2.37	1.815	2.125	0.212673	0.333751	0.117175	0.157059	10.6312	10.7981
MYZPE13164_0_v1.0_000000680	81.66	77.29	81.57	73.25	81.14	78.62	56.82	59.54	42.98	58.16	57.37	64.04	78.9217	56.485	3.2971	7.1063	0.0417768	0.125809	63.1483	56.9111
MYZPE13164_0_v1.0_000000690	189.38	208.87	229.49	277.44	218.7	249.08	590.08	590.35	553.29	539.09	562.07	615.34	228.827	575.037	31.083	28.3492	0.135836	0.0492997	75.7691	71.4401
MYZPE13164_0_v1.0_000000700	0.37	0.22	0.89	0.43	0.66	0.54	3.18	5.22	4.38	2.95	3.48	5.13	0.518333	4.05667	0.235577	0.993553	0.45449	0.244918	0.285429	0.343074
MYZPE13164_0_v1.0_000000710	77.1	99.11	73.07	109.38	72.39	82.98	81.5	97.26	48.32	28.05	39.79	38.53	85.6717	55.575	15.2223	27.4215	0.177682	0.493415	0.279449	0.320215
MYZPE13164_0_v1.0_000000720	5.06	5.4	5.37	6.03	5.36	6.01	4.8	4.39	3.97	4.85	5.09	4.43	5.53833	4.58833	0.39301	0.40291	0.0709617	0.0878119	1.43245	1.64139
MYZPE13164_0_v1.0_000000730	215.28	220.75	224.99	216.41	216.94	217.54	287.55	284.42	319.88	280.16	286.86	303.99	218.652	293.81	3.60933	15.1345	0.0165072	0.0515111	3.90369	4.22259
MYZPE13164_0_v1.0_000000740	16.24	15.18	17.4	13.83	16.71	15.18	6.2	5.41	5.01	7.59	6.6	5.38	15.7567	6.03167	1.2822	0.962776	0.0813748	0.15962	3.29387	3.84413
MYZPE13164_0_v1.0_000000780	0	0	0	0	0	0	0	0	0	0	0	0	0	0	0	0	NA	NA	0.094162	0
MYZPE13164_0_v1.0_000000790	0	0	0	0	0	0	0	0	0	0	0	0	0	0	0	0	NA	NA	1.28755	1.50376
MYZPE13164_0_v1.0_000000800	1.98	1.56	1.83	2.13	3.41	2.77	2.45	1.28	3.1	2.77	2.63	2.31	2.28	2.42333	0.685624	0.623143	0.300712	0.257143	0.338587	0.325715
MYZPE13164_0_v1.0_000000810	0	0	0	0	0	0.02	0.08	0.16	0.1	0	0	0	0.00333333	0.0566667	0.00816497	0.067429	2.44949	1.18992	0.385948	0.321612
MYZPE13164_0_v1.0_000000820	9.78	10.04	10.26	14.42	10.88	13.74	16.37	12.77	11.95	12.47	15.24	14.42	11.52	13.87	2.02749	1.74847	0.175997	0.126062	0.361656	0.380372
MYZPE13164_0_v1.0_000000830	0.41	0	0	0.16	0	0.22	0	0	0.09	0.28	0	0.2	0.131667	0.095	0.166183	0.120291	1.26215	1.26622	0.505902	0.297619
MYZPE13164_0_v1.0_000000850	0	0	0	0	0	0	0	0	0.11	0	0	0	0	0.0183333	0	0.0449073	NA	2.44949	0.463822	0.329489
MYZPE13164_0_v1.0_000000860	0	0.3	0.53	0.2	0	0.2	0	0	0.22	0.71	0.22	0	0.205	0.191667	0.199374	0.275856	0.972556	1.43925	0.228833	0.157233
MYZPE13164_0_v1.0_000000880	11.39	12.08	13.86	10.1	12.39	11.44	4.46	3.69	2.62	4.03	5.21	3.34	11.8767	3.89167	1.2508	0.899142	0.105316	0.231043	81.3614	70.3196
MYZPE13164_0_v1.0_000000900	18.08	16.69	18.36	19.06	17.85	18	10.96	12.06	6.35	13.04	12.71	13.19	18.0067	11.385	0.77433	2.5977	0.0430024	0.228168	0.333616	0.35618
MYZPE13164_0_v1.0_000000910	128.79	126.85	124.71	114.02	119.22	111.83	176.44	169.55	143.18	161.2	153.98	157.76	120.903	160.352	6.99417	11.7162	0.0578493	0.0730655	1.40372	1.57099
MYZPE13164_0_v1.0_000000920	0	0	0	0	0	0	0	0	0	0	0	0	0	0	0	0	NA	NA	0.338123	0.274098
MYZPE13164_0_v1.0_000000940	0	0	0	0	0	0.35	0	0	0	0	0	0	0.0583333	0	0.142887	0	2.44949	NA	0	0
MYZPE13164_0_v1.0_000000960	0.2	0.28	0.17	0.28	0.21	0.28	0.22	0.17	0.3	0.21	0.31	0.27	0.236667	0.246667	0.0492612	0.0553775	0.208146	0.224503	9.942	16.3919
MYZPE13164_0_v1.0_000000970	0.07	0	0	0	0	0.04	0	0	0	0	0	0	0.0183333	0	0.0299444	0	1.63333	NA	0.307263	0.511247
MYZPE13164_0_v1.0_000000980	0	0	0	0	0	0	0	0	0	0	0	0	0	0	0	0	NA	NA	0.2512	0.255982
MYZPE13164_0_v1.0_000000990	0.26	0.29	0.33	0.46	0.28	0.4	0.94	0.72	0.56	0.51	0.64	0.79	0.336667	0.693333	0.0781452	0.158198	0.232114	0.22817	0.395592	0.421604
MYZPE13164_0_v1.0_000001000	8.95	8.36	8.98	9.17	8.86	8.82	8.11	7.7	5.99	7.41	7.36	7.83	8.85667	7.4	0.272078	0.744151	0.0307202	0.100561	0.346204	0.331822
MYZPE13164_0_v1.0_000001010	8.74	8.2	8.4	10.2	8.96	10	7.61	7.98	9.96	8.83	9.53	7.82	9.08333	8.62167	0.83277	0.973394	0.0916812	0.112901	0.388122	0.453636
MYZPE13164_0_v1.0_000001020	19.46	14.31	17.69	20.46	17.91	17.79	18.55	17.72	15.23	13.94	16.87	17.02	17.9367	16.555	2.09397	1.68799	0.116742	0.101963	0.340353	0.349914
MYZPE13164_0_v1.0_000001030	1.24	1.62	1.04	1.08	0.6	1.35	1.41	0.62	1.63	0.84	1.59	1.19	1.155	1.21333	0.343031	0.411372	0.296996	0.339043	13.3234	14.2086
MYZPE13164_0_v1.0_000001040	0.76	0.39	0.17	0.58	0.63	0.44	1.49	1.95	1.34	1.08	2.12	1.99	0.495	1.66167	0.207533	0.41768	0.419259	0.251362	0.327065	0.339971
MYZPE13164_0_v1.0_000001050	0	0	0	0	0	0	0	0	0	0	0	0	0	0	0	0	NA	NA	0.15361	0
MYZPE13164_0_v1.0_000001060	0	0	0	0	0	0	0.08	0	0	0.12	0.11	0.06	0	0.0616667	0	0.0523132	NA	0.848322	0.27396	0.480577
MYZPE13164_0_v1.0_000001090	13.95	15.75	15.79	19.5	16.2	18.01	17.33	15.43	17.77	18.38	19.38	18.7	16.5333	17.8317	1.94589	1.37663	0.117695	0.0772011	69.8755	76.4746
MYZPE13164_0_v1.0_000001100	0.23	0	0.17	0.13	0	0.31	0	0.23	0.43	0	0.15	0.17	0.14	0.163333	0.124258	0.160707	0.887556	0.983919	68.3333	61.6667
MYZPE13164_0_v1.0_000001110	19.92	20.57	22.16	22.58	21.32	22.06	20.47	19.14	17.1	20.54	22.46	20.48	21.435	20.0317	1.028	1.78539	0.0479591	0.0891284	19.4465	17.555
MYZPE13164_0_v1.0_000001120	15.79	16.61	15.68	14.32	15.25	15.57	12.6	11.42	8.99	11.43	12.06	13.25	15.5367	11.625	0.748376	1.46995	0.0481684	0.126447	55.8003	47.6057
MYZPE13164_0_v1.0_000001130	22.51	25.77	24.13	26.82	26.17	25.98	25.8	24.29	24.11	27.16	25.11	28	25.23	25.745	1.60463	1.5674	0.0636001	0.0608818	18.2324	13.0423
MYZPE13164_0_v1.0_000001140	5.86	5.09	5.25	5.23	6.54	5.96	2.26	2.78	2.07	2.57	3.04	3.07	5.655	2.63167	0.562521	0.409459	0.0994732	0.155589	30.0112	15.7601
MYZPE13164_0_v1.0_000001150	206.95	215.31	193.28	199.47	203.94	198.28	216.45	212.89	261.59	273.52	223.84	223.18	202.872	235.245	7.70897	25.6424	0.0379992	0.109003	0.307594	0.329924
MYZPE13164_0_v1.0_000001160	8.63	8.54	8.43	8.35	8.7	8.98	6.88	6.35	6.75	6.64	7.35	7.74	8.605	6.95167	0.223674	0.506968	0.0259935	0.0729276	21.5683	22.0797
MYZPE13164_0_v1.0_000001170	0	0	0.05	0	0	0.06	0.17	0	0	0.05	0	0	0.0183333	0.0366667	0.0285774	0.068313	1.55877	1.86308	1.38231	1.6565
MYZPE13164_0_v1.0_000001180	1.56	1.6	1.08	1.6	1.01	1.24	3.86	2.94	3.66	2.77	2.44	3.47	1.34833	3.19	0.271913	0.556705	0.201666	0.174516	25.8493	35.3132
MYZPE13164_0_v1.0_000001190	2.09	2.49	2.47	2.78	2.6	2.35	5.93	3.83	4.63	3.26	2.84	3.95	2.46333	4.07333	0.233209	1.09673	0.0946723	0.269247	5.30128	4.49761
MYZPE13164_0_v1.0_000001200	0.91	0.86	1.08	0.82	1.27	0.83	0.94	0.87	0.91	0.58	0.51	0.65	0.961667	0.743333	0.178596	0.185652	0.185715	0.249756	0.373671	0.440152
MYZPE13164_0_v1.0_000001210	0.23	0.13	0.27	0.28	0.18	0.23	0.82	0.61	0.71	0.62	0.49	1.39	0.22	0.773333	0.0565685	0.321538	0.25713	0.415782	0.366074	0.411233
MYZPE13164_0_v1.0_000001220	0.2	0.15	0.15	0.51	0.34	0.24	0.59	1.02	0.67	1.24	0.65	1.65	0.265	0.97	0.139248	0.418234	0.525464	0.431169	0.305961	0.424448
MYZPE13164_0_v1.0_000001230	0.2	0.2	0.46	0.23	0.28	0.47	0.63	0	0.1	0.54	0.51	0.52	0.306667	0.383333	0.126122	0.263565	0.411266	0.687562	0.296374	0.507812
MYZPE13164_0_v1.0_000001240	0.25	0.25	0.19	0.07	0.17	0.14	0.13	0.25	0.24	0.17	0.16	0.47	0.178333	0.236667	0.0688234	0.123558	0.385926	0.522078	0.453795	0.371666
MYZPE13164_0_v1.0_000001250	0	0.05	0.04	0.06	0	0	0.43	0.33	0.38	0.18	0.11	0.61	0.025	0.34	0.0281069	0.179555	1.12428	0.528103	0.368483	0.419591
MYZPE13164_0_v1.0_000001260	0	0	0	0	0	0	0	0	0	0	0	0	0	0	0	0	NA	NA	0.269784	0.629591
MYZPE13164_0_v1.0_000001270	0.07	0	0	0	0.05	0	0	0	0.05	0.05	0.1	0.05	0.02	0.0416667	0.0316228	0.0376386	1.58114	0.903327	0.305216	0.42183
MYZPE13164_0_v1.0_000001280	0	0	0	0	0	0	0	0	0	0	0	0.09	0	0.015	0	0.0367423	NA	2.44949	0.323363	0.257467
MYZPE13164_0_v1.0_000001290	0.05	0.05	0	0.13	0.22	0.06	0.42	0.22	0.64	0.29	0.17	0.28	0.085	0.336667	0.0781665	0.170724	0.919606	0.507101	0.406568	0.480329
MYZPE13164_0_v1.0_000001300	18.6	18.44	19.04	20.33	19.54	19.97	17.46	17.25	15.97	20.83	19.58	19.39	19.32	18.4133	0.756598	1.81038	0.0391614	0.0983188	10.5511	15.9064
MYZPE13164_0_v1.0_000001320	0	0	0	0.05	0	0	0	0	0	0	0.04	0.05	0.00833333	0.015	0.0204124	0.0234521	2.44949	1.56347	0.291545	0
MYZPE13164_0_v1.0_000001330	0	0	0	3.24	0	1.93	0	0	0	5.09	0	0	0.861667	0.848333	1.39769	2.07798	1.62208	2.44949	0.298859	0.267559
MYZPE13164_0_v1.0_000001340	11.56	11.11	14.08	16.9	14.45	12.61	13.53	11.43	11.4	13.96	13.22	12.55	13.4517	12.6817	2.14722	1.08354	0.159625	0.0854414	68.5	66.9811
MYZPE13164_0_v1.0_000001350	19.96	17.1	19.99	20.91	16.44	19.2	14.55	14.79	13.31	13.41	16.22	13.92	18.9333	14.3667	1.77351	1.08434	0.0936714	0.0754759	70.3588	66.5254
MYZPE13164_0_v1.0_000001360	31.74	36.68	34.12	47.62	36.33	39.33	75.75	71.42	78.96	68.82	68.93	74.19	37.6367	73.0117	5.51896	4.02574	0.146638	0.0551384	0.305276	0.363642
MYZPE13164_0_v1.0_000001370	9.79	10.07	9.88	7.8	11.02	9.49	4.4	4.77	4.44	4.92	4.07	4.71	9.675	4.55167	1.05548	0.308507	0.109093	0.0677789	6.89557	6.74384
MYZPE13164_0_v1.0_000001380	17.57	18.27	18.22	17.54	18.46	20.1	17.48	18.08	14.91	17.47	16.98	17.12	18.36	17.0067	0.934002	1.09548	0.0508716	0.0644145	45.1232	33.5918
MYZPE13164_0_v1.0_000001390	70.25	67.38	60.92	53.12	64.12	62.18	53.36	55.09	47.46	54.8	50.75	55.31	62.995	52.795	5.92646	3.11691	0.0940782	0.059038	10.9347	11.7419
MYZPE13164_0_v1.0_000001400	49.86	51.42	49.42	51.7	54.36	53.77	64.68	61.54	70.65	64.01	63.91	62.15	51.755	64.49	2.00024	3.24736	0.0386482	0.0503544	50.4851	49.8623
MYZPE13164_0_v1.0_000001410	38.19	34.95	36.67	39.52	37.61	34.82	25.4	24.05	14.84	23.06	28.44	25.84	36.96	23.605	1.85434	4.66722	0.0501714	0.197722	0.308396	0.371856
MYZPE13164_0_v1.0_000001420	0	0	0	0	0	1.17	0	1.41	0.83	0	0	1.08	0.195	0.553333	0.47765	0.633456	2.44949	1.1448	0.194336	0.296891
MYZPE13164_0_v1.0_000001430	0	0	0	0	0	0	0	0	0	0	0	0	0	0	0	0	NA	NA	0.278662	0.296406
MYZPE13164_0_v1.0_000001440	0	0	0	0	0	0	0	0	0	0	0.36	0	0	0.06	0	0.146969	NA	2.44949	81.3953	89.5833
MYZPE13164_0_v1.0_000001450	0.54	0.14	0.82	0.47	0.65	0.73	0.53	0.14	0.17	0.45	0.69	0.8	0.558333	0.463333	0.240617	0.268303	0.430956	0.579072	38.8889	29.8578
MYZPE13164_0_v1.0_000001460	0.26	0.39	0	0.15	0.18	0.38	0.25	0.2	0	0.36	0.25	0.19	0.226667	0.208333	0.148818	0.118561	0.656548	0.569092	0	0
MYZPE13164_0_v1.0_000001480	0.34	0.59	0.45	0.64	0.41	0.43	0.46	0.34	0.26	0.34	1.08	0.56	0.476667	0.506667	0.114484	0.300044	0.240177	0.592193	0.185033	0.4332
MYZPE13164_0_v1.0_000001490	9.83	10.05	10.36	14.29	11.16	14.93	9.43	10.1	9.61	10.69	7.84	10.55	11.77	9.70333	2.25469	1.03953	0.191563	0.107131	0.341048	0.357713
MYZPE13164_0_v1.0_000001500	14.53	12.51	14.99	18.3	15.94	17.99	24.38	25.06	23.9	27.52	23.33	27.36	15.71	25.2583	2.19591	1.78362	0.139778	0.0706151	0.359163	0.370844
MYZPE13164_0_v1.0_000001510	4.63	4.54	4.65	4.89	5.52	6.01	5.36	4.21	6.25	5.86	4.07	3.94	5.04	4.94833	0.59397	1.00282	0.117851	0.202659	0.284526	0.716711
MYZPE13164_0_v1.0_000001520	19.72	18.48	19.45	19.19	20.31	18.9	10.43	10.7	8.72	10.38	10.18	10.93	19.3417	10.2233	0.640794	0.781759	0.0331302	0.0764681	0.309733	0.353501
MYZPE13164_0_v1.0_000001530	68.2	80	70.82	89.79	79.31	89.45	82.94	84.08	85.12	78.34	72.67	86.2	79.595	81.5583	9.03494	5.13534	0.113511	0.0629652	0.428627	0.560707
MYZPE13164_0_v1.0_000001540	49.45	48.06	51.55	55.4	48.54	53.81	52.03	50.56	55.77	53.69	60.83	47.13	51.135	53.335	2.98486	4.69331	0.0583722	0.0879969	81.25	72.6219
MYZPE13164_0_v1.0_000001550	17	17.56	16.13	13.58	16.04	14.9	9.9	10.38	11.1	8.8	12.12	10.49	15.8683	10.465	1.44322	1.11728	0.09095	0.106763	34.775	37.5083
MYZPE13164_0_v1.0_000001560	2.02	1.76	1.56	0.58	2.16	0.83	0.25	0.2	0.14	0.29	0.22	0.32	1.485	0.236667	0.643607	0.0647045	0.433405	0.273399	0.326686	0.387185
MYZPE13164_0_v1.0_000001570	17.48	15.85	18.44	18.41	18.61	17.94	13.65	16.26	10.76	10.65	13.67	14.62	17.7883	13.2683	1.03552	2.20143	0.0582133	0.165916	0.327365	0.370486
MYZPE13164_0_v1.0_000001580	0.18	0.66	0.53	1.18	0.97	0.34	0.35	0.71	0.52	0.24	0.61	0.52	0.643333	0.491667	0.37803	0.171279	0.587611	0.348365	2.69327	2.06727
MYZPE13164_0_v1.0_000001590	0	0	0	0	0	0	0	0	0	0	0	0	0	0	0	0	NA	NA	0.342683	0.493537
MYZPE13164_0_v1.0_000001600	22.4	20.84	21.4	21.64	21.1	20.4	12.86	13.47	10.84	15.56	17.12	12.32	21.2967	13.695	0.692406	2.28028	0.0325124	0.166504	0.343197	0.367221
MYZPE13164_0_v1.0_000001610	0.25	0.49	0.28	0.43	0.42	0.27	0.12	0.37	0.38	0.17	0.24	0.18	0.356667	0.243333	0.101915	0.108934	0.285743	0.447675	0.348802	0.346349
MYZPE13164_0_v1.0_000001620	0.12	0	0	0	0	0.03	0	0	0.3	0	0.15	0	0.025	0.075	0.0480625	0.125499	1.9225	1.67332	0.455661	0.712706
MYZPE13164_0_v1.0_000001640	26.43	26.54	26.57	30.92	26.69	28.62	21.69	21.25	22.12	28.76	24.2	22.85	27.6283	23.4783	1.81326	2.78641	0.0656303	0.11868	0.820247	0.821552
MYZPE13164_0_v1.0_000001650	50.94	51.28	48.68	46.77	49.21	48.96	34.22	30.58	33.1	34.5	38.57	35.38	49.3067	34.3917	1.64431	2.63339	0.0333486	0.0765706	21.9315	23.1075
MYZPE13164_0_v1.0_000001660	26.56	31.07	29.38	29.4	30.1	29.09	27.91	27.52	27.31	28.06	28.51	27.37	29.2667	27.78	1.50561	0.46579	0.0514446	0.0167671	9.59831	6.49806
MYZPE13164_0_v1.0_000001670	0.31	0.54	0.44	0.18	0.29	0.34	0.3	0.27	0.29	0.38	0.29	0.39	0.35	0.32	0.12522	0.0513809	0.357771	0.160565	0.340554	0.388222
MYZPE13164_0_v1.0_000001680	31.08	30.46	31.54	34.45	31.87	32.4	36.46	38.36	46.81	37.92	38.64	34.57	31.9667	38.7933	1.38581	4.20766	0.0433517	0.108463	0.330065	0.363574
MYZPE13164_0_v1.0_000001690	0.25	0.31	0.09	0.18	0.08	0.18	0.21	0	0.08	0.29	0.16	0.14	0.181667	0.146667	0.0893122	0.100731	0.491627	0.6868	0.375034	0.361277
MYZPE13164_0_v1.0_000001700	75.25	72.87	68.13	54.43	64.88	64.06	38.11	37.14	42.85	38.85	43.5	39.5	66.6033	39.9917	7.40264	2.59601	0.111145	0.0649137	40.7939	32.2799
MYZPE13164_0_v1.0_000001710	4.17	3.52	3.28	2.7	3.15	3.61	3.44	4.85	4.32	5.41	4.57	5.72	3.405	4.71833	0.493589	0.814111	0.14496	0.172542	11.9481	9.81
MYZPE13164_0_v1.0_000001720	5.48	5.83	5.73	7.8	5.24	6.53	10.38	10.69	11.76	11.76	12.12	9.78	6.10167	11.0817	0.939008	0.931502	0.153894	0.084058	0.369574	0.42268
MYZPE13164_0_v1.0_000001730	0	0	0	0.3	0	0	1.35	0.72	0	0.48	0.55	0	0.05	0.516667	0.122474	0.504407	2.44949	0.976272	0	0.563698
MYZPE13164_0_v1.0_000001740	0	0	0	0	0	0	0	0	0	0	0	0	0	0	0	0	NA	NA	0.369686	0
MYZPE13164_0_v1.0_000001750	0.35	0.59	1.17	1.44	1.71	1.09	0.82	0.47	0.07	0.56	0.53	0.61	1.05833	0.51	0.510859	0.246658	0.482701	0.483642	7.96759	9.28571
MYZPE13164_0_v1.0_000001770	0	0.07	0	0	0	0.11	0.03	0	0	0	0	0.05	0.03	0.0133333	0.0481664	0.0216025	1.60555	1.62019	6.99774	15.5989
MYZPE13164_0_v1.0_000001780	1.02	1.13	0.81	1.14	0.77	1.14	0.58	0.64	0.68	0.61	0.86	0.68	1.00167	0.675	0.170577	0.0987421	0.170294	0.146285	0.329668	0.338698
MYZPE13164_0_v1.0_000001790	0.46	0.37	0.41	0.57	0.48	0.54	0.49	0.42	0.31	0.66	0.77	0.57	0.471667	0.536667	0.0757408	0.166092	0.160581	0.309489	0.407179	0.421737
MYZPE13164_0_v1.0_000001800	0	0	0	0	0	0	0	0	0	0	0	0	0	0	0	0	NA	NA	0.236128	0.301887
MYZPE13164_0_v1.0_000001810	0.79	0.53	0.4	0.76	0.18	0.36	1.57	1.32	0.99	2.68	0.85	0.59	0.503333	1.33333	0.238551	0.744813	0.473943	0.55861	30.4348	43.2
MYZPE13164_0_v1.0_000001840	100.56	84.43	94.33	95.48	101.77	88.16	77.03	72.46	58.82	71.42	95.6	69.4	94.1217	74.1217	6.80158	12.1348	0.0722637	0.163715	92.7224	84.2377
MYZPE13164_0_v1.0_000001850	0	0	0	0	0	0	0	0	0	0	0.04	0	0	0.00666667	0	0.0163299	NA	2.44949	0.364631	0
MYZPE13164_0_v1.0_000001870	0	0	0	0	0	0	0	0	0	0	0	0	0	0	0	0	NA	NA	0.275398	0.454545
MYZPE13164_0_v1.0_000001880	0	0.15	0	0	0	0.2	2.2	1.67	1.27	0.62	0.08	0.78	0.0583333	1.10333	0.0917424	0.766412	1.57273	0.694633	0.787402	0.727273
MYZPE13164_0_v1.0_000001890	1.39	1.22	1.09	1.05	0.88	0.91	1.52	1.81	1.14	1.32	1.06	1.88	1.09	1.455	0.192354	0.341863	0.176471	0.234957	0.328921	0.409798
MYZPE13164_0_v1.0_000001900	0	0.06	0.17	0.13	0.13	0.11	0.25	0.11	0	0.19	0.18	0.2	0.1	0.155	0.060663	0.088261	0.60663	0.569426	0.402295	0.419489
MYZPE13164_0_v1.0_000001910	0	0	0.16	0	0	0.06	0	0	0.13	0.14	0	0	0.0366667	0.045	0.0650128	0.0697854	1.77308	1.55079	0.334626	0.268926
MYZPE13164_0_v1.0_000001920	34.42	39.03	35.95	34.82	35.29	36.63	26.8	25.35	30.16	29.83	30.25	27.83	36.0233	28.37	1.67152	2.03701	0.0464011	0.0718015	62.3433	49.525
MYZPE13164_0_v1.0_000001930	0	0	0	0.13	0	0	0.11	0	0	0	0	0	0.0216667	0.0183333	0.0530723	0.0449073	2.44949	2.44949	7.77778	9.375
MYZPE13164_0_v1.0_000001950	0	0	0	0	0	0	0	0	0	0	0	0	0	0	0	0	NA	NA	0.386143	0.53999
MYZPE13164_0_v1.0_000001960	8.93	9.22	10.01	8.99	10.29	10.64	4.89	5.76	4.7	5.46	4.52	6.3	9.68	5.27167	0.728395	0.688314	0.0752475	0.130569	0.315298	0.429651
MYZPE13164_0_v1.0_000001970	0	0.27	0.2	0.47	0.18	0.11	0.13	0.27	0.17	0.18	0.17	0.3	0.205	0.203333	0.15884	0.0662319	0.774827	0.325731	0.358995	0.196078
MYZPE13164_0_v1.0_000001980	0	0	0	0	0	0	0	0	0	0	0	0	0	0	0	0	NA	NA	0	0
MYZPE13164_0_v1.0_000002010	0	0	0	0	0	0	0	0	0	0	0	0	0	0	0	0	NA	NA	0.341611	0.46463
MYZPE13164_0_v1.0_000002020	21.33	20.85	22.08	23.13	22.26	21.79	20.44	21.34	16.25	20.27	20.97	20.59	21.9067	19.9767	0.789194	1.86603	0.0360253	0.0934105	0.341451	0.3297
MYZPE13164_0_v1.0_000002030	0.09	0.53	0.4	0.36	0.12	0.31	0.26	0.18	0.11	0.24	0.17	0.13	0.301667	0.181667	0.169165	0.0591326	0.560767	0.325501	0.202327	0.463128
MYZPE13164_0_v1.0_000002040	0	0	0	0	0	0	0	0	0	0	0	0.05	0	0.00833333	0	0.0204124	NA	2.44949	0.512343	0.436772
MYZPE13164_0_v1.0_000002050	0	0	0	0	0	0	0	0	0	0	0	0	0	0	0	0	NA	NA	1.35135	0.356506
MYZPE13164_0_v1.0_000002060	0	0	0	0	0	0	0	0	0	0	0	0	0	0	0	0	NA	NA	0.533808	1.07296
MYZPE13164_0_v1.0_000002070	1.03	0	0.8	2.32	1.46	0.59	0	0	0.64	0.74	0	0	1.03333	0.23	0.794523	0.357715	0.768893	1.55528	0	0.311526
MYZPE13164_0_v1.0_000002080	0	0	0	0	0	0	0	0	0	0	0	0	0	0	0	0	NA	NA	0	1.2987
MYZPE13164_0_v1.0_000002090	0.55	1.01	0.83	0.71	0.82	0.82	0.81	0.69	0.75	0.75	0.84	0.82	0.79	0.776667	0.152184	0.0564506	0.192638	0.0726831	9.87469	17.0543
MYZPE13164_0_v1.0_000002100	0.17	0	0	0	0	0.05	0	0	0.11	0	0	0	0.0366667	0.0183333	0.068313	0.0449073	1.86308	2.44949	0.233645	0
MYZPE13164_0_v1.0_000002110	0	0	0	0	0	0	0	0	0.35	0	0	0	0	0.0583333	0	0.142887	NA	2.44949	0.304414	0.959233
MYZPE13164_0_v1.0_000002120	0.97	1.17	1.52	1	1.61	1.29	1.7	2.28	1.86	1.8	1.63	1.67	1.26	1.82333	0.264877	0.239388	0.21022	0.131291	19.9561	17.6069
MYZPE13164_0_v1.0_000002130	0	0	0	0	0	0	0	0	0	0	0	0	0	0	0	0	NA	NA	0.106496	0.505051
MYZPE13164_0_v1.0_000002140	0	0	0	0	0	0.04	0	0	0.08	0.09	0	0	0.00666667	0.0283333	0.0163299	0.0440076	2.44949	1.55321	0.430902	0.330189
MYZPE13164_0_v1.0_000002150	0.18	0.37	0.84	0.53	0.38	0.15	0.82	0.74	1.26	0.74	0.71	0.96	0.408333	0.871667	0.253883	0.210753	0.621755	0.241781	0.327869	0.359066
MYZPE13164_0_v1.0_000002160	0	0	0	0	0	0	0	0	0	0	0	0	0	0	0	0	NA	NA	0	1
MYZPE13164_0_v1.0_000002170	0	0	0	0	0	0	0	0	0	0	0	0	0	0	0	0	NA	NA	0.191939	0.11976
MYZPE13164_0_v1.0_000002190	25.06	22.57	25.3	21.35	21.99	22.73	15.52	14.82	16.54	16.46	15.64	15.17	23.1667	15.6917	1.63507	0.689069	0.0705787	0.0439131	48.2064	37.0172
MYZPE13164_0_v1.0_000002220	0	0	0.05	0	0	0.03	0	0	0	0	0.08	0	0.0133333	0.0133333	0.0216025	0.0326599	1.62019	2.44949	0.290745	0.213721
MYZPE13164_0_v1.0_000002240	56.33	57.64	54.27	54.7	57.38	59.07	61.91	62.49	64.68	65.09	57.3	69.6	56.565	63.5117	1.83822	4.0772	0.0324976	0.0641961	37.7579	24.9326
MYZPE13164_0_v1.0_000002250	61.12	62.42	59.58	56.81	56.75	60.85	40.15	36.64	44.52	45.68	45.69	40.03	59.5883	42.1183	2.35506	3.72714	0.0395221	0.0884921	36.9629	35.8038
MYZPE13164_0_v1.0_000002260	89.85	88.17	90.15	92.15	92.29	92.5	82.88	82.27	69.47	85.74	90.98	84.57	90.8517	82.6517	1.74118	7.16286	0.0191651	0.0866633	31.9249	36.8596
MYZPE13164_0_v1.0_000002270	32.38	31.16	32.25	38.43	30.47	36	45.17	42.86	36.45	48.04	49.94	43.33	33.4483	44.2983	3.09878	4.71574	0.0926439	0.106454	66.2374	52.7122
MYZPE13164_0_v1.0_000002280	3.69	3.36	3.57	4.92	5.32	6.14	2.77	3.5	2.79	4.1	2.33	3.75	4.5	3.20667	1.12774	0.68002	0.250609	0.212064	4.39533	5.63415
MYZPE13164_0_v1.0_000002290	407.52	369.55	381.82	393	414.84	408	304.38	322.95	366.68	320.34	273.28	340.29	395.788	321.32	17.556	31.6727	0.044357	0.0985707	0.396752	0.360435
MYZPE13164_0_v1.0_000002300	0	0	0	0	0	0	0	0	0	0	0	0	0	0	0	0	NA	NA	0	0
MYZPE13164_0_v1.0_000002320	0	0	0	0	0	0	0	0	0	0	0	0	0	0	0	0	NA	NA	0.451977	0.0484731
MYZPE13164_0_v1.0_000002330	0	0	0	0	0	0	0	0	0	0	0	0	0	0	0	0	NA	NA	0.176056	0
MYZPE13164_0_v1.0_000002340	0	0	0	0	0	0	0	0	0	0	0	0	0	0	0	0	NA	NA	0.227531	0.533175
MYZPE13164_0_v1.0_000002350	22.87	24.52	23.23	26.09	24.12	25.05	27.28	28.15	23.73	28.37	27.89	28.84	24.3133	27.3767	1.18627	1.85995	0.0487908	0.0679394	2.36062	3.13135
MYZPE13164_0_v1.0_000002360	0.09	0	0.07	0.1	0	0.12	0.04	0	0	0	0	0	0.0633333	0.00666667	0.0516398	0.0163299	0.815365	2.44949	0.366948	0.373194
MYZPE13164_0_v1.0_000002370	0.07	0.07	0.11	0.04	0.05	0.06	0.21	0.29	0.09	0.34	0.14	0.27	0.0666667	0.223333	0.0242212	0.0950088	0.363318	0.425412	0.467826	0.41545
MYZPE13164_0_v1.0_000002380	0	0	0	0	0	0.03	0	0	0.16	0.15	0.07	0	0.005	0.0633333	0.0122474	0.0760701	2.44949	1.20111	20.3883	26.4501
MYZPE13164_0_v1.0_000002400	5.34	4.6	5	4.71	4.71	4.65	5.28	6.13	5.09	6.53	7.29	5.62	4.835	5.99	0.283884	0.830927	0.0587143	0.138719	0.539206	0.471387
MYZPE13164_0_v1.0_000002410	0	0	0	0	0	0.13	0	0.09	0	0.19	0	0	0.0216667	0.0466667	0.0530723	0.0789092	2.44949	1.69091	0	0
MYZPE13164_0_v1.0_000002420	0	0	0	0	0	0	0	0	0	0	0	0	0	0	0	0	NA	NA	0.271444	0.323887
MYZPE13164_0_v1.0_000002430	17.69	12.91	16.58	18.2	17.53	15.3	13.09	13.62	6.55	9.55	13.22	13.32	16.3683	11.5583	1.97977	2.88367	0.120951	0.249489	0.344338	0.344302
MYZPE13164_0_v1.0_000002440	28.7	34.44	37.25	50.04	47.82	37.72	32.67	19.9	34.14	40.29	41.86	43.96	39.3283	35.47	8.13156	8.81111	0.206761	0.24841	0.284322	0.63484
MYZPE13164_0_v1.0_000002450	50.84	49.54	54.19	56.02	53.43	53.14	47.92	47.67	37.72	49.14	49.35	46.93	52.86	46.455	2.33498	4.37581	0.0441729	0.0941946	19.1123	19.8792
MYZPE13164_0_v1.0_000002460	23.38	24.05	24.66	22.77	21.16	22.1	46.04	44.6	48.52	40.88	44.96	41.7	23.02	44.45	1.28441	2.8172	0.0557956	0.063379	2.71452	3.02964
MYZPE13164_0_v1.0_000002470	47.64	48.16	51.3	57.02	48.3	52.42	60.63	60.7	63.68	61.62	63.01	64.43	50.8067	62.345	3.5991	1.59653	0.0708392	0.025608	32.8254	29.0489
MYZPE13164_0_v1.0_000002480	55.47	55.48	52.06	57.24	50.88	54.27	52.39	50.57	61.36	54.75	56.11	53.45	54.2333	54.7717	2.37036	3.74889	0.0437068	0.0684458	23.6017	21.9617
MYZPE13164_0_v1.0_000002490	11.18	11.64	12.76	17.05	14.64	13.12	14.74	13.43	16.4	15.23	17.14	13.98	13.3983	15.1533	2.16213	1.41593	0.161373	0.0934404	31.3285	42.8449
MYZPE13164_0_v1.0_000002500	1.97	2.99	1.95	1.89	2.29	2.48	2.78	4.2	3.38	3.45	2.14	2.65	2.26167	3.1	0.424095	0.726278	0.187514	0.234283	0.347346	0.356442
MYZPE13164_0_v1.0_000002510	17.92	15.34	17.11	15.83	16.26	16.33	10.51	11.19	9.5	10.98	10.59	9.94	16.465	10.4517	0.923271	0.63471	0.0560748	0.0607281	0.255864	0.406675
MYZPE13164_0_v1.0_000002520	7.32	7.57	7.46	10.86	7.32	9.12	22.06	22.12	27.67	25.14	19.59	22.65	8.275	23.205	1.44094	2.81229	0.174132	0.121193	0.335458	0.350728
MYZPE13164_0_v1.0_000002540	882.06	936.09	897.63	972.48	933.79	910.83	758.99	732.36	850.82	850.68	836.13	768.45	922.147	799.572	32.2475	52.3599	0.03497	0.065485	35.6621	30.4583
MYZPE13164_0_v1.0_000002550	13.79	12.89	14.65	16.92	14.4	16.92	9.18	11.46	8.02	12.56	6.84	10.5	14.9283	9.76	1.65775	2.15258	0.111047	0.220551	0.360758	0.390403
MYZPE13164_0_v1.0_000002560	46.58	45.53	49.35	52.32	48.74	49.63	37.84	35.57	32.07	43.97	42.3	35.6	48.6917	37.8917	2.40567	4.49257	0.0494062	0.118564	10.8583	11.2792
MYZPE13164_0_v1.0_000002570	0.12	0.44	0.27	0.26	0.38	0.38	0.14	0.2	0.1	0.32	0.15	0.15	0.308333	0.176667	0.115658	0.0771146	0.375106	0.436498	1.50101	1.63187
MYZPE13164_0_v1.0_000002580	16.43	19.27	15.01	15.69	15.39	15.15	7.15	7.57	8.66	10.64	8.27	7.59	16.1567	8.31333	1.60632	1.2621	0.0994215	0.151817	20.443	18.3727
MYZPE13164_0_v1.0_000002590	47	47.25	43.6	40.2	42.55	43.39	27.52	26.09	26.43	29.57	30.7	27.29	43.9983	27.9333	2.70692	1.82075	0.0615232	0.0651821	48.426	37.6312
MYZPE13164_0_v1.0_000002600	68.05	62.9	50.66	50.52	48.74	51.42	107.05	113.62	128.47	83.48	87.29	101.8	55.3817	103.618	8.03428	16.7624	0.145071	0.16177	0.314741	0.323112
MYZPE13164_0_v1.0_000002610	42.34	43.37	45.95	41.97	41.61	43.67	37.22	34.43	36.05	40.94	40.55	37.83	43.1517	37.8367	1.58612	2.53656	0.0367569	0.0670398	6.2405	6.88126
MYZPE13164_0_v1.0_000002620	1.85	1.94	2.55	2.41	2.02	1.73	1.45	1.47	1.48	1.27	1.39	1.64	2.08333	1.45	0.325064	0.121161	0.156031	0.0835593	0.371724	0.349451
MYZPE13164_0_v1.0_000002630	21.4	22.21	21.24	23	18.99	22.71	53.86	48.27	54.34	43.61	60.05	42.06	21.5917	50.365	1.45227	6.93984	0.0672608	0.137791	0.350687	0.349159
MYZPE13164_0_v1.0_000002640	469.51	501.94	501.92	434.56	525.28	484	462.34	437.06	533	489.32	459.1	434.9	486.202	469.287	31.5347	36.9696	0.0648594	0.0787782	9.44181	8.5781
MYZPE13164_0_v1.0_000002650	0.59	0	0.45	0.33	0.41	0.65	0	0	0.36	0	0.38	0.45	0.405	0.198333	0.23063	0.21931	0.569456	1.10576	0.520833	0.675676
MYZPE13164_0_v1.0_000002660	10.46	11.41	12.49	18.33	12.04	14.51	26.57	25.29	27.17	24.15	27.99	25.3	13.2067	26.0783	2.84936	1.41659	0.215751	0.0543207	7.18608	8.46818
MYZPE13164_0_v1.0_000002670	24.88	26.47	27.78	25.84	25.61	26.66	22.06	22.15	21.99	24.22	26.86	21.23	26.2067	23.085	1.00007	2.10256	0.038161	0.091079	37.9266	30.6209
MYZPE13164_0_v1.0_000002680	90.71	84.52	78.18	59.48	79.28	73.79	43.83	42.62	40.17	46.32	44.78	46.16	77.66	43.98	10.6372	2.33479	0.136971	0.0530875	7.41562	9.45868
MYZPE13164_0_v1.0_000002690	0.08	0.09	0.12	0.12	0.04	0.08	0.25	0.17	0.11	0.15	0.13	0.11	0.0883333	0.153333	0.0299444	0.0527889	0.338993	0.344275	0.336214	0.363641
MYZPE13164_0_v1.0_000002700	2.62	2.74	2.75	4.45	2.56	3.59	1.88	2.52	1.58	1.94	1.89	1.07	3.11833	1.81333	0.752952	0.475969	0.24146	0.262483	0.198623	0.446097
MYZPE13164_0_v1.0_000002710	63.57	60.1	62.37	65.22	62.42	62.38	75.17	73.86	76.09	72.03	81.54	79.49	62.6767	76.3633	1.68248	3.55295	0.0268438	0.0465269	25.2529	23.418
MYZPE13164_0_v1.0_000002720	0.03	0	0.07	0.07	0.04	0.03	0.05	0	0.06	0.02	0.02	0	0.04	0.025	0.0268328	0.0250998	0.67082	1.00399	7.65269	5.16616
MYZPE13164_0_v1.0_000002730	3.28	2.59	2.85	3.11	2.21	3.02	2.2	2.66	2.43	2.73	2.75	2.25	2.84333	2.50333	0.389444	0.244268	0.136967	0.0975769	16.1821	7.85742
MYZPE13164_0_v1.0_000002740	1197.74	1349.97	1341.89	1386.89	1351.52	1296.74	1033.25	1010.65	1151.3	1219.79	1113.2	996.88	1320.79	1087.51	66.828	88.6482	0.050597	0.0815147	4.46862	4.27224
MYZPE13164_0_v1.0_000002750	0	0.15	0	0	0	0.2	2.2	1.67	1.27	0.62	0.08	0.78	0.0583333	1.10333	0.0917424	0.766412	1.57273	0.694633	0	0
MYZPE13164_0_v1.0_000002760	0	0	0	0	0	0	0	0	0	0	0	0	0	0	0	0	NA	NA	0.453515	0
MYZPE13164_0_v1.0_000002780	0.59	0.35	0.43	0.46	0.42	0.29	1.74	1.29	0.59	1.44	1.61	1.78	0.423333	1.40833	0.102307	0.441244	0.241669	0.31331	0.30981	0.393032
MYZPE13164_0_v1.0_000002800	0	0	0	0	0	0	0	0	0.07	0	0.07	0	0	0.0233333	0	0.0361478	NA	1.54919	0.297619	0.247831
MYZPE13164_0_v1.0_000002810	9.62	10.06	12.38	8.62	9.88	10.93	8.06	8.48	8.47	7.84	6.93	8.04	10.2483	7.97	1.28266	0.569491	0.125158	0.0714543	85.3741	83.7294
MYZPE13164_0_v1.0_000002820	0	0	0	0	0	0.07	0	0	0	0	0	0.18	0.0116667	0.03	0.0285774	0.0734847	2.44949	2.44949	0.307963	0.420831
MYZPE13164_0_v1.0_000002830	1.17	1.17	1.77	2.14	2.14	1.7	1.25	1.17	1.34	1.05	1.96	1.88	1.68167	1.44167	0.436322	0.383428	0.259458	0.265961	16.3043	20.6349
MYZPE13164_0_v1.0_000002850	14.89	13.93	15.35	13.74	14.05	13.55	9.71	11.11	7.78	10.49	10.6	10.06	14.2517	9.95833	0.708814	1.16943	0.0497355	0.117433	69.456	59.4309
MYZPE13164_0_v1.0_000002860	0	0	2.38	1.63	0	1.81	0	0	0	2.33	0	0	0.97	0.388333	1.09105	0.951219	1.1248	2.44949	0.383609	0.282444
MYZPE13164_0_v1.0_000002870	15.81	16.44	21.08	19.96	17.69	18.13	36.25	34.34	34.29	29.56	36.21	34.78	18.185	34.2383	2.02313	2.45469	0.111253	0.0716942	0.343365	0.360165
MYZPE13164_0_v1.0_000002880	0	0	0	0	0	0	0	0.36	0	0	0.23	0	0	0.0983333	0	0.157787	NA	1.60461	0	0
MYZPE13164_0_v1.0_000002900	0	0	0	0	0	0	0	0	0	0	0	0	0	0	0	0	NA	NA	0.428673	0.432152
MYZPE13164_0_v1.0_000002910	0	0	0	0	0	0.04	0.07	0	0.09	0	0.18	0	0.00666667	0.0566667	0.0163299	0.0722957	2.44949	1.27581	0.388937	0.171703
MYZPE13164_0_v1.0_000002920	3.84	3.6	2.81	4.63	3.02	3.49	6.05	6.47	5.37	3.84	5.56	4.78	3.565	5.345	0.645562	0.937417	0.181083	0.175382	0.342803	0.363155
MYZPE13164_0_v1.0_000002930	0	0.12	0	0	0	0.03	0.26	0.67	1.23	0.54	1.08	0.49	0.025	0.711667	0.0480625	0.371129	1.9225	0.521493	0.535988	0.496472
MYZPE13164_0_v1.0_000002940	15.84	17.3	16.83	17	15.82	17.01	14.73	15.72	12.54	15.45	14.91	14.6	16.6333	14.6583	0.640364	1.12366	0.0384989	0.0766569	29.0828	27.8232
MYZPE13164_0_v1.0_000002950	59.88	61.73	62.67	68.33	63.83	63.97	117.45	121.25	108.23	97.27	100.45	111.66	63.4017	109.385	2.84699	9.36952	0.0449041	0.0856564	0.32539	0.369748
MYZPE13164_0_v1.0_000002960	0	0.04	0.06	0.06	0	0.09	0.07	0.04	0.11	0.12	0.09	0.13	0.0416667	0.0933333	0.0360093	0.0338625	0.864222	0.362812	7.44848	3.64663
MYZPE13164_0_v1.0_000002970	32.05	30.71	33.22	34.21	30.04	32.77	30.34	26.84	29.19	28.79	27.3	27.02	32.1667	28.2467	1.56888	1.41044	0.0487735	0.049933	69.8616	64.5779
MYZPE13164_0_v1.0_000002980	10.03	8.88	9.96	9.38	9.31	9.86	8.84	8.94	6.85	9.05	8.9	9.62	9.57	8.7	0.453343	0.949589	0.0473713	0.109148	67.6612	58.3868
MYZPE13164_0_v1.0_000002990	13.34	13.85	12.91	15.51	13.42	14.53	12.28	12.44	12.18	14.1	12.79	12.08	13.9267	12.645	0.949877	0.754818	0.0682056	0.059693	77.56	71.911
MYZPE13164_0_v1.0_000003000	14.54	15.33	13.47	16.3	15.18	15.7	10.11	8.11	11.23	11.26	11.48	9.16	15.0867	10.225	0.982724	1.36213	0.0651386	0.133215	67.4777	56.2693
MYZPE13164_0_v1.0_000003010	0.16	0.08	0	0.14	0	0.02	0	0.08	0.05	0	0.15	0	0.0666667	0.0466667	0.0711805	0.060553	1.06771	1.29756	0.341705	0.484922
MYZPE13164_0_v1.0_000003020	0	0	0	0	0	0	0	0	0	0	0	0.12	0	0.02	0	0.0489898	NA	2.44949	0.3125	0.528541
MYZPE13164_0_v1.0_000003030	6.69	6.17	6.84	6.28	4.95	5.58	5.41	4.63	2.34	4.89	4.82	5.45	6.085	4.59	0.71057	1.15057	0.116774	0.250668	0.2844	0.353438
MYZPE13164_0_v1.0_000003040	16.57	13.79	14.75	13.32	14.48	14.63	8.82	8.68	8.53	9.74	9.22	9.84	14.59	9.13833	1.11468	0.555425	0.0764005	0.0607797	34.5988	33.5063
MYZPE13164_0_v1.0_000003050	0.1	0	0	0.06	0.07	0.03	0.13	0.1	0.1	0.21	0.1	0.23	0.0433333	0.145	0.040332	0.0595819	0.930737	0.410909	0.418605	0.447497
MYZPE13164_0_v1.0_000003060	0.08	0	0	0	0.06	0	0.08	0	0.21	0	0.11	0.18	0.0233333	0.0966667	0.036697	0.0882421	1.57273	0.912849	0.476434	0.309897
MYZPE13164_0_v1.0_000003070	0.32	0.23	0.15	0.32	0.22	0.27	2.08	1.92	1.53	0.65	0.5	1.31	0.251667	1.33167	0.065549	0.648426	0.260459	0.486928	29.1435	43.5811
MYZPE13164_0_v1.0_000003080	0	0.44	0	0.38	0.15	0.18	0.44	0.22	0.41	0.3	0	0.49	0.191667	0.31	0.185733	0.180887	0.969041	0.583506	1.18452	1.34361
MYZPE13164_0_v1.0_000003090	1.63	1.82	2.4	1.95	2.24	2.08	4.15	4.22	4.63	3.09	2.58	3.18	2.02	3.64167	0.2805	0.801783	0.138861	0.220169	6.11111	10.3299
MYZPE13164_0_v1.0_000003100	27.29	29.39	28.37	26.57	25.34	29.45	22.25	24.54	19.58	21.91	22.8	19.45	27.735	21.755	1.63553	1.9576	0.0589698	0.0899838	51.1996	54.5571
MYZPE13164_0_v1.0_000003120	0.32	0.65	0.74	1.07	0.45	0.79	0.37	0.97	0.54	0.87	0.9	0.56	0.67	0.701667	0.264802	0.243263	0.395227	0.346692	8.37004	23.4888
MYZPE13164_0_v1.0_000003130	0	0	0	0	0	0	0	0	0	0	0	0	0	0	0	0	NA	NA	0.225734	0.142653
MYZPE13164_0_v1.0_000003140	5.24	3.98	3.21	3.77	4.5	5.11	1.23	0.97	0.77	1.12	1.22	1.67	4.30167	1.16333	0.793862	0.302765	0.184548	0.260256	0.161987	0.331078
MYZPE13164_0_v1.0_000003150	2.93	3.68	3.87	4.76	3.55	3.96	9.37	9.62	9.24	9.72	8.9	10.48	3.79167	9.555	0.597576	0.538433	0.157602	0.0563509	0.320549	0.334912
MYZPE13164_0_v1.0_000003160	0	0	0	0	0	0	0	0	0	0	0	0.06	0	0.01	0	0.0244949	NA	2.44949	0.298762	0.377626
MYZPE13164_0_v1.0_000003170	0	0	0	0	0	0	0	0	0	0	0	0	0	0	0	0	NA	NA	0.73831	1.12641
MYZPE13164_0_v1.0_000003180	0	0.11	0.17	0.06	0.08	0	0.27	0.33	0.14	0.15	0.07	0.32	0.07	0.213333	0.0657267	0.107827	0.938953	0.505439	0.27728	0.32874
MYZPE13164_0_v1.0_000003190	61.17	59.04	61.79	64.29	62.75	60.89	61.2	62.54	49.78	61.75	64.17	63.18	61.655	60.4367	1.77872	5.32465	0.0288495	0.088103	11.281	9.53583
MYZPE13164_0_v1.0_000003200	3.01	3.24	2.67	2.7	3.2	3.21	1.99	2.97	1.89	1.94	2.55	1.98	3.005	2.22	0.260979	0.440273	0.0868482	0.198321	0.312361	0.344713
MYZPE13164_0_v1.0_000003210	646.68	674.93	642.35	681.06	664.51	634.72	505.91	509.72	574.54	580.32	594.63	516.55	657.375	546.945	18.8332	40.3551	0.0286491	0.0737827	34.5911	29.4962
MYZPE13164_0_v1.0_000003220	0	0	0	0	0	0	0	0	0	0	0	0	0	0	0	0	NA	NA	0.462963	0.447427
MYZPE13164_0_v1.0_000003230	0	0	0	0	0.13	0.1	0	0.19	0	0	0	0	0.0383333	0.0316667	0.0601387	0.0775672	1.56884	2.44949	0.302283	0.384135
MYZPE13164_0_v1.0_000003240	0	0	2.77	1.88	0	3.18	1.92	0	0	0	2.46	0	1.305	0.73	1.49007	1.14373	1.14182	1.56675	11.0465	0
MYZPE13164_0_v1.0_000003250	0	0	0	0	0	0	0	0	0	0	0.11	0	0	0.0183333	0	0.0449073	NA	2.44949	0	0
MYZPE13164_0_v1.0_000003260	0	0	0	0	0	0	0	0	0	0	0	0	0	0	0	0	NA	NA	0.339751	0.396825
MYZPE13164_0_v1.0_000003270	30.21	30.02	26.3	26.1	28.31	27.6	31.41	35.78	28.69	29.3	37.68	29.18	28.09	32.0067	1.77042	3.82354	0.0630268	0.119461	0.333986	0.35278
MYZPE13164_0_v1.0_000003280	0.11	0.17	0.17	0.46	0.12	0.23	0.61	0.45	0.32	0.42	0.47	0.21	0.21	0.413333	0.129769	0.136626	0.617948	0.330547	1.51927	1.54139
MYZPE13164_0_v1.0_000003290	0	0	0.04	0	0	0.03	0.14	0.47	0.29	0.04	0	0.13	0.0116667	0.178333	0.0183485	0.174518	1.57273	0.978608	0.306513	0.352272
MYZPE13164_0_v1.0_000003300	0	0	0	0.03	0	0	0.03	0	0	0	0.03	0	0.005	0.01	0.0122474	0.0154919	2.44949	1.54919	0.344037	0.523286
MYZPE13164_0_v1.0_000003310	0	0	0	0	0	0	0	0	0	0	0	0	0	0	0	0	NA	NA	0.260417	0.295421
MYZPE13164_0_v1.0_000003320	1.33	2.25	1.57	2.94	1.46	1.94	3.44	2.62	2.94	2.38	2.67	2.51	1.915	2.76	0.605269	0.381942	0.316067	0.138385	35.5311	48.564
MYZPE13164_0_v1.0_000003330	0	0	0	0	0	0.12	0	0	0	0	0	0	0.02	0	0.0489898	0	2.44949	NA	0	0
MYZPE13164_0_v1.0_000003340	0	0	0.46	0	0	0	0	0	0	0	0	0	0.0766667	0	0.187794	0	2.44949	NA	0	0.362582
MYZPE13164_0_v1.0_000003350	0.24	0	0	0.07	0.16	0.1	0.24	0.12	0.15	0.16	0.31	0.18	0.095	0.193333	0.093755	0.0697615	0.986895	0.360835	0.191663	0.74228
MYZPE13164_0_v1.0_000003360	0	0.3	0	0.06	0.2	0.08	0.29	0.49	0.12	0.2	0.32	0.22	0.106667	0.273333	0.119778	0.127384	1.12291	0.466039	0.371637	0.313087
MYZPE13164_0_v1.0_000003370	46.07	46.21	46.69	46.61	45.46	43.73	36.52	34.66	27.72	42.11	40.21	35.87	45.795	36.1817	1.10359	5.00998	0.0240985	0.138467	0.332251	0.401336
MYZPE13164_0_v1.0_000003380	63.98	67.66	70.77	73.75	72.72	75.56	28.96	31.25	25.4	27.16	28.66	24.22	70.74	27.6083	4.27546	2.55943	0.0604391	0.0927048	0.479124	0.662252
MYZPE13164_0_v1.0_000003390	405.59	512.76	622.31	286.97	522.68	391.68	75.1	77.18	121.66	102.62	87.72	94.04	456.998	93.0533	118.803	17.3987	0.259963	0.186975	0.269815	0.37478
MYZPE13164_0_v1.0_000003400	80.7	107.89	95.5	93.42	62.51	72.67	309.2	297.51	337.89	221.34	257.64	288.64	85.4483	285.37	16.6145	40.8732	0.194439	0.143229	0.378145	0.435994
MYZPE13164_0_v1.0_000003410	35.66	37.26	50.31	46.48	28.98	32.88	16.59	13.18	17.35	8.24	15.27	15.13	38.595	14.2933	8.18438	3.29102	0.212058	0.230249	0.315868	0.430535
MYZPE13164_0_v1.0_000003420	0.29	0	0.15	0	0.2	0.24	0.57	0.29	0.36	0.13	0.37	0.29	0.146667	0.335	0.122583	0.143631	0.835795	0.428751	0.47259	0.199792
MYZPE13164_0_v1.0_000003430	0	0	0	0	0	0	0	0	0	0	0.11	0	0	0.0183333	0	0.0449073	NA	2.44949	0.306748	0.707547
MYZPE13164_0_v1.0_000003440	0.97	2.46	0.74	3.04	2.35	3.23	3.4	0.98	2.41	1.67	2.2	2.96	2.13167	2.27	1.04624	0.871963	0.490808	0.384125	0.401935	0.367791
MYZPE13164_0_v1.0_000003450	1.53	1.16	0.77	1.06	1.15	1.24	1.07	1.09	1	1.02	1.58	1.07	1.15167	1.13833	0.247016	0.219036	0.214485	0.192418	0.411817	0.307905
MYZPE13164_0_v1.0_000003460	0.23	0.23	0.15	0.4	0.29	0.29	0.26	0.3	0.37	0.22	0.36	0.24	0.265	0.291667	0.0838451	0.0627429	0.316397	0.215118	4.81616	3.62652
MYZPE13164_0_v1.0_000003470	81.7	76.47	78.74	74.15	79.72	77.37	59.23	61.79	47.64	60.31	62.64	61.29	78.025	58.8167	2.63638	5.60169	0.0337889	0.0952399	85.3171	78.907
MYZPE13164_0_v1.0_000003480	20.61	23.3	21.9	28.37	22.87	25.33	51.1	50.23	44.18	48.78	52.11	53.02	23.73	49.9033	2.76034	3.16671	0.116323	0.0634568	6.25694	7.37385
MYZPE13164_0_v1.0_000003490	24.96	23.42	24.52	28.09	21.23	28.93	52.39	64.76	32.22	39.5	42.41	49.83	25.1917	46.8517	2.88839	11.3852	0.114656	0.243005	73.0263	76.6798
MYZPE13164_0_v1.0_000003500	58.01	49.43	52.9	49.79	53.59	53.12	40.17	41.19	35.89	44.34	46.07	41.95	52.8067	41.6017	3.10797	3.5335	0.0588556	0.0849365	82.2515	74.5204
MYZPE13164_0_v1.0_000003510	41.5	41.81	40.02	41.19	38.67	42.26	36.9	36.48	36.99	39.91	38.08	38.91	40.9083	37.8783	1.33182	1.33673	0.0325561	0.0352902	78.0054	74.0834
MYZPE13164_0_v1.0_000003520	62.99	72.52	72.87	79.82	67.39	73	138.53	131.01	139.11	123.1	120.66	136.2	71.4317	131.435	5.72143	7.97124	0.0800966	0.0606478	0.348569	0.4435
MYZPE13164_0_v1.0_000003530	24.04	26.12	27.88	29.28	27.31	28.35	22.6	22.05	18.22	23.86	24.2	22.01	27.1633	22.1567	1.85835	2.13557	0.0684139	0.0963851	80.1471	68.8051
MYZPE13164_0_v1.0_000003540	7.87	7.58	8.26	8.5	7.76	7.96	7.53	8.08	6.95	8.76	7.94	7.76	7.98833	7.83667	0.337427	0.601421	0.0422399	0.0767444	58.9598	38.4035
MYZPE13164_0_v1.0_000003550	50.88	50.95	51.06	57.25	52.66	52.41	60.21	61.09	45.79	61.03	62.03	60.62	52.535	58.4617	2.43677	6.23737	0.0463838	0.106692	31.2835	28.5308
MYZPE13164_0_v1.0_000003560	0	0	0	0	0	0	0	0	0	0	0	0	0	0	0	0	NA	NA	0.256822	0.428677
MYZPE13164_0_v1.0_000003570	20.02	21.06	20.72	21.29	22.06	22.25	20.83	21.9	18.94	21.96	22.01	21.19	21.2333	21.1383	0.834977	1.1786	0.0393239	0.0557565	17.6671	18.6047
MYZPE13164_0_v1.0_000003580	101.62	92.98	97.16	90.32	93.23	88.66	68.85	68.55	65.75	67.07	73.05	67.54	93.995	68.4683	4.72739	2.50402	0.0502941	0.0365719	27.6053	21.9285
MYZPE13164_0_v1.0_000003590	71.12	71.54	76.5	69.16	83.19	77.93	98.95	92.46	119.89	89.82	92.96	92.88	74.9067	97.8267	5.27239	11.2171	0.0703861	0.114663	0.378788	0.319489
MYZPE13164_0_v1.0_000003600	9.8	12.96	11.46	16.17	12.2	13.25	12.51	10.57	12.52	11.49	12.25	12.31	12.64	11.9417	2.12542	0.771192	0.16815	0.0645799	0.36898	0.353035
MYZPE13164_0_v1.0_000003610	11.26	11.83	10.71	13.71	10.46	11.69	12.74	13.28	10.45	13.74	13.72	12.46	11.61	12.7317	1.15929	1.23078	0.099853	0.0966707	0.330021	0.349894
MYZPE13164_0_v1.0_000003620	4.97	5.73	0	0	0	4.7	2.86	5.7	0	0	0	0	2.56667	1.42667	2.83186	2.38568	1.10332	1.67221	0.245942	0.121065
MYZPE13164_0_v1.0_000003630	0	0	0	0	0	0.06	0.1	0	0	0	0	0	0.01	0.0166667	0.0244949	0.0408248	2.44949	2.44949	0.298766	0.354563
MYZPE13164_0_v1.0_000003640	15.58	9.28	6.53	4.15	0	0	0	0	0	0	0	0	5.92333	0	5.96997	0	1.00787	NA	0	4.60526
MYZPE13164_0_v1.0_000003650	0	0	0	0	0	0	0	0	0	0	0	0	0	0	0	0	NA	NA	0	0.775194
MYZPE13164_0_v1.0_000003660	0.1	0.32	0.08	0.18	0.37	0.15	0.8	0.58	0.68	0.17	1.11	1	0.2	0.723333	0.118828	0.334823	0.594138	0.462889	0.191939	0.83682
MYZPE13164_0_v1.0_000003670	0.97	0.98	1.47	1.3	0.45	0.62	0.96	0.65	2.21	1.54	1.04	1.21	0.965	1.26833	0.38775	0.546531	0.401813	0.430905	0.559552	0.559354
MYZPE13164_0_v1.0_000003690	0	0	0	0	0	0	0	0	0	0	0	0	0	0	0	0	NA	NA	0.25974	0.175439
MYZPE13164_0_v1.0_000003700	0.21	0.14	0	0.16	0.14	0.11	0.27	0.07	0	0.18	0.26	0.05	0.126667	0.138333	0.0703325	0.114441	0.555257	0.827282	0.409668	0.401401
MYZPE13164_0_v1.0_000003730	0	0	0	0	0	0	0	0	0	0	0	0	0	0	0	0	NA	NA	0	0
MYZPE13164_0_v1.0_000003740	0	0	0	0	0	0	0	0	0	0	0	0	0	0	0	0	NA	NA	0	0.540541
MYZPE13164_0_v1.0_000003750	52.11	50.07	52.98	50.66	51.9	55.52	39.57	44	38.72	41.32	40.77	44.09	52.2067	41.4117	1.93065	2.23293	0.036981	0.0539203	29.3308	31.6413
MYZPE13164_0_v1.0_000003760	71.93	71.8	73.3	79.69	74.62	74.13	81.97	77.15	68.14	86.45	84.98	83.76	74.245	80.4083	2.89938	6.81474	0.0390516	0.0847516	16.7553	15.6869
MYZPE13164_0_v1.0_000003770	9.54	8.65	9.44	9.07	7.69	7.7	3.76	3.7	3.37	3.33	3.97	4.13	8.68167	3.71	0.825916	0.318308	0.0951333	0.0857973	0.337967	0.353393
MYZPE13164_0_v1.0_000003780	0	0	0.12	0.09	0	0.16	0.3	0.61	0.09	0.31	0.29	0.34	0.0616667	0.323333	0.0711102	0.166573	1.15314	0.515175	0.394633	0.14782
MYZPE13164_0_v1.0_000003790	9.99	11.41	9.74	8.78	9.27	9.52	27.13	26.31	24.58	24.13	26.86	18.68	9.785	24.615	0.897792	3.15274	0.0917518	0.128082	0.343517	0.346942
MYZPE13164_0_v1.0_000003800	0	0	0	0	0	0	0	0	0	0	0	0	0	0	0	0	NA	NA	0	0
MYZPE13164_0_v1.0_000003810	0	0	0	0	0	0	0	0	0	0	0	0	0	0	0	0	NA	NA	0.842697	0.483092
MYZPE13164_0_v1.0_000003820	0	0	0	0	0	0	0	0	0	0	0	0	0	0	0	0	NA	NA	0.438596	0.847458
MYZPE13164_0_v1.0_000003830	0	0	0	0	0	0	0	0	0	0	0	0	0	0	0	0	NA	NA	0.286981	0.433526
MYZPE13164_0_v1.0_000003850	12.86	13.65	13.74	16.25	12.55	15.51	12.92	10.47	10.73	13.15	12.97	11.32	14.0933	11.9267	1.4753	1.22423	0.104681	0.102647	40.2534	38.1993
MYZPE13164_0_v1.0_000003860	6.54	6.72	6.4	5.23	6.01	6.2	2.79	2.05	2.45	2.64	2.39	2.49	6.18333	2.46833	0.529402	0.250952	0.0856176	0.101668	28.1399	34.5985
MYZPE13164_0_v1.0_000003870	6.62	6.1	7.71	7.63	6.04	6.3	14.6	12.74	14.35	12.89	14.5	11.06	6.73333	13.3567	0.753702	1.39374	0.111936	0.104348	0.334331	0.40693
MYZPE13164_0_v1.0_000003880	0.33	0	0	0.44	0.23	0.4	0.8	0	0.41	0.16	0	0	0.233333	0.228333	0.194285	0.322764	0.83265	1.41357	0.347003	0.452303
MYZPE13164_0_v1.0_000003900	1.11	0.74	0.84	0.32	1.52	0.9	1.09	0.37	0.35	0.62	0.59	0.55	0.905	0.595	0.398485	0.267713	0.440315	0.449937	0.281923	0.344573
MYZPE13164_0_v1.0_000003910	0	0	0	0	0	0	0	0	0	0	0	0	0	0	0	0	NA	NA	0	0
MYZPE13164_0_v1.0_000003920	1.74	1.92	2.11	1.92	2.24	2.01	6.54	4.59	5.07	4.24	5.37	6.19	1.99	5.33333	0.172974	0.895381	0.0869216	0.167884	31.9951	26.4637
MYZPE13164_0_v1.0_000003930	106.46	101.04	89.14	101.08	90.91	94.16	153.95	152.03	126.52	112.1	136.5	139.88	97.1317	136.83	6.77184	15.8203	0.0697181	0.11562	5.60475	4.34543
MYZPE13164_0_v1.0_000003940	0	0	0	0	0	0	0	0	0	0	0	0	0	0	0	0	NA	NA	0.398406	0.592885
MYZPE13164_0_v1.0_000003950	10.22	10.25	10.09	10.02	10.11	9.77	6.16	6.46	7.09	6.03	7.51	6.25	10.0767	6.58333	0.172704	0.58773	0.017139	0.0892755	83.4139	78.8554
MYZPE13164_0_v1.0_000003960	20.23	19.89	20.6	18.95	21.19	20.74	16.59	16.85	16.39	16.88	17.06	17.07	20.2667	16.8067	0.782884	0.268825	0.0386291	0.0159951	88.3749	81.9888
MYZPE13164_0_v1.0_000003970	57.1	52.7	51.45	60.48	55.27	57.52	37.54	37.05	31.62	41.94	43.83	39	55.7533	38.4967	3.3272	4.26265	0.0596771	0.110728	53.5968	45.9046
MYZPE13164_0_v1.0_000003980	2.97	2.3	2.5	2.78	2.48	2.91	4.06	3.74	3.29	3.89	3.53	3.62	2.65667	3.68833	0.268527	0.271987	0.101077	0.0737424	1.11045	1.42589
MYZPE13164_0_v1.0_000003990	122.54	120.15	124.94	136.69	124.02	129.66	209.08	216.04	211.21	220.81	211.17	206.04	126.333	212.392	5.97065	5.26077	0.0472611	0.0247692	2.42457	2.99094
MYZPE13164_0_v1.0_000004000	183.35	184.02	185.08	165.93	190.62	183.89	211.11	207.23	231.62	195.64	181.86	216.16	182.148	207.27	8.38306	17.1326	0.0460233	0.0826583	25.3182	24.8254
MYZPE13164_0_v1.0_000004010	22	24.9	27.53	27.63	25.93	28.55	25.5	27	25.37	25.52	25.42	25.38	26.09	25.6983	2.39444	0.640638	0.091776	0.0249292	21.2532	20.0114
MYZPE13164_0_v1.0_000004020	9.45	9.26	10.16	9.41	10.24	9.85	6.27	6.29	5.59	7.36	7.45	6.59	9.72833	6.59167	0.41499	0.710617	0.0426579	0.107805	59.2217	49.6285
MYZPE13164_0_v1.0_000004030	5.13	5.24	5.07	6.61	4.63	5.61	3.28	3.11	2.64	3.29	3.48	3.49	5.38167	3.215	0.679188	0.315389	0.126204	0.0980991	0.331549	0.356558
MYZPE13164_0_v1.0_000004040	1.64	1.81	1.49	2.25	1.55	1.73	2.78	2.77	2.26	2.57	2.53	2.12	1.745	2.505	0.273331	0.267937	0.156637	0.106961	0.326921	0.363038
MYZPE13164_0_v1.0_000004050	0	0	0	0	0	0	0	0	0	0	0	0	0	0	0	0	NA	NA	0.241546	0.623701
MYZPE13164_0_v1.0_000004060	0	0	0	0	0	0	0	0	0	0	0.21	0	0	0.035	0	0.0857321	NA	2.44949	0.353357	0
MYZPE13164_0_v1.0_000004070	2.56	0.93	2.37	2.31	2.03	2.18	0.14	0	0.72	0.41	0.19	0.24	2.06333	0.283333	0.583221	0.252243	0.28266	0.89027	0.705467	0.121507
MYZPE13164_0_v1.0_000004080	0	0	0	0	0	0	0	0	0	0	0	0	0	0	0	0	NA	NA	1.5	2.28216
MYZPE13164_0_v1.0_000004100	0	0	0	0	0	0	0	0	0	0	0	0	0	0	0	0	NA	NA	2.27273	0
MYZPE13164_0_v1.0_000004110	0.18	0.21	0.12	0.17	0.18	0.15	0.21	0.08	0.08	0.19	0.21	0.09	0.168333	0.143333	0.030605	0.0662319	0.181812	0.462083	0.490922	0.392013
MYZPE13164_0_v1.0_000004120	8.35	8.41	8.13	10.57	8.59	10.07	9.83	10.2	10.26	11.7	12.85	10.6	9.02	10.9067	1.02985	1.14689	0.114175	0.105155	0.269201	0.424871
MYZPE13164_0_v1.0_000004130	0.27	0.14	0.21	0.08	0	0.04	0.2	0.55	0.69	0	0.18	0.1	0.123333	0.286667	0.10328	0.271269	0.837402	0.946286	0.487329	0.261324
MYZPE13164_0_v1.0_000004140	0	0	0.26	0.13	0.08	0.03	0	0.12	0.07	0	0.15	0.09	0.0833333	0.0716667	0.100133	0.0617792	1.2016	0.862035	0.369549	0.275482
MYZPE13164_0_v1.0_000004150	4.37	4.5	4.45	5.2	5.11	5.69	2.44	2.79	1.37	3.46	1.78	3.28	4.88667	2.52	0.529251	0.825906	0.108305	0.32774	0.386203	0.374018
MYZPE13164_0_v1.0_000004160	0.26	0.13	0.29	0.22	0.27	0.14	0	0.13	0	0.26	0.16	0	0.218333	0.0916667	0.0685322	0.109255	0.313888	1.19187	0.309743	0.330533
MYZPE13164_0_v1.0_000004170	5.69	5.89	4.08	4.72	4.16	5.49	2.59	5.06	3.8	4.73	2.69	2.24	5.005	3.51833	0.792282	1.19216	0.158298	0.338844	0.317466	0.370047
MYZPE13164_0_v1.0_000004180	1.38	0	0.3	0.69	0.68	0.43	0.2	0.6	0.25	0	0.51	0.29	0.58	0.308333	0.468914	0.217386	0.808472	0.705036	0.281026	0.264313
MYZPE13164_0_v1.0_000004190	0.2	0.05	0.15	0.03	0.03	0.05	0.65	0.76	0.54	0.44	0.32	0.45	0.085	0.526667	0.0720417	0.158703	0.847549	0.301335	0.35077	0.348147
MYZPE13164_0_v1.0_000004200	36.1	33.38	36.53	43.91	34.45	39.33	62.43	66.22	73.08	70	74.03	65.12	37.2833	68.48	3.8297	4.6319	0.102719	0.0676388	11.4976	11.4759
MYZPE13164_0_v1.0_000004220	0.29	0.17	0.2	0.19	0.18	0.21	0.2	0.23	0.09	0.33	0.26	0.17	0.206667	0.213333	0.0432049	0.0816497	0.209056	0.382733	0.658922	0.535604
MYZPE13164_0_v1.0_000004230	5.34	5.12	5.31	4.61	5.01	4.77	3.45	2.91	3.52	4.09	3.86	3.15	5.02667	3.49667	0.29221	0.43615	0.058132	0.124733	27.4217	28.303
MYZPE13164_0_v1.0_000004240	0.53	0.88	0.27	0.31	0.43	0.26	0.22	0.09	0.11	0.12	0.45	0.2	0.446667	0.198333	0.23653	0.133778	0.529546	0.674513	0.239	0.341911
MYZPE13164_0_v1.0_000004250	0.14	0	0	0	0.1	0.04	0.18	0	0	0	0	0	0.0466667	0.03	0.0602218	0.0734847	1.29047	2.44949	0.321543	0.440335
MYZPE13164_0_v1.0_000004260	17.22	17.03	13.39	15.73	14.39	18.48	11.21	8.58	10.8	13.27	9.54	10.1	16.04	10.5833	1.90616	1.61204	0.118838	0.152319	0.210915	0.394511
MYZPE13164_0_v1.0_000004270	0	0.36	0	0	0.25	0	0.18	0	0	0	0.23	0	0.101667	0.0683333	0.161297	0.107036	1.58653	1.56638	4.14508	6.89655
MYZPE13164_0_v1.0_000004280	0	0	0	0	0	0	0	0	0	0	0	0	0	0	0	0	NA	NA	30.402	39.1549
MYZPE13164_0_v1.0_000004300	0	0	0	0	0	0	0	0	0	0	0	0	0	0	0	0	NA	NA	0	0
MYZPE13164_0_v1.0_000004310	0	0.31	0.12	0.18	0.21	0.13	0	0	0.1	0.1	0.1	0	0.158333	0.05	0.103425	0.0547723	0.653209	1.09545	3.60169	9.80861
MYZPE13164_0_v1.0_000004320	5.75	4.62	6.64	5.7	5.07	5.4	3.76	3.23	2.87	2.34	2.36	2.92	5.53	2.91333	0.687895	0.539246	0.124393	0.185096	0.216685	0.549451
MYZPE13164_0_v1.0_000004330	13	11.58	12.63	11.56	12.33	12.71	7.74	7.27	7.97	7.29	8.11	7.34	12.3017	7.62	0.605621	0.370621	0.0492308	0.0486379	37.3141	30.9262
MYZPE13164_0_v1.0_000004340	79.01	84.05	82.96	107.61	78.72	91.56	96.95	96.65	93.39	100.24	107	96.3	87.3183	98.4217	10.9762	4.73324	0.125703	0.0480915	85.1668	77.1434
MYZPE13164_0_v1.0_000004350	1.87	1.43	1.49	1.86	2.11	1.77	1.27	1.02	0.91	1.34	1.51	1.61	1.755	1.27667	0.25548	0.272005	0.145573	0.213059	0.315292	0.47842
MYZPE13164_0_v1.0_000004360	22.78	18.89	20.68	16.93	21.1	18.46	6.35	6.36	6.55	9.39	6.98	6.96	19.8067	7.09833	2.10737	1.15678	0.106397	0.162965	43.9462	27.7817
MYZPE13164_0_v1.0_000004370	15.27	13.84	15.53	16.45	17.06	16.19	12.11	12.41	12.19	13.67	13.98	12.37	15.7233	12.7883	1.12449	0.816539	0.071517	0.0638503	88.3528	80.3638
MYZPE13164_0_v1.0_000004380	19.77	20.76	21.94	21.19	20.45	21.15	13.86	12.49	15.84	16.49	16.32	14.34	20.8767	14.89	0.738097	1.58939	0.0353551	0.106742	70.4341	67.0408
MYZPE13164_0_v1.0_000004390	2.28	3.13	3.5	4.3	2.66	3	2.31	2.34	1.88	5.35	1.49	7.11	3.145	3.41333	0.702104	2.27314	0.223245	0.665958	0.556095	0.664021
MYZPE13164_0_v1.0_000004400	68.34	66.17	66.48	63.21	61.99	62.55	57.93	53.27	58.67	53.65	56.15	53.97	64.79	55.6067	2.55801	2.3257	0.0394815	0.0418241	24.2784	18.2346
MYZPE13164_0_v1.0_000004410	16.88	17.73	18.46	17.89	18.08	18.59	16.14	15.3	10.7	16.16	16.22	14.98	17.9383	14.9167	0.613626	2.12943	0.0342075	0.142755	57.2449	54.1638
MYZPE13164_0_v1.0_000004420	12.61	14.48	14.69	18.41	14.8	16.61	18.57	17.61	18.08	19.36	20.53	17.81	15.2667	18.66	1.9956	1.10963	0.130716	0.0594657	83.0702	75.0226
MYZPE13164_0_v1.0_000004440	29.85	23.6	26.72	22.42	23.35	24.34	12.44	11.4	10.39	15.05	15.6	12.27	25.0467	12.8583	2.76559	2.05235	0.110417	0.159612	87.8449	81.5642
MYZPE13164_0_v1.0_000004450	0	0	0	0	0	0	0	0	0	0	0	0	0	0	0	0	NA	NA	0	0
MYZPE13164_0_v1.0_000004470	4.7	4.2	4.23	3.25	4.15	4.13	2.85	2.92	1.99	3.16	2.54	2.74	4.11	2.7	0.471635	0.403435	0.114753	0.14942	0.365725	0.40404
MYZPE13164_0_v1.0_000004480	42.31	41.13	41.92	41.04	39.51	38.48	57.57	60.98	40.86	50.27	48.01	45.6	40.7317	50.5483	1.46421	7.52322	0.0359476	0.148832	17.2498	14.0173
MYZPE13164_0_v1.0_000004490	29.31	29.52	29.89	33.29	29.62	30.02	37.55	38.07	32.67	38.47	40.7	39.43	30.275	37.815	1.49892	2.7556	0.04951	0.0728706	1.21264	1.48645
MYZPE13164_0_v1.0_000004510	0	0	0	0	0	0	0	0	0	0	0	0	0	0	0	0	NA	NA	0.216638	0.370329
MYZPE13164_0_v1.0_000004520	17.64	19.13	21.47	28.68	28.82	30.45	12.6	11.68	10.47	17.03	9.62	19.47	24.365	13.4783	5.59474	3.91041	0.229622	0.290126	0.277631	0.307719
MYZPE13164_0_v1.0_000004540	27.25	27.25	26.66	31.61	29.37	28.52	34.46	33.55	31.47	32.26	34.66	32.11	28.4433	33.085	1.83961	1.32868	0.0646761	0.0401596	18.7649	18.0084
MYZPE13164_0_v1.0_000004550	76	76.3	78.22	80.27	80.31	81.7	82.34	85.92	66.02	87.61	85.96	85.9	78.8	82.2917	2.3357	8.15715	0.0296408	0.0991249	67.2517	53.3574
MYZPE13164_0_v1.0_000004560	33.5	32.09	31.58	35.12	32.81	33.52	28.29	26.48	31.13	31.76	32.3	28.73	33.1033	29.7817	1.25151	2.29373	0.037806	0.077018	66.4833	52.881
MYZPE13164_0_v1.0_000004570	28.87	28.54	31.55	32.73	34.11	36.98	22.38	27.38	27.18	27.15	21.98	25.58	32.13	25.275	3.21419	2.48623	0.100037	0.0983672	0.363528	0.398436
MYZPE13164_0_v1.0_000004580	0	0	0	0	0	0	0	0	0	0	0	0	0	0	0	0	NA	NA	5.7277	10.218
MYZPE13164_0_v1.0_000004590	0.39	0	0	0.23	0.27	0	0	0	0.73	0.26	0.5	0.44	0.148333	0.321667	0.170812	0.290958	1.15154	0.904533	0.296697	0.338452
MYZPE13164_0_v1.0_000004600	0.1	0.06	0.17	0.21	0.16	0.15	0.48	0.45	0.39	0.35	0.42	0.41	0.141667	0.416667	0.0534478	0.0454606	0.377279	0.109105	0.999592	1.61553
MYZPE13164_0_v1.0_000004610	0	0	0	0.03	0	0.02	0.01	0.03	0.07	0.02	0	0	0.00833333	0.0216667	0.0132916	0.0263944	1.59499	1.21821	0.256467	0.496979
MYZPE13164_0_v1.0_000004620	0	0	0	0	0	0	0	0	0	0	0	0	0	0	0	0	NA	NA	0.249307	0.261878
MYZPE13164_0_v1.0_000004630	0.29	0.15	0.22	0.08	0.1	0.24	0.22	0.15	0.18	0	0.09	0.22	0.18	0.143333	0.0831865	0.085479	0.462147	0.596365	0.218978	0.417362
MYZPE13164_0_v1.0_000004640	0	0	0	0	0	0.03	0	0	0	0.07	0.07	0	0.005	0.0233333	0.0122474	0.0361478	2.44949	1.54919	0.454545	0.618921
MYZPE13164_0_v1.0_000004650	0	0	0	0	0	0	0	0	0	0	0	0	0	0	0	0	NA	NA	3.26667	9.6877
MYZPE13164_0_v1.0_000004660	38.57	37.58	34.4	28.93	29.51	32.01	20.34	21.88	17.6	20.65	14.78	19.78	33.5	19.1717	4.05429	2.56953	0.121024	0.134028	19.4909	18.9775
MYZPE13164_0_v1.0_000004670	0.08	0	0	0	0	0	0.04	0	0.05	0	0.05	0	0.0133333	0.0233333	0.0326599	0.0258199	2.44949	1.10657	12.0684	11.3119
MYZPE13164_0_v1.0_000004700	0	0	0	0	0	0	0	0	0	0	0	0	0	0	0	0	NA	NA	40.6764	49.5034
MYZPE13164_0_v1.0_000004710	0	0	0	0	0	0	0.16	0.17	0.21	0	0	0	0	0.09	0	0.1	NA	1.11111	0.306577	0.397974
MYZPE13164_0_v1.0_000004720	0	0	0	0	0	0	0	0	0	0	0	0	0	0	0	0	NA	NA	0.276038	0.261927
MYZPE13164_0_v1.0_000004730	0	0	0	0	0	0	0	0	0	0	0	0	0	0	0	0	NA	NA	0.16129	0.516351
MYZPE13164_0_v1.0_000004750	0.9	0.48	0.64	0.65	0.62	0.47	1.2	1.38	1.03	1	0.58	1.21	0.626667	1.06667	0.155906	0.275366	0.248786	0.258156	10.5855	18.997
MYZPE13164_0_v1.0_000004780	0.1	0.1	0	0.22	0	0.08	0.05	0.1	0.06	0.06	0.06	0.07	0.0833333	0.0666667	0.0814043	0.0175119	0.976852	0.262679	0.318279	0.360373
MYZPE13164_0_v1.0_000004790	0	0	0	0	0	0	0	0	0	0	0	0	0	0	0	0	NA	NA	0.224719	1.37615
MYZPE13164_0_v1.0_000004800	0.07	0	0.05	0	0.05	0.02	0.07	0	0.09	0.05	0.04	0.05	0.0316667	0.05	0.0292689	0.0303315	0.92428	0.60663	0.234742	0.366242
MYZPE13164_0_v1.0_000004810	39.38	36.92	38.21	38.29	39.42	35.26	39.9	41.78	50.23	42.77	43.44	33.41	37.9133	41.9217	1.59235	5.45177	0.0419998	0.130047	1.23126	1.04306
MYZPE13164_0_v1.0_000004820	0	0.74	0	0	0	0	0	0	0	0	0.47	0	0.123333	0.0783333	0.302104	0.191877	2.44949	2.44949	0.264403	0.334643
MYZPE13164_0_v1.0_000004830	0	0	0.29	1.72	1.04	0.42	1.5	1.14	1.4	0.77	0.97	0.85	0.578333	1.105	0.677301	0.296564	1.17113	0.268383	0.345781	0.531915
MYZPE13164_0_v1.0_000004840	0.12	0.12	0.09	0	0.08	0.03	0.41	0.6	0.23	0.08	0	0	0.0733333	0.22	0.0488535	0.243721	0.666184	1.10782	0.367647	0.152555
MYZPE13164_0_v1.0_000004850	0	0	0	0	0	0	0.19	1.9	2.11	0	0	0	0	0.7	0	1.0157	NA	1.451	0.430108	0.150905
MYZPE13164_0_v1.0_000004860	0.28	0.22	0	0.09	0.15	0.03	0.21	0.24	0.48	0.11	0.26	0	0.128333	0.216667	0.109072	0.161328	0.84991	0.74459	0.255624	0.111173
MYZPE13164_0_v1.0_000004870	0	0	0	0	0	0	0	0	0	0	0	0	0	0	0	0	NA	NA	0.200401	0.110497
MYZPE13164_0_v1.0_000004880	15.3	16.38	18.5	18.93	17.75	17.75	33.13	32.3	28.15	32.11	30.95	31.39	17.435	31.3383	1.35933	1.73489	0.0779658	0.0553601	0.317211	0.380932
MYZPE13164_0_v1.0_000004890	0.93	1.01	0.9	1.52	1.33	1.24	1.9	2.11	1.74	2.71	3.12	1.92	1.155	2.25	0.248093	0.543985	0.214799	0.241771	1.14943	0.395257
MYZPE13164_0_v1.0_000004900	0.4	0.35	0.23	0.72	0.17	0.45	0.54	0.3	0.62	0.37	0.57	0.37	0.386667	0.461667	0.193976	0.13106	0.501662	0.283884	0	0
MYZPE13164_0_v1.0_000004910	32.92	35.64	34.57	34.34	34.85	35.38	38.21	37.44	32.57	37.21	36.56	36.87	34.6167	36.4767	0.963507	1.99469	0.0278336	0.054684	0.345516	0.367794
MYZPE13164_0_v1.0_000004920	78.62	77.67	69.88	55.24	71.9	69.37	40.19	39.56	37.21	41.6	38.63	48.72	70.4467	40.985	8.41208	4.06615	0.119411	0.0992106	27.8649	28.1455
MYZPE13164_0_v1.0_000004930	68.69	67.12	68.48	60.08	68.25	64.67	44.94	47.38	40.74	45.3	46.16	46.25	66.215	45.1283	3.35384	2.31149	0.0506508	0.0512203	84.7878	78.3657
MYZPE13164_0_v1.0_000004940	49.55	55.73	52.56	50.62	52.07	52.89	35	40.07	45.55	39.24	41.27	39.19	52.2367	40.0533	2.12576	3.42453	0.0406948	0.0854992	74.9619	69.3678
MYZPE13164_0_v1.0_000004950	14.19	15.1	13.86	12.61	14.31	13.44	7.4	6.86	7.25	7.99	7.21	7.69	13.9183	7.4	0.844687	0.395576	0.0606888	0.0534562	79.9822	69.5921
MYZPE13164_0_v1.0_000004960	1.18	0.75	1.79	1.43	1.18	1.14	0.42	0.22	0.27	0.36	0.48	0.32	1.245	0.345	0.345181	0.0958645	0.277254	0.277868	90.991	87.2549
MYZPE13164_0_v1.0_000004970	0.59	0.88	1.13	1.78	1.43	1.82	0.84	1.3	0.89	1.12	0.75	1.16	1.27167	1.01	0.494426	0.21429	0.388801	0.212168	54.9594	50.5537
MYZPE13164_0_v1.0_000004980	1.79	1.91	1.93	2.56	2.16	2.35	0.89	1.21	0.81	0.85	1.16	1.04	2.11667	0.993333	0.29568	0.168365	0.139691	0.169495	0.321291	0.349633
MYZPE13164_0_v1.0_000004990	970.63	1045.97	981.78	1112.31	997.97	1013.29	901.01	876.34	1021.63	1038.03	1038.45	894.91	1020.33	961.728	52.1986	78.4078	0.0511588	0.081528	4.01324	5.20188
MYZPE13164_0_v1.0_000005000	28.32	28.45	28.14	29.14	27.93	27.64	17.3	19.62	17.67	20.48	19	18.29	28.27	18.7267	0.514043	1.20744	0.0181833	0.0644769	65.9012	58.8971
MYZPE13164_0_v1.0_000005010	22.81	21.24	23.98	22.68	23.57	22.34	15.99	15.95	11.37	17.05	17.31	15.81	22.77	15.58	0.963286	2.15573	0.0423051	0.138365	21.0204	21.3563
MYZPE13164_0_v1.0_000005020	2.33	3.21	2.92	3.59	3.2	3.32	12.49	11.6	10.48	10.64	8.46	11.07	3.095	10.79	0.432608	1.3544	0.139777	0.125524	0.349428	0.3615
MYZPE13164_0_v1.0_000005030	1.8	0.46	0.34	0.26	0.31	1	0.22	1.36	1.67	0.93	1.16	0.68	0.695	1.00333	0.605434	0.513757	0.871128	0.512051	63.0928	61.4469
MYZPE13164_0_v1.0_000005040	7.49	4.38	3.67	4.2	3.17	4.71	6.58	6.36	3.78	4.77	3.42	5.96	4.60333	5.145	1.51541	1.35493	0.329198	0.263349	0	0.588235
MYZPE13164_0_v1.0_000005050	0.22	0.67	0.25	0.26	0.46	0.6	0.05	0.45	0.14	0.37	0.64	0.08	0.41	0.288333	0.195141	0.236086	0.475954	0.818796	0.205023	0.413378
MYZPE13164_0_v1.0_000005060	0	0	0	0.19	0	0	0	0	0	0	0	0	0.0316667	0	0.0775672	0	2.44949	NA	0.272016	0.319149
MYZPE13164_0_v1.0_000005070	119.31	117.43	110.1	91.52	113.69	104.69	46.27	55.28	34.76	59.05	51.02	50.38	109.457	49.46	10.2317	8.43074	0.0934775	0.170456	0.305125	0.342872
MYZPE13164_0_v1.0_000005080	6.05	8.48	6.86	6.82	6	5.89	2.89	2.77	3.03	3.83	4.92	2.38	6.68333	3.30333	0.977275	0.924503	0.146226	0.27987	0.311607	0.280838
MYZPE13164_0_v1.0_000005090	0	0.07	0	0	0.05	0	0.04	0.07	0.18	0	0	0	0.02	0.0483333	0.0316228	0.0705455	1.58114	1.45956	0.324864	0.304355
MYZPE13164_0_v1.0_000005100	0	0	0.07	0	0.06	0.05	1.18	0.45	2.57	0	0.11	0.2	0.03	0.751667	0.0334664	0.986092	1.11555	1.31187	0.239325	0.483224
MYZPE13164_0_v1.0_000005110	0	0	0	0	0	0.06	0	0	0	0	0	0	0.01	0	0.0244949	0	2.44949	NA	0.325845	0.370066
MYZPE13164_0_v1.0_000005120	0.55	0	0	0	0	0	0	0	0	0	0	0	0.0916667	0	0.224537	0	2.44949	NA	0	0.641026
MYZPE13164_0_v1.0_000005130	0	0	0	0	0.13	0.03	0	0.09	0.06	0	0	0	0.0266667	0.025	0.0520256	0.0398748	1.95096	1.59499	0.42266	0.35659
MYZPE13164_0_v1.0_000005140	0.21	0.21	0.16	0.36	0.58	0.63	0	0.21	0	0.28	0.54	0.16	0.358333	0.198333	0.203117	0.201833	0.566839	1.01765	0.389043	0.400547
MYZPE13164_0_v1.0_000005150	0.05	0.03	0.04	0.02	0.02	0.01	0	0.02	0.03	0.02	0.01	0.01	0.0283333	0.015	0.0147196	0.0104881	0.519515	0.699206	0.324202	0.327954
MYZPE13164_0_v1.0_000005160	41.47	43.27	40.85	54.96	46.72	54.51	28.99	34.96	30.11	50.04	31.66	34.43	46.9633	35.0317	6.35843	7.71634	0.135391	0.220268	0.323832	0.349905
MYZPE13164_0_v1.0_000005170	53.93	54.74	62.54	60.17	59.65	57.43	72.22	65.99	67.51	52.54	43.68	55.78	58.0767	59.62	3.33242	10.7754	0.0573797	0.180734	0.388185	0.447044
MYZPE13164_0_v1.0_000005180	50.55	53.05	53.47	53.69	50.56	51.58	82.91	86.39	90.98	83.93	81.83	82.62	52.15	84.7767	1.43785	3.42402	0.0275713	0.0403887	0.330714	0.354995
MYZPE13164_0_v1.0_000005190	290.26	313.98	295.46	328.34	300.16	305.74	255.37	242.65	279.58	290.67	282.4	253.81	305.657	267.413	13.8207	19.2708	0.0452165	0.0720637	10.3767	12.8419
MYZPE13164_0_v1.0_000005200	23.72	24.87	25.84	31.5	22.87	27.92	50.72	49.2	42.62	51.44	55.4	45.73	26.12	49.185	3.16695	4.49675	0.121246	0.0914253	8.70776	9.2844
MYZPE13164_0_v1.0_000005210	23.2	23.12	22.78	22.54	22.33	24.12	21.91	23.36	22.85	24.39	24.49	24.42	23.015	23.57	0.635035	1.05446	0.0275922	0.0447373	30.819	31.5238
MYZPE13164_0_v1.0_000005220	20.41	20.69	20.61	21.92	20.42	22.55	20.03	19.04	16.4	19.53	21.37	20.16	21.1	19.4217	0.907921	1.67327	0.0430294	0.0861546	61.4021	60.3845
MYZPE13164_0_v1.0_000005230	0	0	0	0	0	0	0	0	0	0	0	0	0	0	0	0	NA	NA	0	0
MYZPE13164_0_v1.0_000005240	0	0	0	0.04	0	0.02	0	0	0	0	0.04	0	0.01	0.00666667	0.0167332	0.0163299	1.67332	2.44949	0.110865	0.548918
MYZPE13164_0_v1.0_000005260	0	0	0	0.07	0.08	0.06	0.17	0.35	0.07	0.08	0.07	0.08	0.035	0.136667	0.0388587	0.111295	1.11025	0.814357	0.332917	0.56621
MYZPE13164_0_v1.0_000005270	496.76	508.88	440.09	503.96	311.68	429.8	1200.04	1078.27	1546.87	1155.77	1718.12	975.63	448.528	1279.12	75.0876	289.25	0.167409	0.226132	0.264573	0.459822
MYZPE13164_0_v1.0_000005280	0	0.22	0	0	0	0.06	0	0	0	0	0	0	0.0466667	0	0.0882421	0	1.8909	NA	0.390333	0.376872
MYZPE13164_0_v1.0_000005290	0	0	0	2.77	0.03	0	0	0	0	0.08	0	2.52	0.466667	0.433333	1.12846	1.02275	2.41813	2.3602	0.412567	0.600343
MYZPE13164_0_v1.0_000005310	0	0	0	0.6	0	0	0.55	0	0	0	0	0	0.1	0.0916667	0.244949	0.224537	2.44949	2.44949	0.298211	0.296736
MYZPE13164_0_v1.0_000005320	0	0	0	0	0	0	0	0	0	0	0	0	0	0	0	0	NA	NA	0.818713	0.754717
MYZPE13164_0_v1.0_000005330	0	0	0	0	0	0	0.07	0.14	0	0	0	0	0	0.035	0	0.0585662	NA	1.67332	0.341184	0.377766
MYZPE13164_0_v1.0_000005340	0	0	0	0	0	0.04	0	0	0	0	0	0	0.00666667	0	0.0163299	0	2.44949	NA	0.142113	0.306644
MYZPE13164_0_v1.0_000005350	14.18	8.26	9.26	5.73	7.38	9.74	6.78	5.75	6.52	8.27	6.08	7.07	9.09167	6.745	2.8727	0.884912	0.315971	0.131195	11.4613	15.5303
MYZPE13164_0_v1.0_000005360	23.52	25.43	23.21	27.34	25.32	25.14	41.68	38.82	35.21	36.96	40.37	37.64	24.9933	38.4467	1.49511	2.35074	0.0598203	0.0611429	0.378322	0.473376
MYZPE13164_0_v1.0_000005370	0	0.78	0	0.43	0.53	0.64	0.38	0.77	0	1.06	0.49	0	0.396667	0.45	0.328552	0.420951	0.828283	0.935447	0.417537	0.118203
MYZPE13164_0_v1.0_000005380	0	0.07	0	0	0	0.04	0	0	0	0	0	0	0.0183333	0	0.0299444	0	1.63333	NA	0.328587	0.575374
MYZPE13164_0_v1.0_000005390	1.57	0.98	0.37	0.97	1.08	0.96	1.55	1.77	1.42	1.39	1.45	1.74	0.988333	1.55333	0.382174	0.165489	0.386685	0.106538	46.5946	41.4634
MYZPE13164_0_v1.0_000005400	0	0	0.06	0.04	0.05	0.02	0.04	0.15	0.05	0.05	0.05	0	0.0283333	0.0566667	0.0256255	0.0496655	0.90443	0.876451	0.436421	0.516693
MYZPE13164_0_v1.0_000005410	0	0	0	0	0	0	0	0	0	0	0	0	0	0	0	0	NA	NA	0.241546	0.312989
MYZPE13164_0_v1.0_000005420	307.98	335.41	309.66	321.51	314.61	309.51	253.6	257.55	276.82	295.07	295.76	268.2	316.447	274.5	10.5307	18.1345	0.033278	0.0660637	6.21361	9.57088
MYZPE13164_0_v1.0_000005430	41.77	47.29	41.31	41.98	42.95	43.37	34.77	31.85	38.83	39.27	37.34	38.02	43.1117	36.68	2.18532	2.84741	0.0506897	0.0776285	44.8746	32.2162
MYZPE13164_0_v1.0_000005440	6.45	7.91	8.14	8.88	8.59	8.91	12.3	11.08	11.52	11.04	9.69	9.93	8.14667	10.9267	0.922142	0.979503	0.113193	0.0896434	0.29309	0.44927
MYZPE13164_0_v1.0_000005450	0	0.94	0.24	0.73	0.32	0.3	0.31	0.79	0.1	1.06	0.4	0.12	0.421667	0.463333	0.346319	0.384742	0.821309	0.830379	0.239415	0.474481
MYZPE13164_0_v1.0_000005460	0	0	0	0	0	0	0	0	0	0	0	0	0	0	0	0	NA	NA	0	0
MYZPE13164_0_v1.0_000005470	0.23	0.46	0.18	0.22	0.58	0.21	0.38	0.08	0.53	0.47	0.44	0.28	0.313333	0.363333	0.165368	0.162809	0.527771	0.448097	35.2037	39.871
MYZPE13164_0_v1.0_000005480	2.64	2.88	1.92	2.6	2.45	2.19	2.15	0.92	1.3	1.47	1.55	1.44	2.44667	1.47167	0.344074	0.400271	0.14063	0.271985	0.204918	0.427107
MYZPE13164_0_v1.0_000005490	66.94	57.7	62.55	56.72	106.88	85.5	14.11	15.23	14.79	27.17	14.92	34.27	72.715	20.0817	19.7417	8.54865	0.271494	0.425694	0.313408	0.34442
MYZPE13164_0_v1.0_000005500	7.31	4.36	3.54	7.06	7.81	5.67	3.47	5.69	1.86	4.54	4.71	5.51	5.95833	4.29667	1.72948	1.43278	0.290262	0.333464	0.281501	0.386147
MYZPE13164_0_v1.0_000005510	11.19	10.27	15.36	9.86	11.27	9.04	5.34	5.11	4.86	6.6	8.72	8.16	11.165	6.465	2.21943	1.65251	0.198785	0.255609	0.400177	0.337861
MYZPE13164_0_v1.0_000005520	0.96	0.85	0.89	1.6	1.24	1.04	1.57	1.49	1.07	1.21	1.7	1.65	1.09667	1.44833	0.282607	0.253173	0.257696	0.174803	0.397277	0.43397
MYZPE13164_0_v1.0_000005530	18.88	15.06	13.62	18.89	20.54	16.31	12.53	16.03	11.08	14.46	13.56	17.16	17.2167	14.1367	2.64653	2.23995	0.153719	0.15845	0.334405	0.356725
MYZPE13164_0_v1.0_000005540	2.86	2.32	2.8	2.44	2.58	2.39	10.44	10.35	10.85	10.83	9.88	10.17	2.565	10.42	0.223047	0.377465	0.0869579	0.0362251	0.401845	0.355189
MYZPE13164_0_v1.0_000005550	121.66	116.38	92.31	91.88	103.53	94.71	69.42	72.74	76.55	83.66	71.77	62.36	103.412	72.75	12.9084	7.11997	0.124826	0.097869	0.327035	0.611777
MYZPE13164_0_v1.0_000005560	0.46	0.4	0.4	0.39	0.48	0.43	0.99	1.32	1.17	1.27	1.1	0.74	0.426667	1.09833	0.036697	0.211605	0.0860085	0.19266	0.39041	0.354622
MYZPE13164_0_v1.0_000005570	19.57	21.25	18.26	17.6	19.29	19.25	16.16	13.74	18.61	17.93	16.51	16.26	19.2033	16.535	1.24848	1.69	0.0650138	0.102208	80.7902	75.4453
MYZPE13164_0_v1.0_000005580	43.66	42.8	41.45	29.56	41.79	36.68	14.48	13.36	12.74	17.12	15.91	15.77	39.3233	14.8967	5.36304	1.66847	0.136383	0.112003	41.1183	33.156
MYZPE13164_0_v1.0_000005590	14.83	15.05	15.07	15.99	14.7	15.12	15.64	14.37	16.69	16.08	15.99	15.33	15.1267	15.6833	0.452666	0.789472	0.029925	0.0503383	79.6455	74.3928
MYZPE13164_0_v1.0_000005600	69.52	71.1	71.56	73.34	70.35	75.06	66.68	64.68	64.99	68.43	66.9	66.95	71.8217	66.4383	2.04181	1.39208	0.0284288	0.020953	20.7828	15.9211
MYZPE13164_0_v1.0_000005610	21.66	20.8	22.56	22.8	21.99	22.52	20.45	20.17	17.23	18.9	19.13	18.46	22.055	19.0567	0.743176	1.17503	0.0336965	0.06166	40.0048	19.9569
MYZPE13164_0_v1.0_000005620	6.22	6.21	5.99	4.99	5.96	6.47	4.15	3.77	3.71	4.54	4.33	4.1	5.97333	4.1	0.515933	0.319374	0.0863727	0.0778962	40.7748	41.7269
MYZPE13164_0_v1.0_000005630	29.5	29.07	26.6	25.09	27.2	29.75	18.19	17.22	20.69	18.37	21.08	16.68	27.8683	18.705	1.86663	1.80356	0.0669802	0.0964213	75.5199	62.1165
MYZPE13164_0_v1.0_000005640	59.47	57.82	57.25	55.3	56.11	55.84	41.59	41.17	39.16	43.94	42.86	44.56	56.965	42.2133	1.53988	1.98526	0.027032	0.0470293	55.0491	47.312
MYZPE13164_0_v1.0_000005650	1577.28	1686.67	1584.99	1735.45	1638.28	1611.67	1343.13	1302.93	1491.28	1485.47	1445.05	1366.23	1639.06	1405.68	61.7234	79.0824	0.0376579	0.0562591	7.01191	7.47676
MYZPE13164_0_v1.0_000005660	12.1	12.28	12.07	10.76	11.27	11.75	6.96	7.97	5.62	8.3	9.1	7.8	11.705	7.625	0.583806	1.20359	0.0498767	0.157848	74.2663	56.4553
MYZPE13164_0_v1.0_000005670	7.05	6.64	7.17	6.75	7.02	7.13	3.36	4.12	2.98	4.48	4.36	3.75	6.96	3.84167	0.215035	0.589319	0.0308958	0.153402	64.0482	54.8053
MYZPE13164_0_v1.0_000005680	20.14	21.42	21.18	19.95	21.14	20.41	20.13	19.78	20.02	21.77	19.22	19	20.7067	19.9867	0.61682	0.980401	0.0297885	0.0490528	30.8185	22.4957
MYZPE13164_0_v1.0_000005690	86.72	80.59	79.27	65.05	77.16	75.45	40.14	36.87	39.83	43.4	45.63	42.54	77.3733	41.4017	7.16818	3.09082	0.092644	0.0746545	79.3202	67.7952
MYZPE13164_0_v1.0_000005700	15.95	15.77	16.28	17.6	15.51	16.73	16.68	17.07	18.76	17.08	20.04	15.92	16.3067	17.5917	0.76191	1.51782	0.0467238	0.0862806	49.944	48.2058
MYZPE13164_0_v1.0_000005710	72.26	71.94	65.46	65.49	59.61	63.38	56.85	47.07	67.44	60.06	68.41	50.46	66.3567	58.3817	4.93875	8.70046	0.0744273	0.149027	57.6072	47.8444
MYZPE13164_0_v1.0_000005720	0.16	0	0.25	0	0	0	13.48	11.25	23.18	0.44	0.31	2.53	0.0683333	8.53167	0.109621	9.11636	1.6042	1.06853	0.312312	0.360969
MYZPE13164_0_v1.0_000005730	5.34	6.18	7.27	6.87	6.11	6.21	8.41	8.66	5.29	8.45	10.05	8.76	6.33	8.27	0.669418	1.5807	0.105753	0.191136	0.313422	0.438322
MYZPE13164_0_v1.0_000005740	0.34	0	0	0.13	0.08	0.18	0.61	1.13	1.27	1.06	0.65	1.16	0.121667	0.98	0.128439	0.279714	1.05567	0.285423	0.28102	0.32066
MYZPE13164_0_v1.0_000005750	1.94	1.27	1.88	1.93	1.88	1.7	0.65	0.58	0.79	0.94	1.18	0.74	1.76667	0.813333	0.258276	0.21796	0.146194	0.267984	73.8095	71.9101
MYZPE13164_0_v1.0_000005760	0	0	0	0	0	0	0	0	0	0	0	0	0	0	0	0	NA	NA	0	0
MYZPE13164_0_v1.0_000005770	0	0	0	0.77	0	0	0	0	0	0	0	0	0.128333	0	0.314351	0	2.44949	NA	0	0.503356
MYZPE13164_0_v1.0_000005780	0	0	0	0	0	0	0	0	0	0	0	0	0	0	0	0	NA	NA	6.06061	10
MYZPE13164_0_v1.0_000005790	0.24	0.25	0.27	0.21	0.41	0.36	0.12	0	0.08	0.08	0.15	0.27	0.29	0.116667	0.0777174	0.0904802	0.267991	0.775545	3.77358	14.4144
MYZPE13164_0_v1.0_000005800	0	0	0	0	0	0	0	0	0.28	0	0	0.11	0	0.065	0	0.114149	NA	1.75614	0.260281	0.377946
MYZPE13164_0_v1.0_000005810	0.61	0.54	0.82	0.94	0.37	0.64	0.57	0.77	0.39	0.88	0.49	0.45	0.653333	0.591667	0.20255	0.193123	0.310026	0.326406	0.297301	0.283348
MYZPE13164_0_v1.0_000005820	5.86	5.76	5.52	6.05	5.22	5.35	3.37	4.65	3.71	4.19	4.85	3.88	5.62667	4.10833	0.317721	0.56676	0.056467	0.137954	0.274834	0.368539
MYZPE13164_0_v1.0_000005830	282.06	293.52	278.58	265.85	288.2	291.94	272.06	264.73	330.55	252.21	289.31	259.28	283.358	278.023	10.3093	28.6927	0.0363825	0.103202	2.42144	4.15638
MYZPE13164_0_v1.0_000005840	84.91	78.96	68.83	79.06	74.58	85.77	54.25	60.85	67.05	55.91	56.89	64.9	78.685	59.975	6.37395	5.17482	0.0810059	0.086283	0.29483	0.277708
MYZPE13164_0_v1.0_000005850	0.04	0	0.06	0.04	0.05	0.06	0.06	0	0.07	0	0.19	0.06	0.0416667	0.0633333	0.022286	0.0694742	0.534864	1.09696	0.285964	0.32589
MYZPE13164_0_v1.0_000005860	16.59	18.69	18.14	20.93	18.91	19.18	32.24	33.72	27.84	29.5	28.84	33.01	18.74	30.8583	1.41447	2.43954	0.0754786	0.0790563	0.357384	0.396169
MYZPE13164_0_v1.0_000005870	1.25	1.18	1.48	1.29	1.67	1.49	2.15	2.5	1.44	2.47	1.56	2.3	1.39333	2.07	0.184463	0.460695	0.13239	0.222558	0.354895	0.449463
MYZPE13164_0_v1.0_000005890	0.14	0.28	0.26	0.36	0.38	0.34	0.31	0	0.09	0.14	0.18	0.31	0.293333	0.171667	0.0882421	0.122868	0.300825	0.715739	0.334747	0.184843
MYZPE13164_0_v1.0_000005900	22.38	22.95	25.01	24.65	22.64	25.78	21.89	20.28	24.01	24.77	26.18	22.06	23.9017	23.1983	1.42334	2.16995	0.0595498	0.0935392	0.392551	0.381988
MYZPE13164_0_v1.0_000005910	701.74	732.25	692.67	774.88	744.67	743.74	588.31	537.14	638.09	629.4	635.27	615.76	731.658	607.328	30.328	38.9188	0.041451	0.064082	11.7059	12.7294
MYZPE13164_0_v1.0_000005920	31.83	31.32	30.31	25.56	28.24	28.12	17.58	15.38	18.4	17.37	19.19	17.51	29.23	17.5717	2.3654	1.27696	0.0809237	0.0726713	50.2921	42.0751
MYZPE13164_0_v1.0_000005930	54.3	55.69	51.28	55.55	53.68	54.43	50.09	47.52	53.36	49.49	50.21	51.42	54.155	50.3483	1.60562	1.95144	0.0296487	0.0387589	53.6727	49.3219
MYZPE13164_0_v1.0_000005940	14.76	15.21	16.22	15.1	15.86	15.66	12.5	12.18	10.96	11.87	11.99	10.65	15.4683	11.6917	0.540238	0.725684	0.0349254	0.0620684	91.138	87.2214
MYZPE13164_0_v1.0_000005950	116.24	125.87	137.67	157.78	126.67	140.21	156.94	151.71	193.16	163.51	168.21	148.18	134.073	163.618	14.5102	16.2392	0.108226	0.0992504	86.7836	79.0622
MYZPE13164_0_v1.0_000005960	29.26	28.74	27.97	24.08	26.39	26.8	17.96	17.59	19.88	19.65	22.06	18.01	27.2067	19.1917	1.88459	1.69646	0.0692693	0.0883957	77.8557	65.0548
MYZPE13164_0_v1.0_000005970	54.48	51.85	52.19	47.74	53.5	54.01	31.87	33.61	34.42	37.59	30.72	35.38	52.295	33.9317	2.45457	2.46529	0.046937	0.0726546	76.9664	66.9198
MYZPE13164_0_v1.0_000005980	31.01	31.39	33.42	34.28	31.91	32.32	21.17	21.71	17.67	24.56	23.64	22.05	32.3883	21.8	1.24681	2.38862	0.0384957	0.10957	76.4154	67.1608
MYZPE13164_0_v1.0_000005990	6.56	8.99	9.65	11.7	9.75	10.2	26.47	25.36	32.65	24.64	29.52	24.7	9.475	27.2233	1.69204	3.21881	0.178579	0.118237	0.351025	0.464732
MYZPE13164_0_v1.0_000006000	96.51	96.49	96.09	87.91	95.54	99.32	66.32	68.37	69.51	68.55	61.38	69.83	95.31	67.3267	3.85574	3.16212	0.0404548	0.0469668	15.4426	12.0732
MYZPE13164_0_v1.0_000006010	16.42	16.52	14.5	11.83	14.09	13.49	8.19	9.26	9.03	7.92	7.41	8.26	14.475	8.345	1.79333	0.691744	0.123891	0.0828933	79.3962	76.3009
MYZPE13164_0_v1.0_000006020	41.62	48.03	48.84	51.64	49.28	49.18	49.91	45.09	50.67	52.74	46.09	48.73	48.0983	48.8717	3.39509	2.87524	0.0705865	0.0588324	27.9543	11.1162
MYZPE13164_0_v1.0_000006030	113.78	123.74	114.98	117.58	117.87	121.72	128.86	130.5	134.32	129.86	125.63	122.83	118.278	128.667	3.83258	4.00177	0.032403	0.0311018	34.1974	27.9579
MYZPE13164_0_v1.0_000006040	28.22	29.46	30.23	29.53	29.41	30.78	21.37	17.84	25.14	20.61	23.52	21.41	29.605	21.6483	0.866504	2.50642	0.0292689	0.115779	66.2906	59.2389
MYZPE13164_0_v1.0_000006050	13.72	12.28	13.29	16.04	13.39	13.67	25.59	24.37	26	25.21	25.65	23.11	13.7317	24.9883	1.24511	1.07544	0.0906743	0.0430378	7.91938	6.82035
MYZPE13164_0_v1.0_000006060	2.28	1.96	2.24	2.21	2.09	2.17	1.82	1.98	1.51	2.31	1.69	2.37	2.15833	1.94667	0.116862	0.342033	0.0541444	0.175702	43.6107	32.8438
MYZPE13164_0_v1.0_000006080	0	0	0	0	0	0	0	0	0	0	0	0	0	0	0	0	NA	NA	0.44843	0.462963
MYZPE13164_0_v1.0_000006090	0.81	1.41	1.31	1.4	1.05	1.27	1.23	1.32	0.94	1.58	1.16	1.58	1.20833	1.30167	0.234642	0.249513	0.194186	0.191687	0.349144	0.342979
MYZPE13164_0_v1.0_000006100	1.71	1.91	0.87	2.41	2.09	3.26	2.44	1.9	0.95	3.21	2.44	3.67	2.04167	2.435	0.790251	0.960973	0.387062	0.39465	0.415044	0.457218
MYZPE13164_0_v1.0_000006110	27.11	26.74	26.49	20.5	23.84	23.49	15.57	14.08	15.24	18.2	18.74	14.42	24.695	16.0417	2.56972	1.9638	0.104058	0.122418	37.1686	30.0641
MYZPE13164_0_v1.0_000006120	0	0	0	0	0	0	0	0	0.27	0	0	0	0	0.045	0	0.110227	NA	2.44949	0.964436	0.643317
MYZPE13164_0_v1.0_000006130	14.1	15.99	14.79	16.57	15.59	15.77	17.17	16.34	16.63	16.53	16.84	16.91	15.4683	16.7367	0.885899	0.296625	0.0572718	0.0177231	0.323368	0.377171
MYZPE13164_0_v1.0_000006140	7.52	9.91	6.87	9.63	7.81	8.4	11	9.34	8.4	10.63	11.16	11.18	8.35667	10.285	1.20376	1.15266	0.144047	0.112072	0.369622	0.389515
MYZPE13164_0_v1.0_000006150	0	0	0	0.12	0	0.02	0.07	0	0.27	0.05	0.05	0	0.0233333	0.0733333	0.0480278	0.100532	2.05833	1.37089	0.331668	0.320602
MYZPE13164_0_v1.0_000006160	0	0	0	0	0	0.11	1.49	3.21	0	0	0	0	0.0183333	0.783333	0.0449073	1.32985	2.44949	1.69768	0	0
MYZPE13164_0_v1.0_000006170	0	0.09	0	0	0.06	0	0.04	0	0	0.06	0	0	0.025	0.0166667	0.0398748	0.0265832	1.59499	1.59499	0.254777	0.39019
MYZPE13164_0_v1.0_000006180	1.14	0.51	0.57	0.46	0.92	0.91	0.31	0.51	0.35	0.32	0.35	0.46	0.751667	0.383333	0.275929	0.0818942	0.367089	0.213637	0.333822	0.334799
MYZPE13164_0_v1.0_000006190	10.84	11.81	12.27	11.82	11.92	12.07	6.53	7.2	6.35	7.11	6.42	7.93	11.7883	6.92333	0.49588	0.610169	0.0420653	0.0881323	20.5728	21.9194
MYZPE13164_0_v1.0_000006200	0.15	0.46	0	0.18	0.11	0.04	0.08	0	0	0.21	0.29	0	0.156667	0.0966667	0.163054	0.125326	1.04077	1.29648	0.476002	0.421736
MYZPE13164_0_v1.0_000006210	30.12	32.6	30.23	35.23	32.03	33.29	41.61	42.11	40.12	43.35	44.92	43.52	32.25	42.605	1.9365	1.68296	0.0600466	0.0395014	29.6659	22.721
MYZPE13164_0_v1.0_000006220	0	0	0	0.05	0	0.02	6.46	4.52	12.4	0.11	0.21	0.72	0.0116667	4.07	0.0204124	4.83957	1.74964	1.18908	0.368483	0.312292
MYZPE13164_0_v1.0_000006230	0	0	0.08	0.06	0.04	0.01	4.24	3.1	9.48	0	0.03	0.77	0.0316667	2.93667	0.0337145	3.64164	1.06467	1.24006	0.316045	0.341942
MYZPE13164_0_v1.0_000006240	0	0	0	0	0	0	0.06	0.17	0.36	0	0.04	0	0	0.105	0	0.139678	NA	1.33027	0.368415	0.352701
MYZPE13164_0_v1.0_000006250	25.54	24.64	26.48	25.51	25.15	26.27	22.84	24.37	14.77	25.33	24.64	23.09	25.5983	22.5067	0.686889	3.90645	0.0268334	0.173569	7.66869	6.62946
MYZPE13164_0_v1.0_000006260	0	0	0	0	0	0	0	0	0	0	0	0	0	0	0	0	NA	NA	0.456621	2.04082
MYZPE13164_0_v1.0_000006280	0	0.75	0.56	0.41	1.02	1.03	0.37	0.75	1.36	1.02	1.43	0.57	0.628333	0.916667	0.394128	0.428377	0.627259	0.46732	26.5823	37.0518
MYZPE13164_0_v1.0_000006290	0	0	0	0	0	0	0	0	0	0	0	0	0	0	0	0	NA	NA	0	0
MYZPE13164_0_v1.0_000006300	1.48	1.34	1.23	0.94	1.21	1.01	0.69	0.78	0.35	0.71	0.72	0.67	1.20167	0.653333	0.201337	0.153188	0.167548	0.234472	0.340791	0.34466
MYZPE13164_0_v1.0_000006320	2.58	2.88	3.6	5.3	2.34	3.37	1.78	2.73	1.71	3.48	3.79	2.59	3.345	2.68	1.06763	0.852479	0.319171	0.318089	1.28121	2.03644
MYZPE13164_0_v1.0_000006330	2.92	2.74	2.15	2.33	2.38	2.23	1.57	1.55	1.37	2.08	2.16	2.83	2.45833	1.92667	0.304067	0.542758	0.123688	0.281709	0.341961	0.339935
MYZPE13164_0_v1.0_000006340	0	0	0	0	0	0	0	0	0	0	0	0	0	0	0	0	NA	NA	0	0.208333
MYZPE13164_0_v1.0_000006350	0	0	0.07	0	0.13	0	0.09	0.37	0	0.13	0.29	0.1	0.0333333	0.163333	0.0550151	0.138516	1.65045	0.848057	0.430339	0.414766
MYZPE13164_0_v1.0_000006360	0	0	0	0	0	0	0	0	0	0	0	0	0	0	0	0	NA	NA	0.402414	0.45977
MYZPE13164_0_v1.0_000006370	0.87	1.8	0	1.22	0.91	0.37	0.22	0.89	0.54	0.31	0.29	1.02	0.861667	0.545	0.631741	0.337802	0.733162	0.61982	0.34965	1.12782
MYZPE13164_0_v1.0_000006390	0	0	0	0	0	0	0	0	0	0	0	0	0	0	0	0	NA	NA	0.268817	0.869565
MYZPE13164_0_v1.0_000006400	14.15	11.8	11.87	13.19	11.74	12.96	16.56	16.18	16.36	14.21	15.98	17.95	12.6183	16.2067	0.978845	1.20219	0.0775732	0.0741789	0.323244	0.451486
MYZPE13164_0_v1.0_000006410	29.68	29.49	31.99	34.76	31.19	36.24	35.27	37.9	34.19	22.33	20.75	30.74	32.225	30.1967	2.74336	7.10557	0.0851315	0.23531	0.347464	0.330105
MYZPE13164_0_v1.0_000006420	25.98	23.51	24.88	27.97	22.44	26.85	18.38	16.15	18.4	25.71	20.71	18.51	25.2717	19.6433	2.07601	3.30369	0.0821477	0.168184	0.317102	0.389787
MYZPE13164_0_v1.0_000006430	13.9	13.95	14.91	13.84	14.59	14.41	9.9	9.54	8.88	10.93	10.12	9.31	14.2667	9.78	0.437203	0.712881	0.0306451	0.0728918	77.8608	73.7886
MYZPE13164_0_v1.0_000006440	20.43	21.76	21.37	24.51	22.28	23.88	16.78	19.94	15.2	18.03	17.65	17.5	22.3717	17.5167	1.54942	1.5533	0.0692581	0.0886757	45.6658	35.7742
MYZPE13164_0_v1.0_000006450	24.21	26.93	24.87	23.46	26.97	25	19.59	19.12	20.38	21.33	20.71	20.69	25.24	20.3033	1.43337	0.810424	0.0567898	0.0399158	41.941	40.785
MYZPE13164_0_v1.0_000006460	42.45	37.97	41.41	37.34	38.8	40.71	31.61	30.29	30.97	32.89	31.99	31.22	39.78	31.495	2.04161	0.895271	0.0513225	0.0284258	75.3373	62.0171
MYZPE13164_0_v1.0_000006470	63.19	66.23	66.86	63.78	60.73	64.76	57.15	49.39	63.3	58.3	61.83	54.55	64.2583	57.42	2.22383	5.05149	0.0346076	0.0879743	55.4194	56.3089
MYZPE13164_0_v1.0_000006480	60.54	62.43	60.51	56.54	61.88	59.64	44.21	45.39	45.52	47.72	47.4	49.43	60.2567	46.6117	2.08312	1.91024	0.0345708	0.040982	57.2574	61.3767
MYZPE13164_0_v1.0_000006490	7.26	7.66	7.07	6.52	7.06	8.75	7.74	6.48	9.86	7.26	7.73	6.74	7.38667	7.635	0.762566	1.20386	0.103235	0.157676	6.8567	10.3741
MYZPE13164_0_v1.0_000006500	40.16	36.39	37.27	36.69	36.01	35.18	14.4	11.81	12.24	22.55	20.27	14.56	36.95	15.9717	1.72071	4.41493	0.0465686	0.276422	0.341176	0.435772
MYZPE13164_0_v1.0_000006510	2.35	7.71	3.72	7.76	3.43	0.7	1.27	0	2.93	5.4	4.89	0	4.27833	2.415	2.87933	2.37809	0.673003	0.984716	2.04082	0.555556
MYZPE13164_0_v1.0_000006520	0	0	0	0	0	0	0	0	0.47	0	0	0	0	0.0783333	0	0.191877	NA	2.44949	0	0
MYZPE13164_0_v1.0_000006530	0	0	0	0	0	0.06	0	0	0	0	0	0	0.01	0	0.0244949	0	2.44949	NA	0.328515	0.243072
MYZPE13164_0_v1.0_000006540	0.36	0.55	0.14	0.53	0.38	0.35	0.63	0.37	0.11	0.49	0.58	0.27	0.385	0.408333	0.148425	0.197425	0.38552	0.48349	7.64873	11.7117
MYZPE13164_0_v1.0_000006550	0	0	0	0	0	0	0	0	0	0	0	0	0	0	0	0	NA	NA	0	0
MYZPE13164_0_v1.0_000006560	0	0.07	0.16	0.08	0.05	0.1	0.38	0.21	0.27	0.24	0.14	0.16	0.0766667	0.233333	0.0531664	0.086641	0.693475	0.371319	2.31092	2.9316
MYZPE13164_0_v1.0_000006570	0	0	0	0	0	0	0	0	0	0	0	0	0	0	0	0	NA	NA	0.266596	0.377054
MYZPE13164_0_v1.0_000006580	16.37	19.64	20.61	18.3	17.69	18.81	26.75	26.07	24.03	24.87	28.59	23.78	18.57	25.6817	1.4867	1.8305	0.0800593	0.0712766	66.6651	49.3464
MYZPE13164_0_v1.0_000006590	125.29	126.21	120.42	80.47	114.08	105.91	34.84	38.18	36.52	41.52	33.98	37.79	112.063	37.1383	17.2335	2.69624	0.153784	0.0725999	38.8923	36.7318
MYZPE13164_0_v1.0_000006600	14.9	15.08	13.47	16.01	13.82	14.06	9.65	10.44	7.98	12.79	12.49	11.06	14.5567	10.735	0.945953	1.80349	0.0649842	0.168001	1.03835	1.13963
MYZPE13164_0_v1.0_000006610	52.49	53.28	56.32	57.37	51.6	56.84	99.15	107.29	91.88	93.94	91.3	102.48	54.65	97.6733	2.48308	6.41693	0.045436	0.0656978	11.3321	6.80899
MYZPE13164_0_v1.0_000006620	1.15	1.56	1.59	1.45	1.53	1.44	10.68	9.29	9.13	8.31	8.08	9.49	1.45333	9.16333	0.160083	0.930154	0.110149	0.101508	0.311686	0.326686
MYZPE13164_0_v1.0_000006630	14.78	14.38	14.45	13.98	14.66	14.75	9.97	9.69	11	9.72	10.75	10.04	14.5	10.195	0.301264	0.549791	0.0207768	0.0539275	57.9683	49.7002
MYZPE13164_0_v1.0_000006640	24.33	24.67	26.03	26.05	26.41	27.13	22.34	21.85	15.63	23.94	22.19	22.63	25.77	21.43	1.06666	2.93129	0.0413915	0.136784	64.9057	58.2002
MYZPE13164_0_v1.0_000006650	18.86	16.94	17.56	15.59	17.57	17.44	11.79	11.64	10.16	12.43	12.14	12.33	17.3267	11.7483	1.06237	0.835785	0.0613141	0.0711407	46.1375	40.2223
MYZPE13164_0_v1.0_000006660	37.28	39.23	33.27	27.24	32.97	36.05	14.37	17.72	18.59	17.68	16.2	18.91	34.34	17.245	4.21691	1.69433	0.122799	0.0982504	83.049	77.3026
MYZPE13164_0_v1.0_000006670	12.21	10.92	9.45	12.42	12.59	12.98	6.9	10.8	5.99	10.53	6.47	8.69	11.7617	8.23	1.33095	2.09717	0.11316	0.25482	0.30951	0.309266
MYZPE13164_0_v1.0_000006680	44.33	42.89	44.77	40.68	45.87	41.13	19.91	19.39	9.58	25.85	24.44	20.9	43.2783	20.0117	2.07679	5.72192	0.0479868	0.285929	0.343925	0.370712
MYZPE13164_0_v1.0_000006690	19.58	20.02	20.99	21.73	21.72	20.59	29.77	29.26	28.6	30.61	30.27	28.67	20.7717	29.53	0.881304	0.830542	0.0424282	0.0281254	0.315597	0.352219
MYZPE13164_0_v1.0_000006700	0	0	0	0	0	0.14	0	0	0	0	0	0	0.0233333	0	0.0571548	0	2.44949	NA	0	0
MYZPE13164_0_v1.0_000006710	0	0	0	0	0	0	0	0	0	0	0	0	0	0	0	0	NA	NA	0	0
MYZPE13164_0_v1.0_000006720	0.72	1.78	0.33	1.24	0	0.87	1.11	1.46	0.79	2.14	1.93	1.2	0.823333	1.43833	0.636071	0.513709	0.772556	0.357156	11.7207	22.807
MYZPE13164_0_v1.0_000006750	133.25	135.65	128.27	134.83	115.82	130.33	228.08	260.89	232.13	221.41	282.75	228.07	129.692	242.222	7.34054	24.192	0.0565999	0.0998757	0.363083	0.331722
MYZPE13164_0_v1.0_000006760	0	0	0	0	0	0.52	0	0	0	0	0	0	0.0866667	0	0.212289	0	2.44949	NA	0.511654	0.390016
MYZPE13164_0_v1.0_000006770	0	0	0	0	0	0	0	0	0	0	0.39	0.46	0	0.141667	0	0.220583	NA	1.55705	0.245182	0.361104
MYZPE13164_0_v1.0_000006780	1.09	2.86	2.78	2.04	2.33	2.63	2.61	2.45	3.48	2.19	3.22	2.71	2.28833	2.77667	0.661012	0.48463	0.288862	0.174537	0.357143	0.478469
MYZPE13164_0_v1.0_000006790	0.06	0.1	0.05	0	0.06	0	0.1	0.06	0	0	0.07	0	0.045	0.0383333	0.0388587	0.0440076	0.863527	1.14802	0	0
MYZPE13164_0_v1.0_000006800	11.71	11.71	10.3	15.97	12.84	11.6	7.95	7.14	3.63	6.1	7.84	8.55	12.355	6.86833	1.94569	1.79405	0.157482	0.261206	0.524246	0.229621
MYZPE13164_0_v1.0_000006810	8.34	13.33	11.76	12.3	8.33	9.45	4.08	5.02	4.51	4.52	3.57	4.71	10.585	4.40167	2.15732	0.509565	0.203809	0.115766	0	0
MYZPE13164_0_v1.0_000006820	8.08	6.58	7.35	7.86	8.46	8.72	3.14	2.72	1.7	4.18	3.32	3.24	7.84167	3.05	0.780318	0.815524	0.0995092	0.267385	0.333826	0.385748
MYZPE13164_0_v1.0_000006830	5.7	4.87	3.81	3.6	3.82	4.38	0.88	1.26	1.99	1.56	1.35	1.42	4.36333	1.41	0.803459	0.364966	0.184139	0.258841	0.294186	0.313093
MYZPE13164_0_v1.0_000006840	3.93	4.15	3.28	3.73	3.3	3.56	11.37	11.37	11.93	8.66	8.98	9.32	3.65833	10.2717	0.346953	1.43766	0.0948392	0.139963	0.330593	0.311384
MYZPE13164_0_v1.0_000006850	9.34	9.59	9.41	9.02	9.31	10	8.24	7.26	8.4	9.24	9.24	8.63	9.445	8.50167	0.328679	0.73855	0.0347993	0.0868712	54.2646	52.7952
MYZPE13164_0_v1.0_000006860	333.44	326.91	304.05	267	302.76	298.01	150.48	144.55	129.23	161.48	164.27	159.68	305.362	151.615	23.6088	13.2273	0.0773142	0.0872424	6.85863	7.85005
MYZPE13164_0_v1.0_000006870	111.41	111.51	107.4	90.03	102.91	99.75	97.08	97.69	95.91	100.29	99.22	96.84	103.835	97.8383	8.21117	1.62677	0.079079	0.0166271	17.3986	13.163
MYZPE13164_0_v1.0_000006880	16.3	14.58	16.25	18.14	15.41	16.25	12.56	11.06	12.34	13.75	14.64	12.17	16.155	12.7533	1.18448	1.26244	0.0733196	0.0989888	77.3172	69.5162
MYZPE13164_0_v1.0_000006890	10.19	8.88	8.79	8.67	9.43	9.16	10.47	10.69	6.84	10.16	10.45	9.35	9.18667	9.66	0.563016	1.45874	0.0612862	0.151008	0.321184	0.356317
MYZPE13164_0_v1.0_000006900	122.46	126.94	117.97	124.51	123.02	124.11	169.1	148.36	148.94	130.62	117.67	142.92	123.168	142.935	2.9819	17.5504	0.02421	0.122786	0.339202	0.389281
MYZPE13164_0_v1.0_000006910	29.27	30.23	31.12	31.64	30.2	29.25	23.73	23.81	15.09	25.96	27.53	25.2	30.285	23.5533	0.963841	4.38275	0.0318257	0.186078	1.38521	1.45308
MYZPE13164_0_v1.0_000006920	14.34	14.94	15.48	15.65	14.58	15.6	13.09	13.61	12.34	14.38	14.01	13.52	15.0983	13.4917	0.560443	0.715581	0.0371195	0.0530388	55.9691	48.5868
MYZPE13164_0_v1.0_000006930	63.38	63.93	67.54	64.59	64.51	62.54	50.82	48.2	43.51	55.76	54.49	49.6	64.415	50.3967	1.7104	4.44041	0.0265528	0.0881092	2.04915	2.05243
MYZPE13164_0_v1.0_000006940	26.84	27.03	32.04	41.41	29.09	35.58	31.52	31.29	33.26	31.8	34.92	28.3	31.9983	31.8483	5.67734	2.2109	0.177426	0.0694198	0.338543	0.424698
MYZPE13164_0_v1.0_000006950	0	0.38	0	0.15	0.09	0.14	0.56	0.25	0.47	0.08	0.24	0.19	0.126667	0.298333	0.140238	0.180601	1.10714	0.605366	0.317273	0.315443
MYZPE13164_0_v1.0_000006960	0.55	0.28	0	0.48	0	0.08	1.24	2.51	1.38	0	0.53	0.42	0.231667	1.01333	0.24318	0.898703	1.0497	0.886878	0.295737	0.327448
MYZPE13164_0_v1.0_000006970	9.49	9.18	7.92	8.5	9.09	9.61	8.17	8.19	10.19	8.66	7.78	9.38	8.965	8.72833	0.642145	0.901852	0.071628	0.103325	0.187303	0.405781
MYZPE13164_0_v1.0_000006980	0.28	0.38	0.48	0.31	0.13	0.18	0.05	0.09	0.12	0.06	0	0	0.293333	0.0533333	0.128323	0.0480278	0.437463	0.900521	0.568679	0.541191
MYZPE13164_0_v1.0_000006990	1.35	1.09	0.81	0.85	1.03	1.21	0.15	0.43	0.38	0.18	0.09	0.39	1.05667	0.27	0.207332	0.146287	0.196213	0.541805	0.356407	0.385314
MYZPE13164_0_v1.0_000007000	16.04	16.63	16.84	17.13	17.76	17.56	13.01	15.1	9.52	14.38	14.13	16.32	16.9933	13.7433	0.631179	2.34132	0.0371427	0.170361	0.337392	0.365286
MYZPE13164_0_v1.0_000007010	2.49	3.22	2.37	2.78	2.75	3.34	1.65	1.08	1.9	2.52	2.11	1.92	2.825	1.86333	0.38682	0.480777	0.136928	0.25802	0.353418	0.311379
MYZPE13164_0_v1.0_000007020	4.83	4.54	4.55	5.29	5.25	5.43	2.24	1.03	2.93	3.32	2.16	2.39	4.98167	2.345	0.393061	0.783499	0.0789014	0.334115	0.323673	0.335848
MYZPE13164_0_v1.0_000007030	7.51	6.99	6.94	7.7	7.45	8.13	3.65	2.64	3.32	4.53	3.36	3.37	7.45333	3.47833	0.447243	0.614668	0.0600058	0.176713	0.329089	0.292055
MYZPE13164_0_v1.0_000007050	0	0	0	0.31	0	0	0	0	0	0.18	0	0	0.0516667	0.03	0.126557	0.0734847	2.44949	2.44949	0.826446	1.11111
MYZPE13164_0_v1.0_000007060	0	0	0	0	0	0	0	0	0	0	0	0	0	0	0	0	NA	NA	0.814332	1.87354
MYZPE13164_0_v1.0_000007070	0	0	0	0	0	0	0	0	0	0	0	0	0	0	0	0	NA	NA	0	0
MYZPE13164_0_v1.0_000007090	0.18	0.09	0.16	0.28	0.23	0.32	0.22	0.36	0.21	0.08	0.21	0.27	0.21	0.225	0.0839047	0.0913783	0.399546	0.406126	0.342878	0.389578
MYZPE13164_0_v1.0_000007100	0	0	0	0	0	0.01	0.03	0	0.04	0	0.02	0	0.00166667	0.015	0.00408248	0.0176068	2.44949	1.17379	0.481907	0.702196
MYZPE13164_0_v1.0_000007110	24.91	26.62	26.66	25.25	24.81	24.4	15.96	17.4	11.73	18.04	17.94	16.43	25.4417	16.25	0.967087	2.36346	0.0380119	0.145443	0.31185	0.342158
MYZPE13164_0_v1.0_000007120	0	0	0	0	0	0	0	0	0	0	0	0	0	0	0	0	NA	NA	0	0
MYZPE13164_0_v1.0_000007130	0	0	19.37	0	18.16	7.58	0	0	10.18	0	16.05	0	7.51833	4.37167	9.20094	7.02234	1.2238	1.60633	0	0.694444
MYZPE13164_0_v1.0_000007150	0	0	0	0	0	0	0	0	0	0	0	0	0	0	0	0	NA	NA	0.316456	0.257954
MYZPE13164_0_v1.0_000007160	0	0	0	0	0	0	0.03	0	0.09	0.09	0	0.05	0	0.0433333	0	0.0408248	NA	0.942111	3.54988	13.6409
MYZPE13164_0_v1.0_000007170	0.85	1	1.01	0.61	0.88	1.16	0.93	1	0.72	1.18	1.03	0.73	0.918333	0.931667	0.186914	0.179713	0.203536	0.192894	18.1061	46.1203
MYZPE13164_0_v1.0_000007180	0	0	0	0	0	0	0	0	0	0	0	0	0	0	0	0	NA	NA	0.35461	0.412088
MYZPE13164_0_v1.0_000007190	0	0	0	0	0	0	0	0	0	0	0	0	0	0	0	0	NA	NA	0.611621	0.744417
MYZPE13164_0_v1.0_000007200	17.55	15.41	16.02	15.33	17.41	13.62	27.04	26.38	16.16	22.27	20.77	25.2	15.89	22.97	1.46832	4.12	0.0924052	0.179364	0.264998	0.244238
MYZPE13164_0_v1.0_000007220	0	0	0	0	0	0	0	0	0.09	0	0	0	0	0.015	0	0.0367423	NA	2.44949	0.291194	0.326042
MYZPE13164_0_v1.0_000007230	10.81	15.64	14.65	14.81	12.77	12.74	24.1	29.4	29.14	23.09	24.09	22.93	13.57	25.4583	1.78524	2.99367	0.131558	0.117591	0.357847	0.32167
MYZPE13164_0_v1.0_000007240	2.15	1.73	1.98	1.62	2.26	1.78	1.42	0.96	0.72	1.62	1.23	1.21	1.92	1.19333	0.252111	0.320479	0.131308	0.268558	0.307975	0.359605
MYZPE13164_0_v1.0_000007250	0	0.07	0	0.04	0	0	0	0.07	0	0	0	0	0.0183333	0.0116667	0.0299444	0.0285774	1.63333	2.44949	0.321151	0.323704
MYZPE13164_0_v1.0_000007260	21.4	23.85	19.21	25.53	18.73	25.28	35.94	32.44	41.31	33.1	36.33	35.13	22.3333	35.7083	2.99373	3.15083	0.134048	0.088238	0.324374	0.385728
MYZPE13164_0_v1.0_000007270	0.09	0.09	0	0	0.12	0	2.89	1.75	2.86	1.12	1.46	2.26	0.05	2.05667	0.055857	0.736007	1.11714	0.357864	0.256328	0.718954
MYZPE13164_0_v1.0_000007280	0.68	0.78	0.64	0.98	0.98	0.97	1.4	1.57	1.83	1.77	1.91	1.9	0.838333	1.73	0.158293	0.203666	0.188819	0.117726	4.70324	4.31136
MYZPE13164_0_v1.0_000007290	141.66	128.05	124.72	104.21	122.8	117.57	84.03	83.26	80.8	92.27	91.85	84.76	123.168	86.1617	12.3213	4.76119	0.100036	0.0552588	29.496	31.9183
MYZPE13164_0_v1.0_000007300	24.05	23.79	21.81	20.21	23.5	22.23	15.94	17.59	18.34	15.8	20.77	14.85	22.5983	17.215	1.46981	2.1571	0.0650406	0.125303	54.458	46.4882
MYZPE13164_0_v1.0_000007310	89.1	96.66	92.96	93.76	94.05	96.05	74.4	91.43	84.47	74.34	85.73	77.11	93.7633	81.2467	2.68677	7.01258	0.0286548	0.0863122	69.6472	60.5012
MYZPE13164_0_v1.0_000007320	121.98	121.36	122.71	126.85	123.57	130.26	119.89	113.78	121.81	115	111.02	119.42	124.455	116.82	3.43415	4.17801	0.0275935	0.0357645	65.6349	48.3682
MYZPE13164_0_v1.0_000007330	41.38	43.19	42.39	33.49	41	39.47	22.69	23.92	25.01	24.33	25.64	24.04	40.1533	24.2717	3.50179	1.00994	0.0872103	0.0416098	64.1713	59.0167
MYZPE13164_0_v1.0_000007340	20.41	21.54	23.79	24.23	24.04	24.47	22.64	21.18	20.53	22.55	22.7	21.72	23.08	21.8867	1.68409	0.898525	0.0729675	0.0410535	84.7826	81.9991
MYZPE13164_0_v1.0_000007350	163.23	167.18	148.39	137.41	153.71	145.89	111.71	107.71	125.68	120.25	114.46	122.5	152.635	117.052	11.1381	6.883	0.0729719	0.0588031	64.6375	63.3871
MYZPE13164_0_v1.0_000007360	45.64	52.23	45.01	47.64	44.38	46.75	37.62	38.07	38.63	36.23	38.65	37.05	46.9417	37.7083	2.8453	0.948017	0.0606135	0.0251408	49.536	42.3594
MYZPE13164_0_v1.0_000007370	0	0	0	0	0	0	0	0	0	0	0	0	0	0	0	0	NA	NA	0.359971	0.327065
MYZPE13164_0_v1.0_000007380	0	0	0	0.06	0	0.03	0	0	0.06	0	0	0	0.015	0.01	0.0250998	0.0244949	1.67332	2.44949	0.418283	0.322649
MYZPE13164_0_v1.0_000007390	98.84	98.95	96.19	120.94	85.25	102.74	199.7	183.47	205.96	190.74	191.85	193.8	100.485	194.253	11.6542	7.76296	0.11598	0.0399631	0.350787	0.285071
MYZPE13164_0_v1.0_000007400	16.03	15.48	15.04	21.05	15.39	18.07	23.83	23.35	16.81	19.92	24.57	20.09	16.8433	21.4283	2.32745	2.99086	0.138182	0.139575	17.5282	17.7445
MYZPE13164_0_v1.0_000007410	0	0	0	0	0	0.46	1.66	4.99	1.95	1.16	1.06	0	0.0766667	1.80333	0.187794	1.69796	2.44949	0.941567	0	0
MYZPE13164_0_v1.0_000007420	16.58	16.3	16.74	17.57	17.5	17.96	14.72	17.64	17.67	18.7	13.51	18.21	17.1083	16.7417	0.65728	2.10669	0.0384187	0.125835	0.36381	0.39579
MYZPE13164_0_v1.0_000007430	0.72	0.81	0.74	0.77	0.82	0.9	0.9	0.89	1.07	1.08	1.2	1.34	0.793333	1.08	0.0650128	0.173551	0.0819489	0.160696	0.334524	0.540243
MYZPE13164_0_v1.0_000007440	21.73	21.3	20.84	26.74	20.26	23.71	48.74	49.8	46.35	48.92	53.08	46.21	22.43	48.85	2.41737	2.53109	0.107774	0.0518134	0.342205	0.346456
MYZPE13164_0_v1.0_000007450	28.12	29.25	28.51	25.65	27.09	27.49	21.77	20.91	25.79	22.83	24.62	23.27	27.685	23.1983	1.25318	1.79751	0.0452658	0.0774846	39.3276	33.6116
MYZPE13164_0_v1.0_000007460	11.03	12.37	10.84	12.57	10.48	12.57	11.19	9.95	10.37	12.54	12.79	9.31	11.6433	11.025	0.961284	1.41163	0.0825609	0.128039	59.7376	47.2967
MYZPE13164_0_v1.0_000007470	0	0	1.25	0.89	0	0	0	0	0	0	0	0	0.356667	0	0.564151	0	1.58173	NA	0.249688	0.323625
MYZPE13164_0_v1.0_000007480	62.71	63.07	53.38	48.29	53.95	52.79	41.64	40.51	47.47	47.02	55.2	38.12	55.6983	44.9933	5.92078	6.21297	0.106301	0.138087	93.8691	90.0313
MYZPE13164_0_v1.0_000007490	72.04	65.37	62.5	60.64	62.82	63.25	38.23	40.1	48.14	43.63	42.73	39.72	64.4367	42.0917	4.02166	3.5738	0.0624127	0.0849052	89.8842	83.3948
MYZPE13164_0_v1.0_000007500	12.31	10.71	12.28	9.53	11.99	11.17	4.21	3.88	3.16	4.92	4.48	3.95	11.3317	4.1	1.09073	0.597227	0.0962552	0.145665	86.2669	75.4975
MYZPE13164_0_v1.0_000007510	68.55	66.93	65.27	62.16	62.64	66.43	48.8	52.07	53.61	54.13	55.66	51.21	65.33	52.58	2.50707	2.42385	0.0383755	0.0460983	78.5018	69.2626
MYZPE13164_0_v1.0_000007520	0	0	0	0	0	0	0	0	0	0	0	0	0	0	0	0	NA	NA	0.307377	0.1321
MYZPE13164_0_v1.0_000007530	0	0	0	0	0	0	0	0	0	0	0	0	0	0	0	0	NA	NA	0	3.22581
MYZPE13164_0_v1.0_000007540	25.09	23.17	26.94	18.76	24.17	21.57	10.82	15.62	9.79	9.47	12.97	12.44	23.2833	11.8517	2.85763	2.31449	0.122733	0.195288	0.27347	0.292423
MYZPE13164_0_v1.0_000007550	10.45	9.89	10.96	13.05	12.27	12.16	13.26	11.84	12.4	12.02	12.2	12.56	11.4633	12.38	1.2173	0.502155	0.106191	0.0405618	5.05296	5.44358
MYZPE13164_0_v1.0_000007560	2.67	3.89	3.11	4.43	4.02	3.22	9.16	9.39	5.65	7.61	9.59	7.68	3.55667	8.18	0.661443	1.5092	0.185973	0.184499	0.357438	0.355554
MYZPE13164_0_v1.0_000007570	14.81	19.77	20.02	28.96	21.38	25.32	26.21	31.53	26.25	28.65	27.6	30.38	21.71	28.4367	4.89762	2.18313	0.225593	0.0767717	0.283661	0.34029
MYZPE13164_0_v1.0_000007580	0.89	0.9	0.68	0.17	0.62	1.72	1.03	1.2	0.19	0.81	0.77	0.89	0.83	0.815	0.510451	0.344311	0.615001	0.422467	0.386598	0.290936
MYZPE13164_0_v1.0_000007590	6.4	7.17	6.87	7.69	6.17	7.2	7.78	7.87	7.47	7.56	5.52	7.37	6.91667	7.26167	0.560202	0.873646	0.0809931	0.120309	0.502972	0.396906
MYZPE13164_0_v1.0_000007600	0.12	0.12	0.15	0.14	0.17	0.14	0.1	0.12	0.06	0.16	0.15	0	0.14	0.0983333	0.0189737	0.0601387	0.135526	0.61158	0.278674	0.385321
MYZPE13164_0_v1.0_000007610	4.41	5.06	6.6	7.29	5.07	5.95	4.85	5.96	3.37	6.63	5.47	4.91	5.73	5.19833	1.08313	1.11811	0.189027	0.215091	0.338404	0.331208
MYZPE13164_0_v1.0_000007620	11.55	11.8	12.6	18.12	14.76	17.06	13.8	19.35	18.23	17.95	14.42	15.93	14.315	16.6133	2.79724	2.23974	0.195406	0.134816	0.269215	0.297177
MYZPE13164_0_v1.0_000007630	0.87	1.16	0.96	0.96	1.02	0.93	0.36	0.61	0.53	0.63	0.38	0.43	0.983333	0.49	0.0993311	0.11679	0.101015	0.238348	0.326768	0.347769
MYZPE13164_0_v1.0_000007640	6.19	5.98	5.95	5.8	5.83	6.19	7.1	8.32	7.08	7.81	7.3	7.69	5.99	7.55	0.169352	0.482908	0.0282724	0.0639613	0.360072	0.392577
MYZPE13164_0_v1.0_000007650	8	8.36	7.25	7.71	8	8.02	6.84	6.78	6.64	8.42	7.13	7.05	7.89	7.14333	0.375233	0.650559	0.0475581	0.0910722	0.460971	0.523047
MYZPE13164_0_v1.0_000007660	2.01	1.75	1.88	2.37	1.43	1.78	3.99	3.87	3.67	4	3.28	4.17	1.87	3.83	0.311705	0.316165	0.166687	0.0825495	0.443693	0.568366
MYZPE13164_0_v1.0_000007670	5.86	6.24	6.46	5.84	6.2	6.01	5.3	5.15	4.9	5.4	5.52	5.13	6.10167	5.23333	0.241861	0.220515	0.0396385	0.0421365	48.1197	41.6878
MYZPE13164_0_v1.0_000007680	481.86	443.25	464.49	413.59	462.12	440.78	532.85	559.11	488.78	487.02	409.83	548.24	451.015	504.305	23.7571	55.1616	0.0526747	0.109381	13.9552	12.9862
MYZPE13164_0_v1.0_000007690	29.24	27.15	27.77	21.84	27.47	24.14	12.93	12.49	10.53	15.6	15.7	12.58	26.2683	13.305	2.73668	2.00171	0.104182	0.150448	85.675	76.6518
MYZPE13164_0_v1.0_000007700	333.8	329.28	326.69	296.81	332.45	328.87	284.49	269.87	301.11	271.58	264.28	287.76	324.65	279.848	13.8783	13.7587	0.0427485	0.0491647	72.6908	59.8934
MYZPE13164_0_v1.0_000007710	0.11	0.22	0.15	0.11	0.19	0.15	0.28	0.17	0.09	0.26	0.21	0.19	0.155	0.2	0.0437035	0.0681175	0.281958	0.340588	28.2491	19.8842
MYZPE13164_0_v1.0_000007720	19.22	17.79	19.92	19.54	19.55	20.94	15.65	14.8	11.82	16.04	16.19	15.31	19.4933	14.9683	1.02531	1.62251	0.0525981	0.108396	81.3845	69.5757
MYZPE13164_0_v1.0_000007730	10.53	11.61	12.04	12.18	10.72	12.87	11.87	11.16	9.67	12.64	13.46	11.31	11.6583	11.685	0.899098	1.30945	0.0771206	0.112063	13.812	13.4883
MYZPE13164_0_v1.0_000007750	8.37	9.79	11.43	12.49	10.81	11.72	77.72	59.64	73.85	38.96	74.17	98.59	10.7683	70.4883	1.48449	19.8926	0.137857	0.282211	0.347762	0.312101
MYZPE13164_0_v1.0_000007760	5.01	4.51	3.22	4.01	3.39	4.03	7.26	10.1	9.83	8.14	11.18	6.37	4.02833	8.81333	0.671846	1.85075	0.16678	0.209994	0.320925	0.33348
MYZPE13164_0_v1.0_000007770	4.83	4.52	6.67	7.55	6.61	7.7	16.26	9.49	16.73	9.34	16.4	16.67	6.31333	14.1483	1.34787	3.67078	0.213495	0.25945	0.344192	0.346661
MYZPE13164_0_v1.0_000007780	6.56	8.21	10.25	11.78	8	9.95	34.65	25.15	40.03	23.37	38.75	36.97	9.125	33.1533	1.88028	7.14402	0.206059	0.215484	0.437018	0.376639
MYZPE13164_0_v1.0_000007790	2.98	3.88	3.73	3.63	3.33	3.56	3.03	2.98	2.26	2.23	2.39	3.57	3.51833	2.74333	0.320962	0.537314	0.0912256	0.195862	0.29656	0.336208
MYZPE13164_0_v1.0_000007800	2.92	2.49	2.8	2.57	3.2	2.99	1.46	1.29	1.56	0.97	1.31	1.71	2.82833	1.38333	0.266339	0.256411	0.0941683	0.185357	0.453901	0.342415
MYZPE13164_0_v1.0_000007810	2.14	2.35	1.92	1.99	2.69	2.09	1.03	1.39	1.08	1	1.22	1.21	2.19667	1.155	0.283102	0.146799	0.128878	0.127099	0.268721	0.387597
MYZPE13164_0_v1.0_000007820	36.5	31.94	33.36	32.46	36.3	37.13	37.3	32.9	39.24	37.87	34.19	34.61	34.615	36.0183	2.2844	2.46985	0.0659944	0.0685719	0.245564	0.357576
MYZPE13164_0_v1.0_000007830	6.49	10.69	14.65	24.09	13.26	17.92	8.59	11.52	7.16	10.01	9.21	10.06	14.5167	9.425	6.06464	1.48379	0.417771	0.157431	0.260141	0.350506
MYZPE13164_0_v1.0_000007840	28.7	33	32.99	38.59	30.05	33.19	25.14	27.96	22.15	31.58	30	25.25	32.7533	27.0133	3.40916	3.49118	0.104086	0.129239	0.320933	0.37072
MYZPE13164_0_v1.0_000007850	12.66	15.4	13.59	15.68	12.3	13.29	43.4	45.57	38.79	37.88	40.3	37.5	13.82	40.5733	1.41038	3.25303	0.102053	0.0801766	0.345231	0.340134
MYZPE13164_0_v1.0_000007860	1.06	1.33	0.74	1.7	0.91	1.13	0.39	0	0.33	0.53	0.34	0.33	1.145	0.32	0.337328	0.174356	0.294609	0.544862	0.617284	0.432767
MYZPE13164_0_v1.0_000007870	0.06	0.06	0.18	0.03	0.12	0.14	0.14	0.06	0.11	0.16	0.11	0.04	0.0983333	0.103333	0.0574166	0.0458984	0.583898	0.444178	0.145773	0.230719
MYZPE13164_0_v1.0_000007880	0	0	0	0	0	0	0	0	0	0	0	0	0	0	0	0	NA	NA	0	50
MYZPE13164_0_v1.0_000007890	0.21	0	0	0	0	0.06	0	0	0	0	0	0	0.045	0	0.0843208	0	1.8738	NA	0.747556	0.721154
MYZPE13164_0_v1.0_000007900	0	0	0	0	0	0.05	0	0	0	0	0	0.29	0.00833333	0.0483333	0.0204124	0.118392	2.44949	2.44949	0.28634	0.416864
MYZPE13164_0_v1.0_000007910	33.4	30.26	30.79	25.2	29.89	28.9	9.5	10.52	10.76	11.9	12.46	11.79	29.74	11.155	2.68731	1.09175	0.0903602	0.0978706	56.8413	51.3329
MYZPE13164_0_v1.0_000007920	33.92	33.36	34.79	33.18	34.25	34.39	23.18	24.74	19.05	25.19	27.08	24.38	33.9817	23.9367	0.620497	2.71092	0.0182598	0.113254	15.9538	14.4067
MYZPE13164_0_v1.0_000007930	28.62	27.56	28	32.17	25.25	30.42	44.44	45.98	44.82	49.45	53.38	46.3	28.67	47.395	2.39551	3.42366	0.0835547	0.0722367	0.312792	0.431879
MYZPE13164_0_v1.0_000007940	1.71	0	0	0	1.22	0	0.9	0	0	1.27	3.47	1.39	0.488333	1.17167	0.772228	1.27743	1.58136	1.09026	51.0965	44.2913
MYZPE13164_0_v1.0_000007950	19.86	20.62	21.33	20.86	20.75	20.39	20.82	19.62	16.22	20.17	21.19	18.86	20.635	19.48	0.491477	1.80152	0.0238177	0.0924806	49.5941	47.8649
MYZPE13164_0_v1.0_000007960	14.68	13.61	13.76	13.07	14.27	14.11	14.84	16.72	11	14.12	13.4	15.54	13.9167	14.27	0.562198	1.97041	0.0403975	0.138081	0.341015	0.365702
MYZPE13164_0_v1.0_000007970	0	0	0	0	0	0	0	0	0	0	0	0	0	0	0	0	NA	NA	0	0.549451
MYZPE13164_0_v1.0_000007980	0	0	0	0	0	0	0	0	0	0	0	0	0	0	0	0	NA	NA	0.246002	0.293427
MYZPE13164_0_v1.0_000008000	0.16	0.16	0.12	0	0.21	0.13	0.08	0.16	0	0.21	0	0	0.13	0.075	0.070993	0.0920326	0.5461	1.2271	0.296556	0.331874
MYZPE13164_0_v1.0_000008010	256.55	254.14	258.14	255.91	257.88	277.24	242.66	235.96	256.22	232.66	230.09	254.83	259.977	242.07	8.58066	11.2498	0.0330055	0.0464733	36.7589	37.6212
MYZPE13164_0_v1.0_000008020	50.72	45.25	46.86	42.88	46.81	39.42	26.61	25.23	30.8	29.2	25.98	29.88	45.3233	27.95	3.86057	2.30151	0.0851785	0.0823439	6.02262	4.8754
MYZPE13164_0_v1.0_000008030	0	0	0	0	0	0	0	0	0	0	0	0	0	0	0	0	NA	NA	0.332594	0.508475
MYZPE13164_0_v1.0_000008040	11.44	11.96	12.14	12.57	12.71	13.38	14.8	14.38	11.61	17.03	17.74	15.83	12.3667	15.2317	0.672537	2.18686	0.0543831	0.143574	0.157667	0.591716
MYZPE13164_0_v1.0_000008050	0	0	0	0	0	0.03	0	0	0	0	0	0	0.005	0	0.0122474	0	2.44949	NA	0.388601	1.74346
MYZPE13164_0_v1.0_000008060	0	0	0	0	0	0	0	0	0	0	0	0	0	0	0	0	NA	NA	0	0
MYZPE13164_0_v1.0_000008070	0	0.34	0	1.06	0.26	0.31	0.07	0.42	0	0.69	0	0	0.328333	0.196667	0.388866	0.291662	1.18436	1.48303	0	0
MYZPE13164_0_v1.0_000008080	113.2	108.85	127.2	135.08	110.53	119.32	369.53	361.44	383.57	359.06	338.54	392.97	119.03	367.518	10.3374	19.2755	0.0868468	0.0524477	0.278899	0.281628
MYZPE13164_0_v1.0_000008090	46.43	46.62	47.67	49.92	47.85	47.21	55.3	60.92	37.39	55.02	54.67	56.66	47.6167	53.3267	1.25933	8.14019	0.0264472	0.152648	0.348583	0.373076
MYZPE13164_0_v1.0_000008100	4.55	4.76	4.83	4.63	4.47	4.9	7.76	6.81	8.4	8.27	5.54	6.53	4.69	7.21833	0.167451	1.11831	0.0357039	0.154926	0.359242	0.383641
MYZPE13164_0_v1.0_000008110	78.27	79.68	81.76	76.17	79.79	79.75	59.8	58.24	55.64	64.3	66.69	59.72	79.2367	60.7317	1.86935	4.0561	0.023592	0.0667872	49.3236	34.1574
MYZPE13164_0_v1.0_000008120	4.73	7.86	8.56	12.31	6.59	8.57	45.21	36.04	48.19	30.69	31.72	34.95	8.10333	37.8	2.52393	7.23324	0.311468	0.191356	0.357053	0.373125
MYZPE13164_0_v1.0_000008130	22.3	21.45	22.3	23.6	18.46	24.1	68.2	72.32	70.98	62.79	56.4	56.14	22.035	64.4717	1.99884	7.14495	0.0907119	0.110823	0.697796	0.678858
MYZPE13164_0_v1.0_000008140	16.68	16.91	17.23	20.16	16.5	19.54	42.05	39.5	38.57	40.5	37.94	42.59	17.8367	40.1917	1.59063	1.86969	0.0891776	0.0465193	0.311008	0.386929
MYZPE13164_0_v1.0_000008150	99.3	102.03	90.71	90.73	90.6	92.13	72.6	54.12	71.39	72.7	76.87	69.12	94.25	69.4667	5.07484	7.92996	0.0538444	0.114155	90.4099	83.9609
MYZPE13164_0_v1.0_000008180	16.32	18.87	18.49	22.8	18.54	19.36	19.62	18.76	21.69	18.23	20.42	19.15	19.0633	19.645	2.10792	1.2501	0.110574	0.0636345	0.351558	0.39289
MYZPE13164_0_v1.0_000008190	27.96	26.49	28.8	28.5	28.58	27.12	25.47	26.38	15.06	25.52	26.68	26.39	27.9083	24.25	0.920009	4.52943	0.0329654	0.186781	4.11071	3.86819
MYZPE13164_0_v1.0_000008200	0.31	0.93	0.65	0.75	0.83	0.48	0.42	0.93	0.45	0.63	1.04	0.68	0.658333	0.691667	0.230167	0.250712	0.34962	0.362476	0.320918	0.350232
MYZPE13164_0_v1.0_000008210	0.3	0	0.15	0.12	0.59	0.19	0.24	0.27	0.12	0.27	0	0.07	0.225	0.161667	0.203642	0.11479	0.905075	0.710039	0.346241	0.409465
MYZPE13164_0_v1.0_000008220	0.78	0.99	0.51	0.68	0.8	0.92	1.32	1.23	1.35	1.2	1.31	1.6	0.78	1.335	0.171464	0.14181	0.219826	0.106225	0.340113	0.338845
MYZPE13164_0_v1.0_000008230	109.96	109.09	114.59	102.09	129.03	116.6	48.19	62.95	47.74	59.55	38.67	57.21	113.56	52.385	9.10083	9.09409	0.0801411	0.173601	0.297456	0.316376
MYZPE13164_0_v1.0_000008240	24.87	27.39	27.08	27.84	24.59	26.36	49.46	51.86	37.64	42.23	45.14	50.27	26.355	46.1	1.35074	5.46491	0.0512519	0.118545	0.317271	0.325163
MYZPE13164_0_v1.0_000008250	0	0.05	0	0.03	0	0.01	0.07	0.09	0.12	0.06	0	0	0.015	0.0566667	0.0207364	0.0484424	1.38243	0.854866	0.325086	0.280588
MYZPE13164_0_v1.0_000008260	37.75	33.14	33.41	33.96	34.56	36.02	26.08	25.89	24.78	29.72	28.56	27.88	34.8067	27.1517	1.7687	1.86951	0.050815	0.0688542	0.351944	0.36977
MYZPE13164_0_v1.0_000008270	27.13	27.01	27.05	27.31	27.24	27.74	26.03	25.5	24.17	27.47	28.26	29.51	27.2467	26.8233	0.266733	1.95556	0.00978958	0.0729053	10.4924	9.38191
MYZPE13164_0_v1.0_000008280	43.4	45.91	46.42	45.57	45.77	47.85	110.19	109.34	110.59	112.71	101.83	107.02	45.82	108.613	1.44294	3.80148	0.0314915	0.0350001	53.8636	47.4835
MYZPE13164_0_v1.0_000008290	30.74	32.42	29.15	24.23	30.16	26.82	10.37	13.17	8.76	13.03	13.45	10.79	28.92	11.595	2.95158	1.90613	0.10206	0.164393	0.324688	0.327405
MYZPE13164_0_v1.0_000008300	3.36	3.63	3.72	3.86	3.94	3.6	0.78	1.03	0.62	1.25	1.28	0.54	3.685	0.916667	0.206277	0.317658	0.0559773	0.346536	0.319332	0.371826
MYZPE13164_0_v1.0_000008310	1.99	2.32	2.15	1.95	1.67	1.83	0.83	0.98	1.01	1.31	1.21	0.84	1.985	1.03	0.229761	0.194833	0.115748	0.189159	0.342001	0.315297
MYZPE13164_0_v1.0_000008320	122.42	115.76	107.43	74.28	106.93	96.49	74.46	67.64	60.95	67.8	67.14	63.24	103.885	66.8717	16.9561	4.63383	0.16322	0.0692944	26.5457	32.0418
MYZPE13164_0_v1.0_000008330	0.51	0.32	0.53	0.52	0.35	0.31	0.44	0.58	0.24	0.3	0.33	0.28	0.423333	0.361667	0.106896	0.126557	0.252509	0.349927	0.334269	0.411589
MYZPE13164_0_v1.0_000008340	44.28	44.35	42.07	41.88	38.94	43.56	38.39	42.22	36.77	38.55	42.07	37.18	42.5133	39.1967	2.04726	2.38416	0.0481557	0.0608256	5.00348	5.64849
MYZPE13164_0_v1.0_000008350	48.99	52.31	53.75	49.55	53.4	51.62	48.48	53.95	52.76	48.58	49.49	51.67	51.6033	50.8217	1.96883	2.30413	0.0381532	0.0453376	38.1981	30.001
MYZPE13164_0_v1.0_000008360	32.28	33.07	33.99	39.66	37.31	39.63	44.45	42.05	50.32	44.28	41.09	39.56	35.99	43.625	3.30912	3.77793	0.0919456	0.0866001	84.2268	83.8654
MYZPE13164_0_v1.0_000008370	0.29	0.37	0.36	0.57	0.27	0.71	3.28	3.41	2.89	1.28	1.57	1.87	0.428333	2.38333	0.174174	0.922728	0.406632	0.387159	0.318516	0.400715
MYZPE13164_0_v1.0_000008380	0	0	0	0	0	0.29	0.78	0.53	0.32	0.36	0	0	0.0483333	0.331667	0.118392	0.303738	2.44949	0.915792	0.265897	0.3074
MYZPE13164_0_v1.0_000008390	0	0	0.15	0.59	0.28	0.22	5.33	3.07	9.98	0.75	0.52	1.36	0.206667	3.50167	0.219606	3.6482	1.06261	1.04185	0.450896	0.368047
MYZPE13164_0_v1.0_000008400	258.49	255.9	256.6	327.75	265.12	316.95	327.7	341.81	374.5	359.01	307.24	338.21	280.135	341.412	33.0385	23.54	0.117938	0.0689491	0.309104	0.420754
MYZPE13164_0_v1.0_000008410	1.39	0.71	0.38	3.54	1.05	0.8	0.02	1.65	1	0	0	1.41	1.31167	0.68	1.14297	0.766368	0.871386	1.12701	0	0
MYZPE13164_0_v1.0_000008420	10.1	8.64	8.74	9.1	8.73	8.48	7.38	7.94	9.35	7.74	7.3	7.07	8.965	7.79667	0.59214	0.822792	0.0660502	0.105531	0	0
MYZPE13164_0_v1.0_000008430	0.23	0.35	0.48	0.2	0.24	0.36	0.11	0.06	0.04	0.16	0	0.04	0.31	0.0683333	0.106207	0.0574166	0.342604	0.840243	0	0
MYZPE13164_0_v1.0_000008440	0	0	0	0	0	0	0.43	0	0	0	0	0	0	0.0716667	0	0.175547	NA	2.44949	0.819672	0.402414
MYZPE13164_0_v1.0_000008450	0.1	0	0	0	0	0.13	0.54	0.2	0.06	0.2	0	0.29	0.0383333	0.215	0.0601387	0.190762	1.56884	0.887263	2.8816	8.95187
MYZPE13164_0_v1.0_000008460	3.09	3.71	3.5	3.34	3.27	3.77	4.84	4.84	3.8	5.17	4.56	5.23	3.44667	4.74	0.263262	0.521728	0.0763815	0.110069	0.389271	0.356288
MYZPE13164_0_v1.0_000008470	0	0	0	0	0	0	0	0	0	0	0	0	0	0	0	0	NA	NA	0	0.787402
MYZPE13164_0_v1.0_000008480	0	0	0	0	0	0	0	0	0	0	66.51	0	0	11.085	0	27.1526	NA	2.44949	0	1.94175
MYZPE13164_0_v1.0_000008490	1.31	1.02	0.89	1.65	1.2	1.16	1.69	1.31	1.33	1.86	1.91	1.29	1.205	1.565	0.262507	0.288981	0.217848	0.184652	0.303891	0.319362
MYZPE13164_0_v1.0_000008500	0	0	0	0	0	0.05	0	0	0	0.06	0	0	0.00833333	0.01	0.0204124	0.0244949	2.44949	2.44949	0.297619	0.397351
MYZPE13164_0_v1.0_000008510	0	0	0.06	0	0	0.04	0	0	0	0	0	0	0.0166667	0	0.0265832	0	1.59499	NA	0.21322	0.308642
MYZPE13164_0_v1.0_000008520	0	0	0	0.17	0	0.17	0.6	0.3	0.37	0	0	0.45	0.0566667	0.286667	0.0877876	0.243447	1.54919	0.849235	0.369397	0.336043
MYZPE13164_0_v1.0_000008530	125.77	126.52	127.95	118.07	128.42	126.8	135.66	140.11	110.95	129.48	129.26	131.9	125.588	129.56	3.80763	10.0042	0.0303184	0.0772165	83.9128	70.9439
MYZPE13164_0_v1.0_000008540	184.82	198.04	177.61	167.59	191.55	194.65	190.54	190.03	188.61	189.37	166.02	208.99	185.71	188.927	11.496	13.6482	0.0619032	0.0722408	54.7471	44.3406
MYZPE13164_0_v1.0_000008550	34.07	32.57	30.73	30.55	32.76	30.04	27.66	23.04	28.13	26.41	28.85	24.78	31.7867	26.4783	1.57932	2.2118	0.0496851	0.0835324	64.4247	57.1578
MYZPE13164_0_v1.0_000008560	0	0	0.06	0	0.05	0.02	0.04	0	0.05	0.05	0	0.06	0.0216667	0.0333333	0.0271416	0.0265832	1.25269	0.797496	0.275604	0.362433
MYZPE13164_0_v1.0_000008570	1.15	1.08	0.66	0.84	0.69	0.61	0.78	0.94	0.5	0.63	0.42	0.9	0.838333	0.695	0.228685	0.213143	0.272785	0.306681	16.1296	17.4327
MYZPE13164_0_v1.0_000008580	0.12	0.24	0.09	0.21	0.41	0.06	0.29	0.12	0.82	0.56	0.38	0.27	0.188333	0.406667	0.128906	0.248811	0.684455	0.611829	4.9554	5.60109
MYZPE13164_0_v1.0_000008590	0.09	0	0	0.05	0	0.02	0.09	0.27	0.17	0	0	0.2	0.0266667	0.121667	0.036697	0.110529	1.37614	0.908458	0.303797	0.329605
MYZPE13164_0_v1.0_000008600	130.41	129.47	123.49	141.47	125.29	126.99	102.41	99.31	116.46	121.66	121.82	103.95	129.52	110.935	6.39143	10.2043	0.049347	0.0919847	31.3771	28.0345
MYZPE13164_0_v1.0_000008610	13.77	13.52	12.48	11.37	12.65	11.64	7.97	7.85	8.86	9.25	9.97	7.62	12.5717	8.58667	0.965597	0.925822	0.0768074	0.107821	21.2863	23.7085
MYZPE13164_0_v1.0_000008620	0	0	0.09	0.07	0	0	0	0	0	0	0	0	0.0266667	0	0.0417931	0	1.56724	NA	0.198413	0.601202
MYZPE13164_0_v1.0_000008630	9.47	8.36	9.88	9.75	7.59	8.3	20.3	18.57	10.35	14.29	19.03	20.31	8.89167	17.1417	0.935423	3.99695	0.105202	0.233172	0.358089	0.382105
MYZPE13164_0_v1.0_000008650	12.98	11.85	11.24	8.08	10.45	11.5	6.09	5.79	5.85	5.79	6.33	5.66	11.0167	5.91833	1.65998	0.246286	0.150679	0.041614	27.9305	24.1369
MYZPE13164_0_v1.0_000008660	6.48	2.25	1.67	0.61	3.05	1.54	0	0	2.01	3.1	2.86	0.86	2.6	1.47167	2.06533	1.3838	0.794359	0.940293	0.369108	0.357229
MYZPE13164_0_v1.0_000008670	113.4	153.46	129.34	86.39	135.05	146.37	31.62	32.69	73.96	38.52	20.41	34.35	127.335	38.5917	24.4093	18.3462	0.191693	0.475394	0	0.497512
MYZPE13164_0_v1.0_000008680	0	0	0	0.26	0	0	0	0.09	0	0	0	0	0.0433333	0.015	0.106145	0.0367423	2.44949	2.44949	0	0
MYZPE13164_0_v1.0_000008690	2.46	1.12	1.7	3.73	2	1.89	1.22	0.67	0.98	1.06	1.29	0.83	2.15	1.00833	0.888369	0.234044	0.413195	0.23211	0.353357	0.35147
MYZPE13164_0_v1.0_000008700	0	0	0	0	0	0	0	0	0	0	0	0	0	0	0	0	NA	NA	1.23839	0.623053
MYZPE13164_0_v1.0_000008710	0	0	0	0.13	0.08	0.03	0.22	0	0.28	0.07	0.14	0.08	0.04	0.131667	0.054037	0.103618	1.35093	0.786971	24.5192	20.614
MYZPE13164_0_v1.0_000008720	0	0	0	0.73	0	0	0	0	0	0	0	0	0.121667	0	0.298021	0	2.44949	NA	0	0
MYZPE13164_0_v1.0_000008740	153.97	150.54	147.29	185.19	159.7	198.6	100.53	118.05	83.62	134.94	79.44	139.13	165.882	109.285	20.9972	25.5021	0.12658	0.233354	0.345371	0.324276
MYZPE13164_0_v1.0_000008750	86.91	93.48	80.58	97.1	98.26	100.32	63.22	69.93	72.53	93.66	63.9	78.13	92.775	73.5617	7.60699	11.3081	0.0819939	0.153723	0.353779	0.380666
MYZPE13164_0_v1.0_000008760	87.05	97.95	87.09	92.67	95.14	97.3	42.67	47.41	39.05	53.64	35.2	54.6	92.8667	45.4283	4.85603	7.85351	0.0522903	0.172877	0.35042	0.417657
MYZPE13164_0_v1.0_000008770	91.71	97.67	89.95	100.38	99.64	109.36	59.19	71.8	65.96	80.17	58.46	80.26	98.1183	69.3067	6.95406	9.75091	0.0708743	0.140692	0.319232	0.294493
MYZPE13164_0_v1.0_000008780	64.44	69.06	77.15	98.16	72.04	82.86	80.59	77.75	95.44	91.74	86.1	99.21	77.285	88.4717	12.0584	8.45282	0.156024	0.0955427	0.335038	0.372208
MYZPE13164_0_v1.0_000008790	102.7	92.52	99.88	104.1	101.26	97.85	96.37	101.79	65.98	100.52	100.71	105	99.7183	95.0617	4.14244	14.5134	0.0415414	0.152673	0.334993	0.362867
MYZPE13164_0_v1.0_000008800	0.16	0.24	0.24	0.46	0.27	0.28	0.43	0.32	0.54	0.11	0.15	0.46	0.275	0.335	0.09995	0.174213	0.363455	0.520037	0.29193	0.336786
MYZPE13164_0_v1.0_000008810	27.65	25.49	28.24	26.6	28.29	26.77	19.5	19.08	14.35	19.2	19.94	18.94	27.1733	18.5017	1.08967	2.06476	0.0401008	0.111598	81.0872	74.0667
MYZPE13164_0_v1.0_000008820	38.72	37.67	33.19	26.05	32.17	30.96	15.71	15.61	14.85	17.22	16.62	15.57	33.1267	15.93	4.6394	0.846995	0.14005	0.0531698	31.3783	28.1797
MYZPE13164_0_v1.0_000008830	1.2	0.81	1.36	0.92	1.41	1.02	0.69	0.55	0.8	1.14	0.7	0.9	1.12	0.796667	0.24257	0.205004	0.21658	0.257327	83.3267	75.2433
MYZPE13164_0_v1.0_000008840	3.8	17.39	13.94	15.39	8.63	17.24	7.12	8.55	20.46	12.24	6.57	5.01	12.7317	9.99167	5.42495	5.68314	0.426099	0.568788	0	0
MYZPE13164_0_v1.0_000008850	102.75	73.99	65.93	127.06	100.72	105.07	130.11	102.59	131.78	106.52	108.93	96.72	95.92	112.775	22.376	14.6772	0.233278	0.130146	0	0
MYZPE13164_0_v1.0_000008860	0	0	0	0	0	0	0	0	0	0.15	0	0	0	0.025	0	0.0612372	NA	2.44949	0	0
MYZPE13164_0_v1.0_000008880	26.55	23.99	28.26	27.69	26.55	25.51	21.11	21.47	15.37	18.1	19.71	20.28	26.425	19.34	1.53396	2.27986	0.0580495	0.117883	0.330854	0.386612
MYZPE13164_0_v1.0_000008890	0.07	0.14	0	0.13	0	0.06	0.07	0	0	0.1	0.05	0.11	0.0666667	0.055	0.060553	0.0476445	0.908295	0.866264	0.33637	0.28476
MYZPE13164_0_v1.0_000008900	3.71	2.33	0	1.18	0	1.17	2.33	2.47	0	2.84	1.53	0	1.39833	1.52833	1.42984	1.25869	1.02254	0.823569	0.928793	0.382166
MYZPE13164_0_v1.0_000008910	2.44	2.35	3.63	2.56	2.77	2.34	2.08	1.78	1.94	1.51	1.56	2.35	2.68167	1.87	0.491342	0.320375	0.183223	0.171323	0.345727	0.36989
MYZPE13164_0_v1.0_000008920	0.36	0.21	0.11	0.37	0.34	0.13	211.63	236.32	283.3	209.25	163.62	243.17	0.253333	224.548	0.118434	40.1255	0.467504	0.178694	0.329909	0.373689
MYZPE13164_0_v1.0_000008930	0	0	0	0	0	0.03	0	0	0.07	0	0	0	0.005	0.0116667	0.0122474	0.0285774	2.44949	2.44949	0.355962	0.425425
MYZPE13164_0_v1.0_000008940	0	0.09	0	0.11	0.06	0.13	0.17	0.09	0.12	0.13	0.18	0.14	0.065	0.138333	0.0554076	0.033116	0.852424	0.239392	0.751409	0.44159
MYZPE13164_0_v1.0_000008950	0	0	0	0	0	0	0	0	0	0	0	0	0	0	0	0	NA	NA	0.618557	0.340467
MYZPE13164_0_v1.0_000008960	0.4	0.4	0.49	0.73	0.33	0.46	0.56	0.53	0.48	0.85	0.58	0.46	0.468333	0.576667	0.13963	0.141516	0.298143	0.245403	0.400039	0.500631
MYZPE13164_0_v1.0_000008970	0	0	0	0	0	0	0	0	0	0	0	0	0	0	0	0	NA	NA	0.0798085	0.707547
MYZPE13164_0_v1.0_000008980	115.78	136.12	102.8	165.91	122.12	140.66	83.52	130.41	141.74	161.55	110.33	83.27	130.565	118.47	22.1036	31.8331	0.169292	0.268702	0.303256	0.378888
MYZPE13164_0_v1.0_000008990	0	0	0	0	0	0.01	0	0	0.02	0	0.04	0.02	0.00166667	0.0133333	0.00408248	0.0163299	2.44949	1.22474	0.542005	0.515668
MYZPE13164_0_v1.0_000009000	0	0	0	0	0	0.04	0	0	0	0	0	0	0.00666667	0	0.0163299	0	2.44949	NA	0.460005	0.495909
MYZPE13164_0_v1.0_000009010	7.36	6.46	3.88	6.46	5.06	5.61	3.73	3.85	3.11	3.81	3.31	4.05	5.805	3.64333	1.23083	0.357473	0.21203	0.0981169	70.684	69.0286
MYZPE13164_0_v1.0_000009020	3.33	1.97	0	0	4.69	2.68	3.41	1.61	0	2.25	2.06	0	2.11167	1.555	1.86513	1.34299	0.883249	0.863661	70.9779	68.8492
MYZPE13164_0_v1.0_000009040	0	0.33	0	0	0	0.09	0	0	0	0	0	0.24	0.07	0.04	0.132363	0.0979796	1.8909	2.44949	0.230203	0.392927
MYZPE13164_0_v1.0_000009050	22.01	20.94	23.2	27.69	18.95	24.01	90.48	84.36	94.17	77.66	79.38	82.06	22.8	84.685	2.98136	6.45038	0.130761	0.0761691	40.3738	26.5183
MYZPE13164_0_v1.0_000009060	7.48	9.45	8.47	8.74	7.78	8.17	5.62	4.5	5.04	5.75	6.23	5.26	8.34833	5.4	0.705788	0.603158	0.0845424	0.111696	74.5835	57.1429
MYZPE13164_0_v1.0_000009070	17.89	20.99	18.89	21.16	19.44	21.39	17.31	17.69	19.2	22.61	21.45	16.99	19.96	19.2083	1.4315	2.34207	0.0717186	0.12193	19.6481	12.3231
MYZPE13164_0_v1.0_000009080	4.08	4.85	4.33	6.27	5.56	5.25	7.51	7.55	9.43	6.2	6.22	6.64	5.05667	7.25833	0.810868	1.22025	0.160356	0.168117	1.96252	1.73303
MYZPE13164_0_v1.0_000009090	7.68	7.7	8.6	8.18	6.55	8.09	3.82	4.63	3.82	4.88	4.49	4.22	7.8	4.31	0.700771	0.435431	0.0898424	0.101028	78.7103	76.5537
MYZPE13164_0_v1.0_000009100	57.8	59.51	56.64	46.94	57.97	53.73	29.79	29.5	32.26	32.01	32.96	29.63	55.4317	31.025	4.58583	1.55155	0.0827294	0.0500097	38.2348	33.597
MYZPE13164_0_v1.0_000009110	0	0	0	0	0	0	0.1	0	0	0	0	0	0	0.0166667	0	0.0408248	NA	2.44949	0.299865	0.276402
MYZPE13164_0_v1.0_000009120	0	0.17	0	0	0.12	0.06	0.17	0	0.22	0.12	0	0	0.0583333	0.085	0.0727782	0.0983362	1.24763	1.1569	0.439002	0.229439
MYZPE13164_0_v1.0_000009130	0	0	0	0	0	0	0	0	0	1.21	0	0	0	0.201667	0	0.49398	NA	2.44949	4.22535	0
MYZPE13164_0_v1.0_000009140	16.61	14.85	16.92	21.43	21.21	21.2	21.28	24.68	27.57	25.58	24.83	22.09	18.7033	24.3383	2.91074	2.31311	0.155627	0.0950396	0.285661	0.368385
MYZPE13164_0_v1.0_000009150	3.53	3.84	3	4.32	3.65	3.96	2.95	3.32	2.38	3.42	2.09	3.48	3.71667	2.94	0.445271	0.583541	0.119804	0.198483	0.352552	0.366899
MYZPE13164_0_v1.0_000009160	24.9	27.36	25.85	32.27	28.54	38.08	18.31	24.28	17.27	22.81	13.11	22.32	29.5	19.6833	4.9249	4.2137	0.166946	0.214075	0.304555	0.351586
MYZPE13164_0_v1.0_000009170	8.63	6.56	7.8	6.64	7.55	7.21	8.22	7.86	5.91	7.61	6.9	7.56	7.39833	7.34333	0.77649	0.825171	0.104955	0.11237	0.325311	0.34926
MYZPE13164_0_v1.0_000009180	0	0	0	0	0	0.02	0.04	0	0	0	0	0	0.00333333	0.00666667	0.00816497	0.0163299	2.44949	2.44949	0.203926	0.366384
MYZPE13164_0_v1.0_000009200	158.91	177.56	157.49	112.65	152.16	129.15	111.62	123.23	107.1	117.52	107.5	102.84	147.987	111.635	23.26	7.53782	0.157176	0.067522	0.473373	0.331813
MYZPE13164_0_v1.0_000009210	0	0	0.06	0	0	0	0.04	0	0.05	0.05	0	0	0.01	0.0233333	0.0244949	0.0258199	2.44949	1.10657	0.299244	0.45254
MYZPE13164_0_v1.0_000009220	0	0	0	0	0	0	0	0	0	0	0	0	0	0	0	0	NA	NA	0	1.63934
MYZPE13164_0_v1.0_000009240	3.04	3.04	3.33	2.74	4.1	2.53	3.27	3.61	1.2	2.65	2.59	3.24	3.13	2.76	0.5494	0.85879	0.175527	0.311156	0.347835	0.311679
MYZPE13164_0_v1.0_000009250	0.27	0.27	0.21	0.16	0.19	0.15	0.04	0.18	0.06	0.06	0.23	0.13	0.208333	0.116667	0.0523132	0.0765942	0.251103	0.656521	0.433018	0.330154
MYZPE13164_0_v1.0_000009260	0.17	0	0.25	0	0.35	0	0	0	0	0	0.22	0	0.128333	0.0366667	0.151712	0.0898146	1.18217	2.44949	0.689655	0
MYZPE13164_0_v1.0_000009270	0	0	0	0	0	0	0	0	0	0	0	0	0	0	0	0	NA	NA	0	0
MYZPE13164_0_v1.0_000009280	1.72	2.33	1.97	2	1.31	1.67	1.45	1.8	1.62	2.08	1.89	2.63	1.83333	1.91167	0.348291	0.413638	0.189977	0.216376	0.443641	0.425806
MYZPE13164_0_v1.0_000009290	2.62	7.23	4.27	4.83	0	0.65	3.43	0	0.91	0.53	3.89	0.75	3.26667	1.585	2.72378	1.64287	0.833811	1.03651	0.445104	0.351617
MYZPE13164_0_v1.0_000009300	8.95	4.91	5.03	7.91	8.69	8.43	9.63	12.04	10.12	8.28	9.24	9.26	7.32	9.76167	1.8529	1.26931	0.253128	0.13003	0.474496	0.309385
MYZPE13164_0_v1.0_000009310	0	0	0.21	0	0.19	0	0.4	0.55	0.68	0	0	0.61	0.0666667	0.373333	0.103473	0.303557	1.5521	0.813098	0.283465	0.283213
MYZPE13164_0_v1.0_000009320	0	0	0	0	0	0	0	0	0.05	0	0	0	0	0.00833333	0	0.0204124	NA	2.44949	0.242718	0.141643
MYZPE13164_0_v1.0_000009330	0.37	0.38	0.85	0.64	0.52	0.31	0.19	0	0.7	0.77	0.96	0.56	0.511667	0.53	0.204491	0.365732	0.399657	0.690061	0.382135	0.541686
MYZPE13164_0_v1.0_000009340	102.99	98.55	90.29	103.81	75.49	99.99	137.68	173.45	180.26	167.34	222.31	166.34	95.1867	174.563	10.7849	27.5449	0.113303	0.157793	0.420942	0.35937
MYZPE13164_0_v1.0_000009350	13.16	13.17	15.84	12.69	13.94	12.76	39.92	46.09	31.88	26.85	30.46	38.57	13.5933	35.6283	1.18702	7.13217	0.087324	0.200182	0.327624	0.335622
MYZPE13164_0_v1.0_000009360	10.07	12.34	10.35	11.68	11.63	11.57	11.59	13.15	11.34	13.8	13.78	13.81	11.2733	12.9117	0.873949	1.15099	0.0775236	0.0891434	0.293238	0.348526
MYZPE13164_0_v1.0_000009370	0	0	0	0	0	0.06	0	0	0.13	0.28	0.39	0	0.01	0.133333	0.0244949	0.16777	2.44949	1.25827	0	0
MYZPE13164_0_v1.0_000009390	25.36	26.01	26.66	32.49	27.47	28.76	49.59	54.26	42.94	45.81	45.95	45.36	27.7917	47.3183	2.5878	4.01247	0.0931142	0.0847973	0.346557	0.354962
MYZPE13164_0_v1.0_000009400	2.79	3.48	3.53	3.43	3.24	3.1	2.25	2.42	1.22	2.13	2.66	2.53	3.26167	2.20167	0.28181	0.517046	0.0864005	0.234843	0.339635	0.36021
MYZPE13164_0_v1.0_000009410	11.61	7.66	9.36	8.39	8.24	10.01	11.06	8.22	8.87	8.61	11	8.82	9.21167	9.43	1.44487	1.26048	0.156852	0.133667	0.309584	0.368862
MYZPE13164_0_v1.0_000009420	1.25	1.32	1.51	1.82	1.25	1.24	7.38	5.95	4.38	5.62	5.6	6.26	1.39833	5.865	0.230427	0.979178	0.164787	0.166953	0.363306	0.406504
MYZPE13164_0_v1.0_000009440	0.11	0.22	0	0.19	0.3	0.2	0.05	0.32	0.14	0.15	0.35	0	0.17	0.168333	0.10315	0.141056	0.606767	0.837954	18.6275	21
MYZPE13164_0_v1.0_000009450	1.43	1.54	1.38	1.95	1.82	1.77	3.87	3.58	3.15	3.58	3.73	3.15	1.64833	3.51	0.230947	0.298998	0.14011	0.0851847	69.9513	53.862
MYZPE13164_0_v1.0_000009460	13.62	13.25	12.47	10.04	11.33	11.81	5.87	6.39	6.02	8.01	8	6.61	12.0867	6.81667	1.31828	0.957072	0.109069	0.140402	77.0619	73.9903
MYZPE13164_0_v1.0_000009470	50.18	50.01	47.97	40.53	46.89	43.9	20.59	19.94	22.18	22.73	23.06	21.02	46.58	21.5867	3.75601	1.25347	0.0806356	0.0580669	85.7034	78.1424
MYZPE13164_0_v1.0_000009480	24.29	22.91	25.81	25.77	24.24	24.05	23.92	24.18	14.43	23.15	23.98	22.23	24.5117	21.9817	1.1109	3.76928	0.0453212	0.171474	51.3662	50.8354
MYZPE13164_0_v1.0_000009490	2.73	3.86	2.31	4.92	3.31	4.02	8.71	8.69	9.03	9.74	10.28	10.35	3.525	9.46667	0.944219	0.759333	0.267864	0.0802112	0.353199	0.372749
MYZPE13164_0_v1.0_000009500	1.97	1.85	3.94	2.89	3.99	2.42	1.82	0.32	1.38	0.77	0	1.94	2.84333	1.03833	0.943221	0.80086	0.331731	0.771294	0	0.27248
MYZPE13164_0_v1.0_000009520	0	0	0	0	0	0	0	0	0	0	0	0	0	0	0	0	NA	NA	0.69808	0.431034
MYZPE13164_0_v1.0_000009530	0	0	0	0	0	0	0	0	0	0	0	0	0	0	0	0	NA	NA	0.591716	0.970874
MYZPE13164_0_v1.0_000009540	0	0	0	0	0	0.04	0	0	0	0	0	0	0.00666667	0	0.0163299	0	2.44949	NA	0.275616	0.358369
MYZPE13164_0_v1.0_000009550	0	0	0.21	0	0	0	0	0	0	0	0	0	0.035	0	0.0857321	0	2.44949	NA	18.8192	48.3871
MYZPE13164_0_v1.0_000009560	17.52	21.36	16.51	23.55	24.02	23.65	18.75	19.21	28.42	31.27	17.15	21.4	21.1017	22.7	3.31613	5.76955	0.15715	0.254165	0.37594	0.220143
MYZPE13164_0_v1.0_000009580	2.89	2.3	2.14	2.07	2.29	2.53	1.31	1.34	1.35	1.99	1.52	1.42	2.37	1.48833	0.300067	0.257015	0.12661	0.172686	48.2249	54.7009
MYZPE13164_0_v1.0_000009590	10.96	10.79	11.47	13.96	11.25	11.04	13.32	13.5	11.64	12.29	13.65	13.61	11.5783	13.0017	1.19042	0.836742	0.102814	0.0643565	0.378405	0.409798
MYZPE13164_0_v1.0_000009610	33.33	35.23	37.86	37.76	35.12	34	32.54	31.27	21.57	33.31	31.62	32.53	35.55	30.4733	1.88883	4.42191	0.0531317	0.145108	35.7265	38.8951
MYZPE13164_0_v1.0_000009620	27.56	28.51	27.57	28.12	28.57	28.06	24.43	24.33	25.86	26.24	26.8	22.49	28.065	25.025	0.437299	1.58665	0.0155816	0.0634027	8.69293	7.54301
MYZPE13164_0_v1.0_000009630	36.53	34.15	38.21	35.02	35.77	35.61	29.37	28.84	28.72	29.31	30.1	29.67	35.8817	29.335	1.3906	0.514305	0.0387553	0.0175321	7.70975	6.72406
MYZPE13164_0_v1.0_000009640	28.19	29.92	27.84	22.75	29.7	26.52	8.42	8.3	6.84	10.54	8.65	10.3	27.4867	8.84167	2.63856	1.38027	0.0959941	0.156109	8.28334	11.6275
MYZPE13164_0_v1.0_000009650	194.52	191.83	179.71	165.91	190.49	178.32	162.82	164.93	166.29	158.95	149.2	164.74	183.463	161.155	10.8654	6.38792	0.0592239	0.0396383	41.1075	34.1526
MYZPE13164_0_v1.0_000009660	4.3	4.72	4.28	3.99	4.12	4.72	2.53	2.32	2.24	2.65	2.17	2.32	4.355	2.37167	0.304483	0.182145	0.0699158	0.0768003	0.346041	0.386781
MYZPE13164_0_v1.0_000009670	9.57	10.52	9.95	12.44	9.72	10.85	14.73	15.45	11.41	15.12	16.12	15.53	10.5083	14.7267	1.06413	1.68908	0.101266	0.114695	0.339213	0.343719
MYZPE13164_0_v1.0_000009680	1542.87	1524.28	1503.46	1577.03	1528.53	1513.05	1108.19	1083.32	1264.91	1276.95	1257.99	1148.66	1531.54	1190	26.0378	86.6913	0.0170011	0.0728497	15.299	12.0732
MYZPE13164_0_v1.0_000009690	0.8	1.15	0.72	1.05	0.72	0.54	0.27	0.25	0.47	0.4	0.32	0.4	0.83	0.351667	0.228035	0.0856543	0.274741	0.243567	0.337176	0.331665
MYZPE13164_0_v1.0_000009700	23.63	26.2	27.04	25.85	27.56	26.35	26.81	23.54	16.55	22.9	26.37	25.28	26.105	23.575	1.36022	3.76807	0.0521056	0.159833	63.4046	44.075
MYZPE13164_0_v1.0_000009720	15.66	13.18	19.51	21.55	19.41	18.42	156	181.74	130.18	104.65	100.15	98.77	17.955	128.582	3.02466	34.2051	0.168458	0.266019	0.315996	0.325441
MYZPE13164_0_v1.0_000009730	28.7	29.46	31.46	31.89	30.57	32.98	30.23	30.55	24.85	27.54	29.92	33.26	30.8433	29.3917	1.58892	2.87552	0.0515158	0.0978345	22.5525	18.3816
MYZPE13164_0_v1.0_000009740	24.12	22.67	24.64	27.98	25.43	25.33	28.59	28.68	27.59	30.24	31.5	29.39	25.0283	29.3317	1.76081	1.38118	0.0703527	0.0470883	53.2048	52.9997
MYZPE13164_0_v1.0_000009750	61	60.99	54.67	44.22	62.29	59.04	48.98	50.73	48.49	50.62	43.26	53.2	57.035	49.2133	6.82372	3.35238	0.119641	0.0681194	60.5032	54.641
MYZPE13164_0_v1.0_000009760	1.99	1.63	1.62	1.62	1.82	1.65	1.98	2.35	1.45	2.03	2.22	2.38	1.72167	2.06833	0.152239	0.343827	0.0884253	0.166234	0.315294	0.358094
MYZPE13164_0_v1.0_000009770	0	0	0	0	0	0	0.93	0	0	0	0	0	0	0.155	0	0.379671	NA	2.44949	0.153139	0.533333
MYZPE13164_0_v1.0_000009780	0	0	0	0	0	0	0	0	0	0	0	0	0	0	0	0	NA	NA	0.40666	0.294345
MYZPE13164_0_v1.0_000009790	0	0.18	0	0	0	0	0	0	0	0	0	0.13	0.03	0.0216667	0.0734847	0.0530723	2.44949	2.44949	0.362757	0.585938
MYZPE13164_0_v1.0_000009820	14.09	12.09	13.9	13.51	12.21	12.56	7.95	8.39	4.47	7.5	8.46	7.22	13.06	7.33167	0.881181	1.48361	0.0674717	0.202356	79.925	71.7251
MYZPE13164_0_v1.0_000009830	12.07	10.58	10.16	11.8	11.12	12.15	12.27	11.07	15.28	12.44	13.67	12.07	11.3133	12.8	0.826406	1.47266	0.0730471	0.115051	0.539105	0.352113
MYZPE13164_0_v1.0_000009840	1.21	0.98	1.05	1.21	1.23	1.49	1.25	0.87	1.23	1.05	0.7	0.85	1.195	0.991667	0.176607	0.222209	0.147788	0.224076	0.36079	0.353617
MYZPE13164_0_v1.0_000009850	10.68	11.04	9.86	10.04	10.92	10.42	8.5	7.79	6.76	8.23	8.25	7.86	10.4933	7.89833	0.474918	0.617201	0.045259	0.0781432	66.9207	57.7613
MYZPE13164_0_v1.0_000009860	0	0	0	0.09	0	0	0	0	0	0	0	0	0.015	0	0.0367423	0	2.44949	NA	23.8342	43.4483
MYZPE13164_0_v1.0_000009870	0.22	0.59	0.23	0.21	0.34	0.19	0.33	0.26	0.14	0	0.25	0.05	0.296667	0.171667	0.153058	0.129833	0.515925	0.75631	0.292897	0.355207
MYZPE13164_0_v1.0_000009880	0	0	0	0	0	0	0	0	0	0	0	0	0	0	0	0	NA	NA	0	0
MYZPE13164_0_v1.0_000009890	0	0	0	0	0	0	0	0	0	0	0	0	0	0	0	0	NA	NA	0.303951	0
MYZPE13164_0_v1.0_000009900	0	0	0	0	0	0.02	0.07	0.23	0.1	0.05	0	0.11	0.00333333	0.0933333	0.00816497	0.0776316	2.44949	0.831767	0.300315	0.344332
MYZPE13164_0_v1.0_000009920	520.62	507.49	527.88	578.51	516.24	547.81	488.38	511.94	509.55	530.75	545.11	512.59	533.092	516.387	26.0829	19.4763	0.0489276	0.0377166	68.7298	65.5726
MYZPE13164_0_v1.0_000009930	0	0	0	0	0	0	0	0	0	0	0	0	0	0	0	0	NA	NA	0.317899	0.359429
MYZPE13164_0_v1.0_000009940	21.94	19.86	21.98	20.21	20.88	19.99	7.95	8.22	4.71	8.48	9.37	8.33	20.81	7.84333	0.957664	1.60897	0.0460194	0.205139	0.332527	0.367074
MYZPE13164_0_v1.0_000009950	67.77	63.03	65.61	54.28	63.42	61.14	38.92	38.71	40.65	41.59	41.03	39.86	62.5417	40.1267	4.64715	1.16321	0.0743048	0.0289886	66.6046	56.5868
MYZPE13164_0_v1.0_000009960	123.4	126.64	119.97	108.74	123.71	120.31	83.69	80.21	90.34	84	75.41	91.4	120.462	84.175	6.24531	6.05013	0.0518448	0.0718756	33.7996	34.785
MYZPE13164_0_v1.0_000009970	0	0.34	0.25	0.57	0.23	0.37	0.83	0.67	0.41	0.91	0.86	1.25	0.293333	0.821667	0.187901	0.277591	0.640571	0.337839	0.272261	0.394025
MYZPE13164_0_v1.0_000009980	0.1	0.16	0.22	0.14	0.07	0.06	0.04	0.16	0.19	0.27	0.07	0.07	0.125	0.133333	0.0605805	0.0886942	0.484644	0.665207	0.423996	0.326769
MYZPE13164_0_v1.0_000009990	0	0	0	0	0.31	0	0	0	0	0.16	0.06	0	0.0516667	0.0366667	0.126557	0.0650128	2.44949	1.77308	17.7019	16.6172
MYZPE13164_0_v1.0_000010010	1.5	3.06	1.91	1.43	0.35	1.25	5.02	3.05	4.36	3.12	2.92	2.68	1.58333	3.525	0.888812	0.938291	0.561355	0.266182	46.7049	48.037
MYZPE13164_0_v1.0_000010020	0.3	0.41	0.47	0.31	0.48	0.51	0.44	0.59	0.43	0.2	0.32	0.36	0.413333	0.39	0.090037	0.131149	0.217832	0.336279	2.20192	1.45232
MYZPE13164_0_v1.0_000010030	25.56	23.51	25.56	23.77	25.78	25.78	22.87	21.67	20.9	23.19	23.02	20.86	24.9933	22.085	1.0561	1.07597	0.0422553	0.0487195	65.927	57.4452
MYZPE13164_0_v1.0_000010040	117.09	116.97	108.98	112.57	105.18	107.81	79.68	75.29	84.26	85.48	90.11	74.33	111.433	81.525	4.9436	6.17854	0.0443638	0.0757871	20.2512	17.6833
MYZPE13164_0_v1.0_000010060	0	0	0.06	0.13	0.05	0.06	0	0	0	0	0.1	0.06	0.05	0.0266667	0.0481664	0.0432049	0.963328	1.62019	0.453643	0.849257
MYZPE13164_0_v1.0_000010070	0	0	0	0	0	0	0	0	0	0.08	0.08	0	0	0.0266667	0	0.0413118	NA	1.54919	0.452701	0.358102
MYZPE13164_0_v1.0_000010080	0	0	0.2	0.15	0	0.07	0	0.81	0.17	0.36	0.35	0	0.07	0.281667	0.087178	0.303672	1.2454	1.07813	0.590763	0.234398
MYZPE13164_0_v1.0_000010090	0	0	0	0	0	0	0	0	0	0	0	0	0	0	0	0	NA	NA	12.2873	9.80392
MYZPE13164_0_v1.0_000010100	91.75	83.82	92.51	77.69	89.87	82.41	130.86	105.44	123.74	80.81	69.89	88.68	86.3417	99.9033	5.93996	24.2836	0.068796	0.243071	44.8972	33.8823
MYZPE13164_0_v1.0_000010110	56.02	60	55.21	55.23	53.15	57.61	84.06	86.4	83.54	77.19	74.92	77.92	56.2033	80.6717	2.35304	4.58906	0.0418665	0.0568856	30.7191	19.2433
MYZPE13164_0_v1.0_000010120	0.52	0.26	0.46	0.5	0.47	0.37	0.13	0.17	0.16	0.17	0.61	0.38	0.43	0.27	0.0979796	0.18942	0.22786	0.701556	7.91536	7.01039
MYZPE13164_0_v1.0_000010130	0	0	0	0	0	0	0	0	0	0	0	0	0	0	0	0	NA	NA	0.131406	0.563525
MYZPE13164_0_v1.0_000010140	0.7	0.8	0.97	0.43	0.77	0.74	0.5	0.38	0.28	0.66	0.47	0.4	0.735	0.448333	0.17604	0.129061	0.23951	0.287868	0.348032	0.370308
MYZPE13164_0_v1.0_000010150	210.65	200.08	179.37	158.11	189.42	176.89	94.8	92.58	77.47	112.28	114.37	97.17	185.753	98.1117	18.558	13.6646	0.0999068	0.139276	19.3583	21.5368
MYZPE13164_0_v1.0_000010160	40.66	44.99	47.19	54.97	46.02	50.33	63.7	63.24	54.73	59.95	66.89	59.53	47.36	61.34	4.87984	4.21622	0.103037	0.0687352	60.4653	53.7454
MYZPE13164_0_v1.0_000010170	0	0	0	0	0	0.35	0	0	0	0	0	0	0.0583333	0	0.142887	0	2.44949	NA	0	0.3003
MYZPE13164_0_v1.0_000010180	71.17	67.05	68.01	73.47	68.31	68.81	58.84	63.82	43.13	67.05	64	67.82	69.47	60.7767	2.39413	9.2062	0.0344627	0.151476	0.386278	0.383698
MYZPE13164_0_v1.0_000010190	99.41	94.07	93.33	77.16	94.03	89.72	51.62	45.47	49.44	54.84	56.12	49.5	91.2867	51.165	7.58227	3.91013	0.0830599	0.076422	48.3638	36.6386
MYZPE13164_0_v1.0_000010200	22	19.3	19.71	17.89	19.69	20.36	15.92	14.59	16.68	15.41	15.03	16.19	19.825	15.6367	1.34671	0.773296	0.0679299	0.049454	58.464	50.2326
MYZPE13164_0_v1.0_000010210	0	0	0	0	0	0	0	0	0	0	0	0	0	0	0	0	NA	NA	0.408357	0.293255
MYZPE13164_0_v1.0_000010220	0.28	0.19	0.43	0.49	0.77	0.51	0.69	0.47	0.65	0.5	0.3	0.9	0.445	0.585	0.202163	0.207918	0.4543	0.355416	48.497	65.3979
MYZPE13164_0_v1.0_000010230	0	0	0	0	0	0	0.31	0	0	0	0	0	0	0.0516667	0	0.126557	NA	2.44949	0.352113	0.27959
MYZPE13164_0_v1.0_000010240	26.44	27.71	29.59	29.51	27.5	30.23	25.39	26.41	27.72	27.02	27.75	24.61	28.4967	26.4833	1.48787	1.2753	0.0522119	0.0481548	84.4512	81.0032
MYZPE13164_0_v1.0_000010250	25.92	23.01	24.37	24	23.67	24.26	22.21	20.44	20.87	23.81	25.41	20.17	24.205	22.1517	0.972394	2.0914	0.0401733	0.0944126	33.7798	23.2827
MYZPE13164_0_v1.0_000010260	11.79	11.29	11.97	11.11	11.45	10.99	9.48	9	8.7	9.18	9.96	8.2	11.4333	9.08667	0.383962	0.611446	0.0335827	0.0672905	81.1542	74.838
MYZPE13164_0_v1.0_000010270	10.67	10.27	8.99	10.05	10.37	10.14	20.71	16.78	21.3	16.12	20.5	17.37	10.0817	18.7967	0.576348	2.28455	0.0571679	0.12154	0.321911	0.350346
MYZPE13164_0_v1.0_000010280	747.8	762.51	747.07	769.55	759.47	774.88	880.04	902.43	1068.83	909.74	786.54	873.59	760.213	903.528	11.269	92.194	0.0148234	0.102038	0.318091	0.467071
MYZPE13164_0_v1.0_000010290	20.63	20.41	20.92	19.92	19.35	20	10.47	10.18	10.27	11.83	11.25	10.37	20.205	10.7283	0.563587	0.66207	0.0278934	0.0617123	46.8599	46.0854
MYZPE13164_0_v1.0_000010300	8.6	9.58	9.02	9.99	9.78	9.59	9.63	9.71	9.38	9.96	10.3	9.09	9.42667	9.67833	0.517906	0.425272	0.0549405	0.0439407	73.3602	61.4969
MYZPE13164_0_v1.0_000010310	16.8	16.83	15.52	14.8	15.91	16.33	10.15	9.57	8	8.06	10.17	9.05	16.0317	9.16667	0.788706	0.973215	0.0491967	0.106169	34.7542	33.8411
MYZPE13164_0_v1.0_000010320	3.83	4.72	4.08	3.45	4.37	3.86	2.15	1.99	2.69	2.7	1.88	2.66	4.05167	2.345	0.446471	0.38067	0.110194	0.162333	50.8092	28.273
MYZPE13164_0_v1.0_000010330	0.98	0.88	0.99	1	1.02	1.24	3.66	3.42	2.82	3.33	2.98	2.8	1.01833	3.16833	0.119066	0.353181	0.116922	0.111472	0.332144	0.344696
MYZPE13164_0_v1.0_000010340	25.57	25.72	26.58	23.76	25.33	25.59	15.51	15.99	14.85	17.95	18.91	15.35	25.425	16.4267	0.922014	1.62256	0.0362641	0.0987761	0.315557	0.438276
MYZPE13164_0_v1.0_000010350	1137.02	1203.33	1123.96	1176.43	1122.56	1097.17	828.31	835.28	925.67	987.2	956.18	848.51	1143.41	896.858	39.1733	68.3215	0.03426	0.0761787	70.6414	57.4823
MYZPE13164_0_v1.0_000010360	50.42	46.91	48.03	52.22	48.09	49.19	35.65	33.13	35.46	39.02	38.28	38.28	49.1433	36.6367	1.92014	2.26875	0.0390723	0.0619257	42.5759	34.9288
MYZPE13164_0_v1.0_000010370	4.53	4.19	4.27	4.82	3.94	4	3.71	3.86	3.48	4.15	3.77	4.24	4.29167	3.86833	0.333312	0.283931	0.0776649	0.0733987	0.326034	0.342952
MYZPE13164_0_v1.0_000010380	7.34	5.69	5.99	6.12	5.93	6.36	5.73	6.15	5.64	5.3	7.11	5.45	6.23833	5.89667	0.583075	0.66114	0.0934665	0.112121	85.4577	74.9359
MYZPE13164_0_v1.0_000010390	67.76	67.83	70.11	54.94	71.48	61.95	18.6	20.4	16.25	27.01	21.68	23.42	65.6783	21.2267	6.18828	3.76333	0.0942211	0.177292	3.31831	2.29683
MYZPE13164_0_v1.0_000010400	188.43	182.52	181.29	146.46	175.89	161.37	85.68	86.35	84.88	92.2	93.19	85.78	172.66	88.0133	15.778	3.66995	0.0913819	0.0416977	76.3857	64.3733
MYZPE13164_0_v1.0_000010410	42.67	39.34	36.05	28.77	33.7	31.01	24.18	23.2	26.88	28.86	28.26	24.73	35.2567	26.0183	5.1922	2.31624	0.147269	0.0890235	32.7486	32.4883
MYZPE13164_0_v1.0_000010420	8.76	10.68	9.02	8	8.95	7.88	5.89	6.71	4.54	7.34	7.3	6.37	8.88167	6.35833	1.00531	1.0488	0.11319	0.164949	0.330649	0.379338
MYZPE13164_0_v1.0_000010430	30.18	27.86	31.35	29.73	30.73	29.59	43.54	44.32	31.1	39.3	42.26	42.84	29.9067	40.56	1.19634	4.94339	0.0400024	0.121878	3.97418	3.36669
MYZPE13164_0_v1.0_000010440	1.09	1.69	1.1	1.89	1.33	1.35	1.25	0.85	0.61	1.06	1.01	1.61	1.40833	1.065	0.321647	0.342797	0.228388	0.321875	0.369726	0.355872
MYZPE13164_0_v1.0_000010450	0	0	0	0	0	0	0	0	0	0	0	0	0	0	0	0	NA	NA	2.89855	0.909091
MYZPE13164_0_v1.0_000010480	34.76	33.74	37.11	35.85	34.91	34.01	30.58	33.23	18.47	29.01	30.86	32.42	35.0633	29.095	1.24771	5.41058	0.0355845	0.185963	0.345844	0.361484
MYZPE13164_0_v1.0_000010490	3.5	2.87	2.55	3.08	2.62	3.13	3.86	4.85	3.59	4.6	3.72	3.78	2.95833	4.06667	0.354029	0.523514	0.119672	0.128733	0.354352	0.357874
MYZPE13164_0_v1.0_000010500	35.88	38.01	38.32	38.7	38.89	38.29	44.16	44.11	34.92	46.73	46.79	44.04	38.015	43.4583	1.09195	4.38092	0.0287241	0.100807	27.0866	25.8748
MYZPE13164_0_v1.0_000010510	0.25	0.13	0.77	0.5	0.24	0.4	0.14	0.44	0.42	0.21	0.49	0.25	0.381667	0.325	0.230601	0.143213	0.604194	0.440656	13.9337	22.6969
MYZPE13164_0_v1.0_000010520	0	0.18	0.12	0.5	0.09	0.33	0.04	0.1	0.14	0.1	0.09	0.08	0.203333	0.0916667	0.182062	0.0325064	0.895388	0.354615	0.35371	0.340026
MYZPE13164_0_v1.0_000010530	17.85	17.3	17.29	19.39	18.39	17.21	30.78	31.9	19.31	31.05	31.35	31.81	17.905	29.3667	0.856826	4.94548	0.047854	0.168405	17.4886	19.7158
MYZPE13164_0_v1.0_000010540	5.95	5.44	6.16	6.4	6.16	6.07	4.61	4.95	5.42	7.03	5.45	5.17	6.03	5.43833	0.324592	0.840296	0.0538295	0.154513	14.158	14.1869
MYZPE13164_0_v1.0_000010560	17.86	17.17	18.63	19.15	19.21	17.66	11.38	11.74	4.15	12.23	13.87	12.51	18.28	10.98	0.841095	3.45375	0.0460117	0.314549	0.336975	0.36991
MYZPE13164_0_v1.0_000010570	0	0	0	0	0	0	0	0	0	0	0	0	0	0	0	0	NA	NA	0.486224	0.0859107
MYZPE13164_0_v1.0_000010580	0	0	0	0	0	0	0	0	0	0	0	0	0	0	0	0	NA	NA	0.218092	0.242915
MYZPE13164_0_v1.0_000010590	0	0	0	0	0	0	0	0	0	0	0	0	0	0	0	0	NA	NA	0.281474	0.336303
MYZPE13164_0_v1.0_000010600	0.23	0	0	0	0	0	0	0	0	0	0	0	0.0383333	0	0.0938971	0	2.44949	NA	0	0
MYZPE13164_0_v1.0_000010610	0.2	0.59	0.45	0.46	0.54	0.56	0.63	0.4	0.12	0.47	0.57	0.66	0.466667	0.475	0.141939	0.199474	0.304155	0.419946	0.338652	0.365726
MYZPE13164_0_v1.0_000010620	51.93	51.57	57.57	55.93	53.25	54.64	30.91	29.36	24.37	33.86	36.1	32.57	54.1483	31.195	2.34519	4.0763	0.0433106	0.130671	9.68706	11.0146
MYZPE13164_0_v1.0_000010630	47.92	45.92	46.21	45.48	45.81	46.8	47.3	46.94	41.94	44.03	47.75	48.74	46.3567	46.1167	0.885453	2.5856	0.0191009	0.0560664	90.3098	84.6614
MYZPE13164_0_v1.0_000010640	125.33	123.76	126.98	143.37	82.9	116.09	303.18	307.15	477.93	335.06	503.67	302.97	119.738	371.66	20.143	93.4119	0.168226	0.251337	22.9249	15.0329
MYZPE13164_0_v1.0_000010650	27.97	29.19	27.74	22.04	25.46	26.89	20.96	25.92	28.32	25.22	23.88	25.1	26.5483	24.9	2.53164	2.42665	0.0953595	0.0974559	0.349623	0.416186
MYZPE13164_0_v1.0_000010660	26.35	26.98	25.66	25.58	23.56	26.06	20.74	19.97	19.17	20.09	20.3	20.84	25.6983	20.185	1.165	0.605929	0.0453335	0.0300188	57.8812	46.6173
MYZPE13164_0_v1.0_000010670	22.2	22.5	22.38	22.8	22.75	22.36	13.69	13.99	15.24	14.74	14.63	15.7	22.4983	14.665	0.235152	0.750327	0.010452	0.0511644	49.295	44.5844
MYZPE13164_0_v1.0_000010680	166.29	181	166.08	167.38	130.01	156.49	272.4	262.5	321.84	263.44	367.42	280.86	161.208	294.743	17.1753	41.7795	0.106541	0.141749	76.748	68.5714
MYZPE13164_0_v1.0_000010690	32.96	32.82	34.97	38.13	34.34	36.12	39.43	37.81	32.75	43.55	45.14	40.14	34.89	39.8033	2.01639	4.39302	0.0577929	0.110368	70.692	57.7754
MYZPE13164_0_v1.0_000010700	176.98	167.98	165.73	150.05	166.96	161.96	141.84	129.98	144.78	135.04	131.94	134.88	164.943	136.41	8.8261	5.74605	0.0535099	0.0421234	68.5144	48.3976
MYZPE13164_0_v1.0_000010710	14.98	15.83	14.89	17.64	14.51	16.24	14.95	13.32	16.41	15.23	16.04	13.9	15.6817	14.975	1.15418	1.19614	0.0736007	0.0798758	84.1625	76.7013
MYZPE13164_0_v1.0_000010720	77.97	75.31	73.12	59.69	71.96	68.46	53.55	52.83	52.86	58.45	65.03	52.66	71.085	55.8967	6.43269	4.99091	0.0904929	0.0892882	17.2451	16.8311
MYZPE13164_0_v1.0_000010730	7.7	8.56	8.73	10.57	7.31	8.57	8.48	8.13	7.41	8.67	10.2	8.7	8.57333	8.59833	1.12873	0.919378	0.131656	0.106925	81.8054	70.446
MYZPE13164_0_v1.0_000010740	12.58	13.99	11.83	12.06	11.68	12.51	7.39	9.06	6.52	7.15	7.4	7.24	12.4417	7.46	0.839176	0.848127	0.0674489	0.11369	0.601902	0.65958
MYZPE13164_0_v1.0_000010750	7.4	7.88	7.56	7.15	8.19	7.48	3.27	2.62	2.21	4.49	4.12	3.03	7.61	3.29	0.369973	0.873178	0.0486167	0.265404	0.353485	0.353305
MYZPE13164_0_v1.0_000010760	8.8	6.62	6.64	5.56	7.74	7.21	4.78	5.21	3.12	3.83	4.35	6.09	7.095	4.56333	1.10681	1.04521	0.155999	0.229046	0.310005	0.368948
MYZPE13164_0_v1.0_000010770	12.58	12.04	10.97	8.67	10.23	10.45	3.65	3.73	3.4	4.56	4.68	4.13	10.8233	4.025	1.39398	0.518565	0.128794	0.128836	70.9315	62.6108
MYZPE13164_0_v1.0_000010780	110.64	117.27	109.44	124.73	120.79	124.94	337.38	303.7	450.46	313.91	298.53	325.85	117.968	338.305	6.77068	56.7616	0.0573941	0.167782	0.358219	0.418848
MYZPE13164_0_v1.0_000010790	0.14	0.14	0.27	0.23	0.23	0.21	0.47	0.48	0.53	0.44	0.49	0.4	0.203333	0.468333	0.0527889	0.0444597	0.259617	0.0949318	0.322838	0.314375
MYZPE13164_0_v1.0_000010800	0	0	0	0	0.09	0	0.07	0.15	0.16	0.05	0	0.19	0.015	0.103333	0.0367423	0.0742069	2.44949	0.718131	0.310271	0.349506
MYZPE13164_0_v1.0_000010810	1.22	1.74	1.7	2.65	1.96	1.93	3.08	4.49	2.81	3.74	3.48	4.05	1.86667	3.60833	0.466548	0.62011	0.249936	0.171855	0.332612	0.327445
MYZPE13164_0_v1.0_000010820	759.08	790.12	714.59	739.12	699.35	734.83	1113.7	1167.53	1006.04	964.21	956.64	1106.85	739.515	1052.49	32.2498	88.4014	0.0436094	0.0839923	0.302762	0.304004
MYZPE13164_0_v1.0_000010830	429.78	459.88	417.39	543.7	388.25	432.57	707.71	654.72	737.6	694.05	719.37	680.26	445.262	698.952	53.5383	29.3842	0.12024	0.0420404	0.371747	0.234467
MYZPE13164_0_v1.0_000010840	13.03	10.86	10.59	17.51	11.81	11.15	73.22	74.27	82.15	46.15	58.08	77.05	12.4917	68.4867	2.60833	13.5875	0.208805	0.198396	0.392446	0.440562
MYZPE13164_0_v1.0_000010850	18.71	35.39	38.57	39.69	45.07	28.01	102.08	92.28	108.04	65.99	64.86	96.82	34.24	88.345	9.45576	18.521	0.276161	0.209644	0.342131	0.513875
MYZPE13164_0_v1.0_000010860	23.87	23.42	22.78	23.53	26.3	22.7	24.94	27.9	16.56	27.25	27.11	26.05	23.7667	24.9683	1.3203	4.24872	0.0555525	0.170165	0.330983	0.374612
MYZPE13164_0_v1.0_000010880	58.07	55.16	62.14	59.12	58.26	56.42	47.18	43.14	31.38	51.23	49.02	46.56	58.195	44.7517	2.40001	7.08171	0.0412409	0.158245	16.8796	10.1886
MYZPE13164_0_v1.0_000010890	28.44	25.8	26.64	24.36	27.39	25.78	25.98	26.94	23.6	26.43	29.53	25.08	26.4017	26.26	1.42164	1.98648	0.0538466	0.0756468	68.9791	60.8785
MYZPE13164_0_v1.0_000010900	84.64	83.92	87.14	75.91	85.82	84.95	64.54	66.54	68.75	68.49	66.03	69.32	83.73	67.2783	3.98751	1.86571	0.0476234	0.0277311	27.2257	24.5178
MYZPE13164_0_v1.0_000010910	1.2	1.07	1.37	0.97	0.74	1.21	0.56	0.27	0.76	0.36	0.3	0.49	1.09333	0.456667	0.220061	0.18576	0.201275	0.406773	1.05046	0.954665
MYZPE13164_0_v1.0_000010920	1.46	1.61	1.6	1.49	1.89	1.46	0.72	0.73	0.51	0.83	0.38	0.65	1.585	0.636667	0.163799	0.164398	0.103343	0.258217	0.325119	0.320974
MYZPE13164_0_v1.0_000010930	15.44	16.48	16.11	17.86	17.35	18.62	21.17	19.02	21.59	20.58	18.08	21.95	16.9767	20.3983	1.18147	1.53171	0.0695936	0.07509	0.287925	0.510615
MYZPE13164_0_v1.0_000010940	3.89	3.83	4.73	5.29	3.61	4.62	3.29	3.18	3.14	4.18	4.03	3.44	4.32833	3.54333	0.652332	0.44983	0.150712	0.126951	0.411626	0.471036
MYZPE13164_0_v1.0_000010950	42.39	44.56	35.47	57.91	50.86	49.76	39.62	29.81	42.42	45.4	32.85	43.3	46.825	38.9	7.76541	6.22494	0.165839	0.160024	0.429602	0.316722
MYZPE13164_0_v1.0_000010960	48.64	49.98	47.96	57.67	50.6	53.94	41.91	34.56	46.13	47.26	48.14	40.9	51.465	43.15	3.68366	5.11978	0.071576	0.118651	56.263	49.7338
MYZPE13164_0_v1.0_000010970	57.25	56.9	50.19	53.16	50.87	56.92	40.24	41.38	41.92	47.75	44.15	45.06	54.215	43.4167	3.23234	2.77472	0.0596208	0.0639091	8.43601	8.82339
MYZPE13164_0_v1.0_000010980	44.86	44.8	43.76	41.72	44.03	42.41	38.68	36.59	29.47	40.07	41.75	38.63	43.5967	37.5317	1.27973	4.30441	0.0293538	0.114687	14.7587	14.9867
MYZPE13164_0_v1.0_000010990	23.89	22.92	24.44	22.53	25.63	24.14	15.95	15.28	14.15	17.69	16.84	15.77	23.925	15.9467	1.11137	1.22808	0.0464524	0.0770119	53.0635	49.0895
MYZPE13164_0_v1.0_000011000	46.08	42.92	43.54	49.22	43.61	48.07	70.03	65.94	71.83	68.05	68.85	67.91	45.5733	68.7683	2.63885	2.01119	0.0579033	0.0292459	0.340916	0.396471
MYZPE13164_0_v1.0_000011010	25.62	24.7	28.57	27.85	28.09	30.66	29.54	32.02	32.35	26.95	26.17	30.05	27.5817	29.5133	2.14175	2.5443	0.0776512	0.0862085	0.310876	0.386302
MYZPE13164_0_v1.0_000011020	4.94	4.62	5.33	5.39	4.27	5.39	11.31	10.69	11.71	8.41	7.59	8.26	4.99	9.66167	0.467632	1.77726	0.0937139	0.18395	0.331117	0.405819
MYZPE13164_0_v1.0_000011030	31.81	33.94	34.01	29.93	31.49	34.1	24.81	24.93	26.59	24.74	21.57	22.52	32.5467	24.1933	1.73215	1.8247	0.0532205	0.0754218	71.4052	63.1727
MYZPE13164_0_v1.0_000011040	36.82	37.73	38.28	37.54	36.42	37.55	33.82	30.15	28.22	32.48	32.5	30.93	37.39	31.35	0.666573	2.00567	0.0178276	0.0639768	55.9617	45.005
MYZPE13164_0_v1.0_000011050	174.49	172.63	168.82	142.79	165.98	154.22	89.66	90.43	84.73	100.31	104.48	94.9	163.155	94.085	12.2711	7.3202	0.0752112	0.0778041	13.3066	12.6422
MYZPE13164_0_v1.0_000011060	23.48	20.53	24.31	19.75	21.21	20.98	11.81	12.11	9.63	11.61	14.5	12.98	21.71	12.1067	1.7838	1.60993	0.0821651	0.132979	30.2183	30.4196
MYZPE13164_0_v1.0_000011070	7.13	6.79	6.74	6.36	6.95	6.83	5.41	5.33	4.3	6.25	5.28	5.14	6.8	5.285	0.256749	0.622921	0.0377572	0.117866	58.1405	44.6942
MYZPE13164_0_v1.0_000011080	36.71	33.9	33.79	38.59	39.18	37.48	28.45	28.2	29.01	31.43	33.51	26.63	36.6083	29.5383	2.30602	2.49262	0.0629917	0.0843858	10.724	13.8682
MYZPE13164_0_v1.0_000011090	6.43	6.21	8.21	6.96	6.56	6.9	3.06	3.1	2.41	4.89	2.64	2.5	6.87833	3.1	0.711264	0.922323	0.103406	0.297524	5.5914	8.98204
MYZPE13164_0_v1.0_000011100	0.18	0	0	0.3	0.12	0.05	0.09	0.35	0	0.12	0.45	0.13	0.108333	0.19	0.117374	0.17193	1.08345	0.904896	0.37594	0.298686
MYZPE13164_0_v1.0_000011110	40.27	38.73	37.4	31.92	39.26	38.05	36.86	39.24	36.51	38.7	37.17	42.59	37.605	38.5117	2.9552	2.26863	0.0785854	0.0589077	59.1116	56.0132
MYZPE13164_0_v1.0_000011120	0.78	0.75	0.83	0.96	0.93	0.81	1.11	1	1.1	1.24	1.07	1.18	0.843333	1.11667	0.0838252	0.0840635	0.0993975	0.0752807	0.297768	0.333719
MYZPE13164_0_v1.0_000011130	56.94	40.86	36.69	46.46	42.16	45.79	29.36	46.78	41.34	41.59	27.75	30.06	44.8167	36.1467	6.91923	8.04088	0.15439	0.222451	0.283027	0.286403
MYZPE13164_0_v1.0_000011140	11.62	11.98	12.54	11.84	10.42	11.74	28.9	27.66	27.76	27.86	28.36	24.15	11.69	27.4483	0.699914	1.681	0.0598729	0.0612425	0.309991	0.334572
MYZPE13164_0_v1.0_000011150	21.14	23.57	15.91	22.86	18.63	21.9	13.26	17.88	25.86	22.02	17.73	11.07	20.6683	17.97	2.88995	5.45003	0.139825	0.303285	0.3397	0.304458
MYZPE13164_0_v1.0_000011160	96.39	100.83	62.51	73.56	76.71	78.97	70.25	79.88	78.58	89.1	62.41	57.42	81.495	72.94	14.4801	11.8331	0.177681	0.16223	0.628889	0.566664
MYZPE13164_0_v1.0_000011170	0	0	0	0.55	0	0.84	0	0	0	0	0	0.77	0.231667	0.128333	0.370428	0.314351	1.59897	2.44949	0.368924	0.267584
MYZPE13164_0_v1.0_000011180	0	0	1.53	0	0	0	1.04	0	0	0	0	0	0.255	0.173333	0.62462	0.424578	2.44949	2.44949	0.484671	0.314949
MYZPE13164_0_v1.0_000011190	406.49	511.88	739.07	202.2	570.37	254.06	1093.96	1086.17	1254.86	617.09	511.19	788.51	447.345	891.963	201.756	297.139	0.451008	0.33313	0.313574	0.337419
MYZPE13164_0_v1.0_000011200	0	0	0	0	0	0.9	0.82	0	1.73	2.38	0	1.17	0.15	1.01667	0.367423	0.94836	2.44949	0.932813	0	0
MYZPE13164_0_v1.0_000011210	18.37	18.34	19.76	19.23	20.36	19.7	20.31	19.99	13.8	19.41	20.86	20.14	19.2933	19.085	0.81072	2.63136	0.0420207	0.137876	42.2579	40.1793
MYZPE13164_0_v1.0_000011220	0	3.57	2.56	0	0	0	1.77	10.63	4.01	5.05	2.27	0	1.02167	3.955	1.61466	3.71519	1.58042	0.939365	0.361882	0.479193
MYZPE13164_0_v1.0_000011230	3.38	4.28	2.3	2.98	5.14	3.2	3.6	4.1	2	5.29	5.25	4.62	3.54667	4.14333	1.00992	1.23756	0.284753	0.298686	0.318014	0.292108
MYZPE13164_0_v1.0_000011240	0.11	0	0	0	0	0	0	0	0	0	0	0	0.0183333	0	0.0449073	0	2.44949	NA	0.217391	0.8
MYZPE13164_0_v1.0_000011250	0	0	0	0	0	0	0	0	0	0	0.1	0	0	0.0166667	0	0.0408248	NA	2.44949	0.436168	0.477074
MYZPE13164_0_v1.0_000011260	0.57	0.57	0.68	0.57	1.13	0.64	0.28	0.25	0	0.27	0.47	0.12	0.693333	0.231667	0.218785	0.159426	0.315555	0.68817	1.75167	4.15949
MYZPE13164_0_v1.0_000011280	4.82	6.11	5.88	8.55	7.64	7.82	7.25	9.31	5.89	7.51	8.76	8.5	6.80333	7.87	1.41784	1.24073	0.208404	0.157653	0.444939	0.662739
MYZPE13164_0_v1.0_000011290	48.17	46.16	52.22	55.74	51.91	57.2	40.96	48.45	44.89	47.92	36.72	52.36	51.9	45.2167	4.23789	5.64285	0.0816549	0.124796	0.323503	0.319937
MYZPE13164_0_v1.0_000011300	15.54	15.68	13.72	17.89	15	15.18	1143.27	844.78	1114.2	319.3	211.57	535.95	15.5017	694.845	1.36139	399.815	0.087822	0.575402	0.346662	0.337535
MYZPE13164_0_v1.0_000011310	96.69	115.6	106.77	105.11	105.18	97.73	87.19	78.66	100.82	84.04	92.16	88.82	104.513	88.615	6.87059	7.53172	0.0657389	0.0849938	0.404107	0.446664
MYZPE13164_0_v1.0_000011320	0	0	0	0	0	0.13	0	0	0	0	0	0	0.0216667	0	0.0530723	0	2.44949	NA	0.295672	0.3393
MYZPE13164_0_v1.0_000011330	2.58	4.2	3.96	4.05	2.83	3.8	2.65	2.01	2.39	2.14	2.24	1.99	3.57	2.23667	0.687023	0.25137	0.192443	0.112386	3.44722	3.12566
MYZPE13164_0_v1.0_000011340	0.2	0	0	0	0	0.22	0.3	0.82	0.51	0.55	0.53	0.31	0.07	0.503333	0.108628	0.190753	1.55183	0.378979	0.27933	0.368652
MYZPE13164_0_v1.0_000011350	0.24	0	0.18	0.21	0.08	0.03	0.18	0	0.08	0	0	0	0.123333	0.0433333	0.100133	0.0742069	0.811891	1.71247	0.261308	0.371839
MYZPE13164_0_v1.0_000011390	0.23	0.08	0.06	0.13	0	0.12	0.26	0.38	0.28	0.25	0.39	0.33	0.103333	0.315	0.0776316	0.0609098	0.751274	0.193364	0.288184	0.695249
MYZPE13164_0_v1.0_000011400	0	0	0	0.07	0	0	0.06	0	0.37	0.16	0	0.09	0.0116667	0.113333	0.0285774	0.13938	2.44949	1.22982	0.2849	0.796359
MYZPE13164_0_v1.0_000011410	0	0	0	0	0	0	0.19	0	0	0	0	0	0	0.0316667	0	0.0775672	NA	2.44949	0.325849	0.277052
MYZPE13164_0_v1.0_000011420	0	0	0	0.13	0	0.24	0.33	0.22	0.28	0.3	0	0	0.0616667	0.188333	0.101669	0.150255	1.64869	0.797816	0.314973	0.409924
MYZPE13164_0_v1.0_000011430	26.81	28.8	27.49	29.71	29.31	31.67	34.27	35.9	30.62	37.41	37.8	40.6	28.965	36.1	1.72267	3.41395	0.0594742	0.0945694	0.538563	0.662252
MYZPE13164_0_v1.0_000011440	0	0	0	0	0	0	0	0	0	0	0	0	0	0	0	0	NA	NA	0.300429	0.367279
MYZPE13164_0_v1.0_000011470	6.3	6.9	6.63	7.56	5.45	6.58	44.69	42.5	48.66	38.1	41.13	41.14	6.57	42.7033	0.695701	3.62161	0.105891	0.0848085	0.350828	0.399099
MYZPE13164_0_v1.0_000011490	0	0	0	0	0	0	0	0	0	0	0	0	0	0	0	0	NA	NA	0	0
MYZPE13164_0_v1.0_000011500	0	0	0	0.4	0	0	0.36	0	0	0	0	0	0.0666667	0.06	0.163299	0.146969	2.44949	2.44949	0	0.925926
MYZPE13164_0_v1.0_000011510	50.09	50.52	54.66	65.57	55.09	62.63	123.83	141.51	112.48	113.64	115.02	128.56	56.4267	122.507	6.3566	11.267	0.112652	0.0919702	0.265358	0.313152
MYZPE13164_0_v1.0_000011520	0.32	0	0.3	0.14	0.11	0.15	0.43	0.4	0.15	0.27	0.31	0.23	0.17	0.298333	0.120996	0.105151	0.71174	0.35246	0.317973	0.395778
MYZPE13164_0_v1.0_000011530	0	0	0	0	0	0	0	0	0	0	0	0	0	0	0	0	NA	NA	0.250752	0.215239
MYZPE13164_0_v1.0_000011540	0.18	0.9	0.96	0.31	0.37	0.1	0.53	0.9	0.79	0.49	0.8	1.2	0.47	0.785	0.369215	0.259904	0.785565	0.331088	1.43743	4.22429
MYZPE13164_0_v1.0_000011550	0	0.25	0.37	0.14	0.34	0.13	0.12	0.25	0.61	0.33	0.16	0.36	0.205	0.305	0.140961	0.17604	0.687615	0.57718	5.66038	29.4333
MYZPE13164_0_v1.0_000011560	1.08	1.25	0.95	1.36	0.84	0.94	0.7	0.51	0.79	0.7	1.08	1.02	1.07	0.8	0.2004	0.214942	0.187289	0.268677	0	0
MYZPE13164_0_v1.0_000011570	59.03	54.61	59.93	56.89	57.59	54.59	46.69	48.17	37.65	50.1	51.66	50.59	57.1067	47.4767	2.2144	5.13299	0.0387766	0.108116	0	0
MYZPE13164_0_v1.0_000011590	0.17	0.09	0.07	0.1	0	0.05	0.09	0	0.11	0.06	0.17	0	0.08	0.0716667	0.0565685	0.0661564	0.707107	0.923112	21.7302	26.0536
MYZPE13164_0_v1.0_000011600	45.54	41.63	54.25	38.69	51.85	47.33	91.85	126.2	38.66	68.84	59	52.68	46.5483	72.8717	5.91599	31.594	0.127093	0.433557	78.8813	66.6667
MYZPE13164_0_v1.0_000011610	0.28	0.28	0.63	0.16	0.38	0.15	0.27	0	0.52	0.37	0	0.83	0.313333	0.331667	0.177276	0.319087	0.565773	0.962072	0.636943	0.20202
MYZPE13164_0_v1.0_000011620	0	0	0	0	0	0	0	0	0	0	0	0	0	0	0	0	NA	NA	0	0
MYZPE13164_0_v1.0_000011630	0	0	0	0	0	0	0	0	0	0	0	0	0	0	0	0	NA	NA	0.410509	0.26087
MYZPE13164_0_v1.0_000011640	0	0	0	0	0	0	0	0	0	0	0	0	0	0	0	0	NA	NA	0.123001	0.297619
MYZPE13164_0_v1.0_000011650	20.86	21.29	22.11	26.27	21.62	24.41	48.94	45.06	47.73	42.9	40.54	48.03	22.76	45.5333	2.123	3.30926	0.0932776	0.0726777	87.7132	80.8222
MYZPE13164_0_v1.0_000011660	88.01	85.31	85.07	72.94	78.8	78.03	42.31	43.71	35.64	44.04	44.62	43.29	81.36	42.2683	5.69435	3.3385	0.0699895	0.0789835	12.409	10.8619
MYZPE13164_0_v1.0_000011670	62.07	64.9	62.91	62.19	63.25	61.16	54.84	55.24	38.76	57.7	52.01	58.52	62.7467	52.845	1.28079	7.2743	0.0204121	0.137654	9.69309	13.0237
MYZPE13164_0_v1.0_000011680	36.13	36.73	36.8	35.5	38.97	35.76	30.87	35.18	36.62	33.81	32.33	35.81	36.6483	34.1033	1.2487	2.19503	0.0340725	0.064364	33.0046	33.1622
MYZPE13164_0_v1.0_000011690	56.75	62.91	66.91	74.59	62.29	71.17	89.65	89.21	96.88	94.45	87.19	86.79	65.77	90.695	6.47923	4.07886	0.0985135	0.0449734	1.95541	2.6777
MYZPE13164_0_v1.0_000011700	47.04	44.64	46.66	38.16	44.28	42.62	31.3	29.02	27.97	29.24	30.31	28.99	43.9	29.4717	3.24824	1.16536	0.0739917	0.0395416	83.1952	74.6705
MYZPE13164_0_v1.0_000011720	0	0	0	0	0	0	0	0	0	0	0	0	0	0	0	0	NA	NA	0	0
MYZPE13164_0_v1.0_000011730	0	0	0	0	0	0	0	0	0	0	0	0	0	0	0	0	NA	NA	0	0
MYZPE13164_0_v1.0_000011760	0	0	0	0	0	0	0	0	0	0	0	0	0	0	0	0	NA	NA	0.262697	0.499376
MYZPE13164_0_v1.0_000011770	0	0	0	0	0	0	0	0	0	0	0	0.06	0	0.01	0	0.0244949	NA	2.44949	0.292879	0.314031
MYZPE13164_0_v1.0_000011780	0.14	0	0	0	0	0.08	0	0	0.17	0	0.09	0.1	0.0366667	0.06	0.0598888	0.0712741	1.63333	1.1879	0.252936	0.325203
MYZPE13164_0_v1.0_000011790	0	0	0	0	0.37	0	0	0	0	0	0	0	0.0616667	0	0.151052	0	2.44949	NA	0	0.440529
MYZPE13164_0_v1.0_000011800	1.08	1.25	0.95	1.36	0.84	0.94	0.7	0.51	0.79	0.7	1.08	1.02	1.07	0.8	0.2004	0.214942	0.187289	0.268677	0	0.460829
MYZPE13164_0_v1.0_000011810	59.03	54.61	59.93	56.89	57.59	54.59	46.69	48.17	37.65	50.1	51.66	50.59	57.1067	47.4767	2.2144	5.13299	0.0387766	0.108116	0	0
MYZPE13164_0_v1.0_000011820	0	0	0	0	0	0	0	0	0	0	0	0	0	0	0	0	NA	NA	0	1.72414
MYZPE13164_0_v1.0_000011830	0	0	0	0	0	0	0	0	0	0	0	0	0	0	0	0	NA	NA	93.5484	87.5
MYZPE13164_0_v1.0_000011840	0	0	0	0	0	0	0	0	0	0	0	0	0	0	0	0	NA	NA	0	0
MYZPE13164_0_v1.0_000011860	37.18	36.33	36.97	34.2	37.59	38.67	30.73	27.03	30.77	30.85	27.7	31.45	36.8233	29.755	1.50146	1.88157	0.0407747	0.0632355	20.1093	16.6961
MYZPE13164_0_v1.0_000011870	16.84	17.27	14.32	14.34	15.28	16.6	11.52	11.92	12.97	15.45	11.23	14.09	15.775	12.8633	1.30163	1.64737	0.0825119	0.128067	56.0396	45.173
MYZPE13164_0_v1.0_000011880	233.66	250.63	281.65	374.26	265.11	296.48	381.47	360.9	446.27	400.7	453.7	356.63	283.632	399.945	49.6222	41.9004	0.174953	0.104765	11.5533	8.24927
MYZPE13164_0_v1.0_000011890	8.94	7.97	10.35	9.2	8.4	8.76	8.37	6.74	5.77	6.66	7.99	8.87	8.93667	7.4	0.814927	1.1908	0.0911892	0.160919	92.9306	83.888
MYZPE13164_0_v1.0_000011900	41.93	44.04	48.56	40.75	45.42	46.69	87.97	87.65	107.84	81.82	64.84	91	44.565	86.8533	2.93189	13.9244	0.065789	0.16032	81.2414	77.305
MYZPE13164_0_v1.0_000011910	10.16	11.97	9.52	7.52	10.36	9.4	5.43	5.69	5.31	7.55	6.82	5.8	9.82167	6.1	1.45507	0.889044	0.148149	0.145745	65.7796	60.3322
MYZPE13164_0_v1.0_000011920	34.37	34.4	36.16	33.76	33.49	34.7	25.19	23.26	23.77	25.97	26.9	23.04	34.48	24.6883	0.936782	1.57393	0.0271688	0.063752	76.4541	61.2863
MYZPE13164_0_v1.0_000011930	103.8	90.78	90.59	101.42	86.27	104.19	102.45	88.91	113.59	108.07	102.97	108.78	96.175	104.128	7.85236	8.51415	0.0816466	0.081766	82.4561	79.81
MYZPE13164_0_v1.0_000011940	19.75	20.05	19.49	17.33	18.26	18.71	12.47	12.57	13.94	12.88	12.61	12.56	18.9317	12.8383	1.02934	0.557258	0.0543712	0.0434058	86.975	80.3468
MYZPE13164_0_v1.0_000011950	35.79	33.5	32.63	35	32.45	34.78	25.2	24.86	27	30.08	29.65	28.53	34.025	27.5533	1.36661	2.22856	0.040165	0.0808816	78.5053	71.5883
MYZPE13164_0_v1.0_000011960	37.07	37.43	40.99	40.41	38.99	39.2	28.12	29.18	26.29	31.89	30.52	30.04	39.015	29.34	1.56056	1.95966	0.039999	0.0667915	45.3787	41.2466
MYZPE13164_0_v1.0_000011970	165.49	162.75	164.32	171.7	155.88	154.16	125.42	132.74	96.43	132.14	142.23	142.77	162.383	128.622	6.48465	17.0954	0.0399342	0.132912	0.356201	0.375004
MYZPE13164_0_v1.0_000011980	0	0	0	0	0	0	0	0	0	0	0	0	0	0	0	0	NA	NA	0.159405	0.206697
MYZPE13164_0_v1.0_000011990	0	0.09	0.07	0.16	0.12	0.1	0.09	0	0.06	0.06	0.35	0	0.09	0.0933333	0.0536656	0.130792	0.596285	1.40135	0.505676	0.432566
MYZPE13164_0_v1.0_000012000	0	0	1.4	0.99	0	0	0	0	2.22	0	1.22	1.47	0.398333	0.818333	0.630569	0.954954	1.58302	1.16695	0	0
MYZPE13164_0_v1.0_000012010	0	0.46	0	0	0	0	0	0	0	0	0	0	0.0766667	0	0.187794	0	2.44949	NA	0.28065	0.272268
MYZPE13164_0_v1.0_000012020	0	2.02	0	0	0	0.34	0	0.7	0	0	0.52	0	0.393333	0.203333	0.808422	0.320104	2.05531	1.57428	0	0
MYZPE13164_0_v1.0_000012030	0	0	0	0	0	0	0	0	0	0	0	0	0	0	0	0	NA	NA	0.227088	0.24985
MYZPE13164_0_v1.0_000012050	0.51	0.17	0.13	0.2	0.47	0.18	0.08	0.34	0.11	0.23	0.11	0.25	0.276667	0.186667	0.167292	0.102502	0.60467	0.549118	0.355106	0.36458
MYZPE13164_0_v1.0_000012060	32.88	31.34	32.28	30.26	31.77	31.95	20.46	20.3	18.86	23.14	23.12	23.58	31.7467	21.5767	0.892898	1.95429	0.0281257	0.0905744	73.6357	67.2386
MYZPE13164_0_v1.0_000012070	0	0.51	0.77	0	1.05	0.7	1.01	0.51	0.31	1.05	0.98	0.77	0.505	0.771667	0.427867	0.303079	0.847261	0.392759	36.3344	46.1988
MYZPE13164_0_v1.0_000012080	0	0	0	0	0	0	0	0.08	0	0	0.05	0	0	0.0216667	0	0.0348807	NA	1.60988	0.224431	0.27137
MYZPE13164_0_v1.0_000012090	0	0	0	0	0	0	0	0.14	0	0	0	0	0	0.0233333	0	0.0571548	NA	2.44949	0.617708	0.443213
MYZPE13164_0_v1.0_000012100	0	0	0	0	0	0	0	0	0	0	0	0	0	0	0	0	NA	NA	0.577145	0.485699
MYZPE13164_0_v1.0_000012110	4.56	4.95	5.6	5.28	4.61	4.56	4.86	5.46	3.5	5.05	5.5	4.97	4.92667	4.89	0.435416	0.729657	0.0883793	0.149214	0.342752	0.369565
MYZPE13164_0_v1.0_000012120	2.32	2.36	1.7	2.53	1.85	2.53	2.16	1.66	2.11	1.52	1.88	1.91	2.215	1.87333	0.354669	0.248971	0.160121	0.132903	0.271103	0.299079
MYZPE13164_0_v1.0_000012130	12.27	13.86	7.43	13.04	10.27	12.6	21.94	22.9	18.18	20.12	20.82	19.58	11.5783	20.59	2.35733	1.68882	0.203599	0.0820215	0.317244	0.289487
MYZPE13164_0_v1.0_000012140	1.12	1.14	0.43	2.54	0.78	0.94	7.02	6.25	6.59	1.55	4.72	4.29	1.15833	5.07	0.725546	2.03109	0.62637	0.400609	0.783972	0.433526
MYZPE13164_0_v1.0_000012150	13.3	11.47	11.28	17.03	10.82	14.28	30.05	25.39	37.15	29.3	29.86	27.22	13.03	29.8283	2.36709	4.01094	0.181665	0.134468	0.303252	0.234192
MYZPE13164_0_v1.0_000012160	11.24	12.81	9.96	14.28	11.43	12.14	38.55	34.46	41.99	33.55	33.9	36.83	11.9767	36.5467	1.47885	3.28824	0.123477	0.0899737	0.327356	0.333714
MYZPE13164_0_v1.0_000012170	1.58	1.51	1.2	1.16	1.47	1.45	0.81	0.55	0.56	0.83	0.66	1.06	1.395	0.745	0.172829	0.195013	0.123892	0.261762	0.314587	0.353204
MYZPE13164_0_v1.0_000012180	0	0	0	0	0	0	0.02	0	0.03	0	0	0	0	0.00833333	0	0.0132916	NA	1.59499	0.340272	0.46673
MYZPE13164_0_v1.0_000012190	3.17	2.67	2.15	2.99	2.52	2.9	10.21	8.53	9.8	8.32	5.34	6.55	2.73333	8.125	0.367188	1.87573	0.134337	0.230859	0.441362	0.5386
MYZPE13164_0_v1.0_000012200	22.37	21.76	22.57	25.55	24.15	24.08	34.32	35.49	22.29	24.78	26.71	31.14	23.4133	29.1217	1.42026	5.34771	0.0606604	0.183633	0.336505	0.424503
MYZPE13164_0_v1.0_000012210	24.04	23.86	24.4	20.57	24.11	22.97	10.43	10.23	10.73	14.05	11.06	11.43	23.325	11.3217	1.43425	1.40434	0.0614898	0.12404	30.8844	22.3918
MYZPE13164_0_v1.0_000012220	0	0	0	0	0	0	0.21	0	0	0	0	0	0	0.035	0	0.0857321	NA	2.44949	0.367737	0.488998
MYZPE13164_0_v1.0_000012230	0	0	0	0	0	0.16	0	0	0	0	0	0	0.0266667	0	0.0653197	0	2.44949	NA	0.913242	1.9337
MYZPE13164_0_v1.0_000012240	31.83	30.11	30.86	33.08	30.18	31.67	33.04	30.59	29.29	34.35	33.97	35.09	31.2883	32.7217	1.13574	2.29087	0.036299	0.0700109	59.2593	50.2995
MYZPE13164_0_v1.0_000012250	29.24	28.26	26.86	27.92	28.12	27.37	24.18	21.71	25.27	25.04	26.77	22.64	27.9617	24.2683	0.814086	1.84724	0.0291144	0.0761173	40.4727	36.8245
MYZPE13164_0_v1.0_000012260	23.14	22.86	22.75	23.09	24.31	25.38	23.65	24.08	22.19	23.56	23.98	22.3	23.5883	23.2933	1.04053	0.835791	0.0441119	0.0358811	61.5882	58.7175
MYZPE13164_0_v1.0_000012270	7.38	6.76	7.04	7.18	7.53	7.09	3.19	3.56	2.02	3.86	4.17	3.99	7.16333	3.465	0.27016	0.787572	0.0377143	0.227294	0.356512	0.376642
MYZPE13164_0_v1.0_000012280	12.07	13.14	13.23	13.11	12.32	13.46	8.72	9.72	10.71	10.02	11.39	8.83	12.8883	9.89833	0.55654	1.04502	0.0431817	0.105575	79.6846	69.4946
MYZPE13164_0_v1.0_000012290	0	0	0	0	0	0	0	0	0	0	0	0	0	0	0	0	NA	NA	0.335161	0.397614
MYZPE13164_0_v1.0_000012300	0.13	0.13	0.19	0.29	0.17	0.21	0.19	0.64	0.16	0.26	0.24	0	0.186667	0.248333	0.0598888	0.21283	0.320833	0.857034	0.432405	0.427611
MYZPE13164_0_v1.0_000012310	0	0	0	0	0	0.14	0.12	0.25	0	0.17	0	0.37	0.0233333	0.151667	0.0571548	0.144695	2.44949	0.954034	0	0.21645
MYZPE13164_0_v1.0_000012330	0	0	0	0	0	0	0	0	0	0	0	0	0	0	0	0	NA	NA	0.116009	0.527704
MYZPE13164_0_v1.0_000012340	0.15	0.15	0.24	0.27	0.33	0.16	0.19	0.1	0.31	0.28	0.37	0.17	0.216667	0.236667	0.0752773	0.100333	0.347434	0.423941	0.903032	1.58192
MYZPE13164_0_v1.0_000012350	0	0.56	0.21	0.08	0.1	0.15	0.49	0.28	0.09	0.38	0.27	0.42	0.183333	0.321667	0.19745	0.141056	1.077	0.438515	0.366576	0.3769
MYZPE13164_0_v1.0_000012360	1.3	1.89	1.59	1.96	1.46	1.31	2.66	3.02	3.59	1.96	2.06	2	1.585	2.54833	0.285009	0.664121	0.179816	0.26061	6.10017	8.49449
MYZPE13164_0_v1.0_000012370	1.38	1.42	0	1.17	0.48	1.55	3.14	3.52	3.85	1.93	1.35	3.75	1	2.92333	0.620097	1.03992	0.620097	0.35573	0.414334	0.314722
MYZPE13164_0_v1.0_000012380	3.89	0	2.01	1.45	1.84	1.12	2.02	0	0.8	0	0	0	1.71833	0.47	1.28052	0.824015	0.745212	1.75322	0.564972	0.464452
MYZPE13164_0_v1.0_000012390	5.46	4.94	4.3	3.99	4.62	5.43	3.04	2.61	2.41	3.39	2.56	2.85	4.79	2.81	0.598331	0.361497	0.124913	0.128647	6.88375	6.64347
MYZPE13164_0_v1.0_000012400	0	0	0	0.07	0	0.03	0.17	0	0	0	0.22	0.33	0.0166667	0.12	0.0287518	0.14128	1.72511	1.17733	0.361412	0.412712
MYZPE13164_0_v1.0_000012410	0	0.26	0	0	0	0.14	0	0	0	0.18	0.17	0	0.0666667	0.0583333	0.11003	0.0904249	1.65045	1.55014	0.193517	0.552777
MYZPE13164_0_v1.0_000012420	28.27	31.33	31.52	30.35	30.86	31.18	42.2	45.33	25.6	37.97	42.77	45.31	30.585	39.8633	1.2061	7.48982	0.0394343	0.187887	0.302182	0.389685
MYZPE13164_0_v1.0_000012450	7.86	3.84	3.62	4.81	5.88	6.97	4.6	5.51	5.5	7.6	5.82	7.12	5.49667	6.025	1.71119	1.12189	0.311315	0.186205	30.9115	23.6364
MYZPE13164_0_v1.0_000012460	164.07	154.12	144.43	150.33	149.8	159.96	265.86	290.39	283.67	255.39	293.77	263.84	153.785	275.487	7.20219	15.8465	0.0468328	0.0575217	0.634022	0.658454
MYZPE13164_0_v1.0_000012470	0	0	0	0	0	0	0	0	0	0	0	0	0	0	0	0	NA	NA	0	0
MYZPE13164_0_v1.0_000012480	0	0	0	0	0	0	0	0	0	0	0	0	0	0	0	0	NA	NA	0	0
MYZPE13164_0_v1.0_000012490	0	0	0.14	0.11	0	0	0	0	0	0	0	0.14	0.0416667	0.0233333	0.0652431	0.0571548	1.56584	2.44949	0.151229	0.36681
MYZPE13164_0_v1.0_000012510	0	0	0	0	0	0	0	0	0	0	0	0	0	0	0	0	NA	NA	0.242616	0.498102
MYZPE13164_0_v1.0_000012530	0	0	0	0	0	0	0	0	0	0	0	0	0	0	0	0	NA	NA	0.195925	0.480769
MYZPE13164_0_v1.0_000012540	0	0	0	0	0	0	0	0	0	0	0	0	0	0	0	0	NA	NA	0	0
MYZPE13164_0_v1.0_000012550	4.37	4.14	4.68	4.55	3.93	3.87	3.3	2.88	2.67	3.65	3.08	3.12	4.25667	3.11667	0.331039	0.339097	0.0777695	0.108801	0.345677	0.365968
MYZPE13164_0_v1.0_000012560	0.32	0.8	0.48	0.74	0.66	0.86	1.1	1.75	1.39	1.39	1.53	1.3	0.643333	1.41	0.206074	0.218632	0.320323	0.155058	30.3571	43.1373
MYZPE13164_0_v1.0_000012570	0	0	0	0	0	0	0.1	0.21	0.2	0	0	0	0	0.085	0	0.100747	NA	1.18526	0.374532	0.147059
MYZPE13164_0_v1.0_000012580	0.36	0	2.2	0.21	0.75	0.4	0.54	0.37	1.13	0.5	0.47	0.82	0.653333	0.638333	0.796886	0.284212	1.21972	0.445241	0	50
MYZPE13164_0_v1.0_000012600	0	0	0.1	0	0	0.04	0.13	0.13	0	0.09	0.17	0	0.0233333	0.0866667	0.0408248	0.0717403	1.74964	0.827772	0.254545	0.419649
MYZPE13164_0_v1.0_000012610	21.19	20.64	20.37	18.55	19.3	19.51	13.06	14.25	15.02	14.49	15.82	14.17	19.9267	14.4683	0.976005	0.922159	0.0489799	0.0637363	25.602	20.7069
MYZPE13164_0_v1.0_000012620	0	0	0	0	0	0.06	0.63	0	0.8	0.14	0.14	0.48	0.01	0.365	0.0244949	0.318481	2.44949	0.87255	27.2578	17.6647
MYZPE13164_0_v1.0_000012630	13.31	12.63	14.31	14.34	14.66	13.76	13.54	12.82	10.06	12.37	13.39	14.16	13.835	12.7233	0.760861	1.44242	0.0549954	0.113368	82.167	74.722
MYZPE13164_0_v1.0_000012640	7.98	8.1	7.62	6.85	7.26	7.51	7.06	7.57	5.93	6.05	7.15	8.61	7.55333	7.06167	0.462154	0.996763	0.0611855	0.141151	0.296148	0.34091
MYZPE13164_0_v1.0_000012650	4.04	3.69	3.36	3.9	3.25	3.83	2.21	3.64	1.82	2.47	3.14	3.58	3.67833	2.81	0.312373	0.754506	0.0849223	0.268508	0.322756	0.343325
MYZPE13164_0_v1.0_000012660	209.27	208.56	211.58	207.46	205.53	205.81	221.8	216.98	231.86	223.77	228.61	220.01	208.035	223.838	2.27702	5.53115	0.0109454	0.0247105	14.441	15.6946
MYZPE13164_0_v1.0_000012670	194	208.05	200.03	192.83	210.64	200.8	183.9	173.93	181.9	182.82	166.7	193.65	201.058	180.483	7.20196	9.22419	0.0358203	0.0511082	54.0468	46.0017
MYZPE13164_0_v1.0_000012680	2.58	2.8	2.71	3.39	3.4	3.09	2.71	2.8	4	3.86	3.22	2.34	2.995	3.155	0.352292	0.66386	0.117627	0.210415	17.1571	13.1844
MYZPE13164_0_v1.0_000012690	0	0	0	0	0	0	0	0	0	0	0	0	0	0	0	0	NA	NA	0	0
MYZPE13164_0_v1.0_000012710	0	0	0	0	0	0	0	0	0	0	0	0	0	0	0	0	NA	NA	0	0
MYZPE13164_0_v1.0_000012720	0.6	0.45	0.11	0.52	0.1	0.41	0.33	0.23	0.28	0.35	0.43	0.33	0.365	0.325	0.211542	0.0674537	0.579567	0.20755	0.314369	0.37654
MYZPE13164_0_v1.0_000012740	0	0	0	0	0	0	0	0	0	0	0	0	0	0	0	0	NA	NA	0.288739	0.101626
MYZPE13164_0_v1.0_000012750	0	0	0	0	0	0	0	0	0	0	0	0.18	0	0.03	0	0.0734847	NA	2.44949	0.961538	0.140449
MYZPE13164_0_v1.0_000012760	0	0	0	0	0	0	0	0	0	0	0	0	0	0	0	0	NA	NA	0	0
MYZPE13164_0_v1.0_000012770	54.3	83.12	99.02	66.09	70.75	49.36	500.25	563.09	513.97	326.12	410.99	569.33	70.44	480.625	18.4471	94.749	0.261884	0.197137	0.38835	1.38889
MYZPE13164_0_v1.0_000012780	13.65	14.82	14.69	15.88	15	14.92	19.22	18.23	16.32	17.1	17.64	18.04	14.8267	17.7583	0.714358	0.995438	0.0481806	0.0560547	0.445803	0.414387
MYZPE13164_0_v1.0_000012790	12.9	14.03	14.39	14.98	13.61	14.36	13.62	13.42	13.73	13.01	13.88	14.14	14.045	13.6333	0.720132	0.390162	0.0512732	0.0286183	7.63126	8.76389
MYZPE13164_0_v1.0_000012800	111.59	101.78	109.78	100	109.59	105.24	64.52	65.01	56.41	75.62	71.51	72.22	106.33	67.5483	4.73618	6.962	0.0445423	0.103067	14.9415	12.0754
MYZPE13164_0_v1.0_000012810	6.13	5.72	5.59	6.97	5.01	5.85	7.63	6.51	6.62	8.49	7.58	6.52	5.87833	7.225	0.650858	0.808028	0.110722	0.111838	0.427738	0.349974
MYZPE13164_0_v1.0_000012820	6.8	6.86	4.89	6.6	5.73	4.7	19.52	22.3	14.38	14.85	18.57	20.05	5.93	18.2783	0.970072	3.09483	0.163587	0.169317	0.273298	0.318237
MYZPE13164_0_v1.0_000012830	0	0	0.83	0.38	0.23	0.57	0.57	0.61	0	0.85	0.6	0.7	0.335	0.555	0.327948	0.290293	0.97895	0.52305	0	2.71739
MYZPE13164_0_v1.0_000012850	1.41	0	1.08	0.67	0	0.17	376.5	281.34	324.06	120.29	72.04	160.2	0.555	222.405	0.597352	122.032	1.07631	0.548692	0.699301	0.787402
MYZPE13164_0_v1.0_000012870	23.82	23.5	25.84	24.4	23.43	24.22	21.17	20.75	20.19	21.24	21.14	19.39	24.2017	20.6467	0.889639	0.730443	0.0367594	0.0353782	41.7275	30.3117
MYZPE13164_0_v1.0_000012880	1098.11	1136.4	1094.23	1159.16	1182.44	1194.04	1509.36	1569.1	1595.21	1352.15	1415.94	1550.82	1144.06	1498.76	42.0765	95.3169	0.0367781	0.063597	0.358916	0.359575
MYZPE13164_0_v1.0_000012890	7.68	7.28	5.2	3.48	5.77	6.23	1.72	1.68	1.49	1.88	1.7	2.28	5.94	1.79167	1.51891	0.269549	0.255708	0.150446	0.298063	0.327154
MYZPE13164_0_v1.0_000012900	0	0.08	0.18	0.09	0.21	0.19	3.9	2.02	3.75	1.3	0.5	1.26	0.125	2.12167	0.0816701	1.40511	0.653361	0.662268	0.340648	0.311128
MYZPE13164_0_v1.0_000012910	0.38	0.76	0.29	0.22	0.26	0.21	0.37	0	0	0	0	0.28	0.353333	0.108333	0.208391	0.170225	0.589785	1.57131	0.1638	0.323887
MYZPE13164_0_v1.0_000012930	35.62	35.3	38.71	33	36.74	34.07	17.79	16.49	9.79	20.57	19.84	17.62	35.5733	17.0167	2.00792	3.84868	0.0564446	0.226171	12.9652	10.8324
MYZPE13164_0_v1.0_000012940	223.49	221.94	239.72	228.13	227.19	239.07	251.38	233.92	299.12	244.27	227.11	246.65	229.923	250.408	7.68693	25.4568	0.0334326	0.101661	8.08333	10.763
MYZPE13164_0_v1.0_000012950	43.01	44.57	43.11	42.74	43.33	48.17	62.8	58.35	65.07	60.51	59.85	64.82	44.155	61.9	2.06777	2.76125	0.0468298	0.0446082	15.8431	18.0021
MYZPE13164_0_v1.0_000012970	18.65	16.55	16.74	15.67	16.17	15.95	11.76	11.03	11.9	13.54	14.73	12.24	16.6217	12.5333	1.06715	1.35528	0.0642026	0.108134	50.4687	45.207
MYZPE13164_0_v1.0_000012980	24.05	23.74	21.8	21.42	21.99	21.72	15.85	14.84	16.35	19.33	19.19	15.16	22.4533	16.7867	1.13595	1.98737	0.0505917	0.11839	43.889	32.5414
MYZPE13164_0_v1.0_000012990	62.24	69.25	68.41	66.3	64.23	67.99	64.73	62.92	69.45	57.48	61.44	64.88	66.4033	63.4833	2.7098	3.99095	0.0408082	0.0628662	62.1967	64.7615
MYZPE13164_0_v1.0_000013000	19.27	20.92	21.4	23.23	22.15	21.76	23.44	21.56	17.65	20.62	23.27	22.78	21.455	21.5533	1.32591	2.19628	0.0617995	0.1019	87.5626	81.0349
MYZPE13164_0_v1.0_000013010	20.36	18.91	18.92	16.56	17.7	19.41	14.62	12.93	13.81	14.49	14.51	14.03	18.6433	14.065	1.33511	0.638929	0.071613	0.0454269	5.00857	4.30889
MYZPE13164_0_v1.0_000013020	0.48	0.72	0.36	1.66	0.83	0.59	0.95	1.2	0.75	0.65	0.92	0.54	0.773333	0.835	0.465346	0.23755	0.60174	0.284491	0.251985	0.342073
MYZPE13164_0_v1.0_000013030	21.14	26.87	24.56	36.14	26.72	31.6	60.66	68.06	65.14	51.19	54.61	64.78	27.8383	60.74	5.30794	6.60378	0.19067	0.108722	0.344933	0.399566
MYZPE13164_0_v1.0_000013040	61.3	61.37	56.34	46.23	54.03	52.85	35.97	32.32	36.52	37.78	38.52	33.36	55.3533	35.745	5.72346	2.44589	0.103399	0.0684261	37.0375	32.5138
MYZPE13164_0_v1.0_000013050	6.36	6.66	7.15	6.63	6.63	6.91	4.45	4.29	3.41	5.81	5.2	3.33	6.72333	4.415	0.272152	0.976355	0.0404787	0.221145	59.0377	48.073
MYZPE13164_0_v1.0_000013060	16.18	15.41	14.05	18.07	16.82	16.39	22.64	22.41	18.72	24.28	23.01	23.77	16.1533	22.4717	1.35287	1.96737	0.083752	0.0875488	0.317533	0.385796
MYZPE13164_0_v1.0_000013070	2.13	2.03	1.6	2.44	1.59	2	6.17	4.86	7.17	5.31	6.39	5.97	1.965	5.97833	0.326236	0.815314	0.166023	0.136378	0.310214	0.349005
MYZPE13164_0_v1.0_000013080	0.8	0.16	0.61	0.79	0.28	0.65	0.95	1.05	1.56	1.56	1.49	1.01	0.548333	1.27	0.267837	0.294958	0.488457	0.23225	0.398551	0.473149
MYZPE13164_0_v1.0_000013090	0.85	0.87	1.95	1.43	0	0.48	0	0	0.52	0.6	1.11	0.66	0.93	0.481667	0.688157	0.425696	0.739954	0.883797	0.301484	0.400763
MYZPE13164_0_v1.0_000013100	18.73	18.51	19.71	21.32	21.33	20.86	21.92	20.03	11.18	24.18	22.79	21.73	20.0767	20.305	1.27536	4.67271	0.0635246	0.230126	73.0245	67.9142
MYZPE13164_0_v1.0_000013110	34.24	33.59	35.9	34.58	33.29	33.81	31.47	32.38	30.37	31.56	32.68	31.03	34.235	31.5817	0.93605	0.851949	0.0273419	0.0269761	69.3529	64.182
MYZPE13164_0_v1.0_000013120	69.25	73.03	71.42	67.31	69.65	70.2	44.13	44.24	38.94	45.46	48.13	43.83	70.1433	44.1217	1.95116	2.99355	0.0278168	0.0678476	84.3679	78.092
MYZPE13164_0_v1.0_000013130	0.55	0.44	0.67	0.51	0.23	0.6	0.54	0.99	0.14	0.52	0.49	0.32	0.5	0.5	0.153623	0.284324	0.307246	0.568648	2.8375	1.46405
MYZPE13164_0_v1.0_000013140	7.22	8.75	5.36	9.38	6.92	7.49	3.74	2.46	3.57	5.77	4.08	3.67	7.52	3.88167	1.42049	1.07594	0.188895	0.277186	0.297314	0.40491
MYZPE13164_0_v1.0_000013150	0	0	0.55	0	0	0	0.73	0	0.44	1.51	0.47	1.67	0.0916667	0.803333	0.224537	0.654879	2.44949	0.815202	0.238854	0.367377
MYZPE13164_0_v1.0_000013160	0	0	0	0	0	0	0.03	0	0	0	0	0	0	0.005	0	0.0122474	NA	2.44949	0.510204	0.785855
MYZPE13164_0_v1.0_000013170	0	0	0	0	0	0	0.02	0	0	0	0	0	0	0.00333333	0	0.00816497	NA	2.44949	0.312673	0.490217
MYZPE13164_0_v1.0_000013180	0	0	0	0	0	0	0	0	0	0	0	0	0	0	0	0	NA	NA	0.4329	0.408163
MYZPE13164_0_v1.0_000013190	0	0	0	0	0	0	0	0	0	0	0	0	0	0	0	0	NA	NA	0.292398	0.315873
MYZPE13164_0_v1.0_000013200	0	0	0	0	0	0	0	0	0	0	0	0	0	0	0	0	NA	NA	0.380711	0
MYZPE13164_0_v1.0_000013210	0	0	0	0	0	0	0.47	0.38	0.36	0.13	0	0	0	0.223333	0	0.206171	NA	0.923156	0.291545	0.411862
MYZPE13164_0_v1.0_000013220	0	0	0	0	0	0	0	0	0	0	0	0	0	0	0	0	NA	NA	0.324293	0.350108
MYZPE13164_0_v1.0_000013230	0	0	0	0	0	0	0	0	0	0	0	0	0	0	0	0	NA	NA	0.15748	0.21978
MYZPE13164_0_v1.0_000013240	0	0	0	0	0	0	0	0	0	0	0	0	0	0	0	0	NA	NA	0	0
MYZPE13164_0_v1.0_000013260	0	0	0	0	0	0	0	0	0	0	0	0	0	0	0	0	NA	NA	0	0
MYZPE13164_0_v1.0_000013270	131.81	142.62	134.83	137.52	137.22	136.23	140.11	141.3	128.72	117.36	124.4	141.91	136.705	132.3	3.56704	10.3226	0.026093	0.078024	0.327153	0.347333
MYZPE13164_0_v1.0_000013280	9.63	12.14	11.24	10.95	11.81	9.95	8.25	4.03	4.92	12.98	6.99	6.09	10.9533	7.21	0.998212	3.1948	0.0911331	0.443107	0.379137	0.357714
MYZPE13164_0_v1.0_000013290	0	0	0	0	0	0	0	0	0	0	0	0	0	0	0	0	NA	NA	0.270124	0.0772798
MYZPE13164_0_v1.0_000013300	0	0	0	0	0	0	0	0	0	0	0	0	0	0	0	0	NA	NA	0.208768	0.768386
MYZPE13164_0_v1.0_000013310	5.38	5.55	5.3	5.78	5.22	5.84	3.46	3.22	2.29	3.8	4.35	3.12	5.51167	3.37333	0.256314	0.693503	0.0465038	0.205584	0.331515	0.374008
MYZPE13164_0_v1.0_000013320	3.38	4.8	4.4	6.63	5.29	5.33	15.68	16.65	21.74	14.9	15.57	17.25	4.97167	16.965	1.08347	2.48365	0.217928	0.146398	0.322661	0.337324
MYZPE13164_0_v1.0_000013340	0	0	0	0	0	0	0	0	0	0	0	0	0	0	0	0	NA	NA	1.5544	5.06329
MYZPE13164_0_v1.0_000013360	0	0	0	0	0	0	0	0	0	0	0	0	0	0	0	0	NA	NA	0.900901	2.64151
MYZPE13164_0_v1.0_000013370	0	0	1.01	0	0.63	0	0	0	0	0	0	0	0.273333	0	0.440167	0	1.61037	NA	0	0
MYZPE13164_0_v1.0_000013380	0	0.1	0.07	0	0.07	0.11	0.1	0.1	0.06	0.13	0	0	0.0583333	0.065	0.0479236	0.0550454	0.821547	0.846853	2.88462	2.46914
MYZPE13164_0_v1.0_000013390	0	0	0	23.09	0	0	30.49	0	0	0	0	0	3.84833	5.08167	9.42645	12.4475	2.44949	2.44949	0.256932	0.240385
MYZPE13164_0_v1.0_000013400	0.18	0.15	0.18	0.41	0.2	0.3	0.35	0.35	0.22	0.44	0.45	0.39	0.236667	0.366667	0.0993311	0.0835863	0.419709	0.227963	0.352295	0.367804
MYZPE13164_0_v1.0_000013410	0.87	0.88	1.99	1.34	0.98	1.04	0.28	0.58	0.72	1.19	0.19	0.65	1.18333	0.601667	0.430658	0.356618	0.363937	0.592718	0.309946	0.190303
MYZPE13164_0_v1.0_000013420	0	0	0	0	0	0	0	0	0	0	0	0	0	0	0	0	NA	NA	0.343579	0.378072
MYZPE13164_0_v1.0_000013430	2.88	2.82	2.45	3.54	2.68	2.54	3.85	5.3	4.56	5.26	5.29	5.1	2.81833	4.89333	0.389072	0.583015	0.13805	0.119145	0.309761	0.309462
MYZPE13164_0_v1.0_000013440	1.71	2.94	3.64	5.12	3	3.82	5.71	7.49	5.73	8.64	5.51	4.85	3.37167	6.32167	1.13272	1.43447	0.335953	0.226913	0.304376	0.298909
MYZPE13164_0_v1.0_000013450	49.1	48.55	46.28	47.61	49.07	46.89	44.01	48.86	31.12	39.97	41.46	43.88	47.9167	41.55	1.17969	5.93643	0.0246196	0.142874	0.332764	0.353865
MYZPE13164_0_v1.0_000013460	1.53	4.88	3.57	4.25	4.38	5.8	7.22	4.84	3.79	4.51	4.13	3.73	4.06833	4.70333	1.44769	1.30384	0.355844	0.277215	0.185644	0.237
MYZPE13164_0_v1.0_000013470	0	1.99	0	1.02	0	0	0.98	0	0	0	0	0	0.501667	0.163333	0.835522	0.400083	1.66549	2.44949	49.7187	20.8402
MYZPE13164_0_v1.0_000013480	55.23	53.29	51.24	45.7	54.61	53.12	24.9	23.24	23.33	22.48	21.95	27.36	52.1983	23.8767	3.46973	1.97726	0.066472	0.0828113	25.8102	23.4359
MYZPE13164_0_v1.0_000013490	48.51	46.96	46.48	51.48	45.63	48.37	41.1	39.63	47.3	41.34	48.31	43.43	47.905	43.5183	2.07182	3.54913	0.0432485	0.0815547	43.1675	34.6797
MYZPE13164_0_v1.0_000013500	3.36	7.17	1.31	5.58	1.2	2.46	1.77	7.11	3.12	6.23	9.1	9.59	3.51333	6.15333	2.40755	3.15688	0.685261	0.513035	0.483504	0.436443
MYZPE13164_0_v1.0_000013510	4.99	4.29	3.28	4.09	3.77	4.08	11.31	11.22	14.28	11.36	9.77	11.9	4.08333	11.64	0.567157	1.47633	0.138896	0.126833	0.32202	0.309486
MYZPE13164_0_v1.0_000013520	2	2.31	2.08	1.99	1.91	2.08	1.56	1.16	1.55	0.93	1.39	1.54	2.06167	1.355	0.13732	0.258515	0.0666061	0.190786	0.350366	0.44985
MYZPE13164_0_v1.0_000013530	0.19	0.43	0.14	0	0.3	0.3	0.15	0.12	0.23	0.17	0.36	0.23	0.226667	0.21	0.149889	0.085557	0.661274	0.407414	0.321185	0.370582
MYZPE13164_0_v1.0_000013540	7.52	6.82	7.36	7.56	9.11	7.4	5.8	5.23	4	5.73	5.43	5.25	7.62833	5.24	0.773212	0.652319	0.101361	0.124488	0.324199	0.345745
MYZPE13164_0_v1.0_000013550	0	0	0	0	0.24	0.1	0.53	0.36	0	0.24	0	0.27	0.0566667	0.233333	0.0983192	0.207043	1.73504	0.887326	0.516529	0.375738
MYZPE13164_0_v1.0_000013560	97.97	85.03	83.82	93.51	88.89	90.34	47.96	61.97	47.94	67.01	49.29	58.59	89.9267	55.46	5.29244	8.20303	0.0588529	0.147909	0.344981	0.315408
MYZPE13164_0_v1.0_000013570	0	0	0	0	0	0	0	0	0	0	0	0	0	0	0	0	NA	NA	0.257143	0.314021
MYZPE13164_0_v1.0_000013580	1.7	1.36	2.15	2.03	1.56	1.26	1.84	1.93	1.06	1.29	1.45	1.59	1.67667	1.52667	0.356913	0.33001	0.21287	0.216164	9.85864	7.16724
MYZPE13164_0_v1.0_000013590	0	0.11	0	0	0	0	0	0	0	0	0	0	0.0183333	0	0.0449073	0	2.44949	NA	0.443951	0.375587
MYZPE13164_0_v1.0_000013600	0	0.3	0	0	0	0.08	0	0.3	0	0	0	0	0.0633333	0.05	0.120277	0.122474	1.89912	2.44949	0.612245	0.287563
MYZPE13164_0_v1.0_000013610	0	0	0	0	0	0	0	0	0	0	0	0	0	0	0	0	NA	NA	16.7959	20.7254
MYZPE13164_0_v1.0_000013620	0	0.08	0.06	0.14	0	0.11	0	0	0.1	0.11	0.05	0.06	0.065	0.0533333	0.0571839	0.0471876	0.879753	0.884767	0.773861	0.326916
MYZPE13164_0_v1.0_000013640	37.1	37.03	37.16	35.14	36.99	37.51	39.5	36.26	36.51	34.15	32.69	35.61	36.8217	35.7867	0.844451	2.31669	0.0229335	0.0647362	7.85801	7.47276
MYZPE13164_0_v1.0_000013650	41.11	45.54	44.44	52.11	39.74	44.97	124.66	128.83	136.27	103.58	118.27	117.74	44.6517	121.558	4.3181	11.2031	0.0967063	0.0921621	0.354217	0.341019
MYZPE13164_0_v1.0_000013690	0.31	0	0	0.18	0.11	0.23	0.19	0.16	0.34	0	0.2	0.06	0.138333	0.158333	0.125446	0.118729	0.906838	0.74987	13.1045	16.9142
MYZPE13164_0_v1.0_000013700	0.24	0.16	0.24	0.32	0.22	0.26	0.71	0.72	0.3	0.91	0.51	0.47	0.24	0.603333	0.0521536	0.21796	0.217307	0.36126	0.300946	0.387629
MYZPE13164_0_v1.0_000013710	0	0	0	0	0	0.08	0	0	0	0	0	0	0.0133333	0	0.0326599	0	2.44949	NA	0	1.05263
MYZPE13164_0_v1.0_000013720	0	0	0	0	0	0	0	0	0	0	0	0	0	0	0	0	NA	NA	0.0826446	0.389105
MYZPE13164_0_v1.0_000013730	0	0	0	0	0	0	0	0	0	0	0	0	0	0	0	0	NA	NA	1.26582	5.10204
MYZPE13164_0_v1.0_000013740	0	0	0	0	0	0	0.22	0	0.14	0	0	0	0	0.06	0	0.0963328	NA	1.60555	0.403483	0.359275
MYZPE13164_0_v1.0_000013750	1.2	0	0.93	0	0.85	1.38	1.86	0	0	0.87	0.8	2.88	0.726667	1.06833	0.593891	1.12275	0.817281	1.05094	0.277243	0.312553
MYZPE13164_0_v1.0_000013760	0	0.34	0	0	0.23	0.26	0.16	0	0.21	0.23	0	0.49	0.138333	0.181667	0.155746	0.181485	1.12587	0.998998	4.43975	7.21649
MYZPE13164_0_v1.0_000013770	0	0	0	0	0	0.03	0	0	0	0	0	0.1	0.005	0.0166667	0.0122474	0.0408248	2.44949	2.44949	0.339987	0.389864
MYZPE13164_0_v1.0_000013780	0	0	0	0.09	0.21	0.13	0.08	0.15	0	0	0.1	0	0.0716667	0.055	0.0875024	0.0644205	1.22096	1.17128	5.52283	5.56227
MYZPE13164_0_v1.0_000013800	53.26	51.77	51.55	55.08	52.88	56.05	58.78	60.22	58.1	52.04	58.25	60.28	53.4317	57.945	1.80046	3.04339	0.0336965	0.0525221	74.3908	59.1963
MYZPE13164_0_v1.0_000013810	16.86	17.27	17.88	18.4	17.96	17.66	13.38	13.88	14.35	14.58	16.03	13.44	17.6717	14.2767	0.543559	0.983151	0.0307588	0.0688642	70.2274	59.9208
MYZPE13164_0_v1.0_000013820	12.69	12.57	15	16.29	17.63	17.02	7.83	6.38	6.46	11.12	6.5	11.23	15.2	8.25333	2.17543	2.32625	0.14312	0.281855	16.9993	13.8004
MYZPE13164_0_v1.0_000013830	42.08	45.43	43.08	45.96	46.63	46.92	58.38	57.24	52.04	58.91	52.24	61.05	45.0167	56.6433	1.98297	3.70158	0.0440498	0.0653489	14.1515	16.1803
MYZPE13164_0_v1.0_000013840	25.89	23.99	25.4	24.2	24.12	25.21	13.99	12.34	12.78	17.28	17.67	13.36	24.8017	14.57	0.799335	2.32084	0.0322291	0.159289	32.5103	27.9472
MYZPE13164_0_v1.0_000013850	0.1	0	0.08	0.09	0.17	0.08	1.05	1.63	1.02	1.09	0.62	1.04	0.0866667	1.075	0.0542832	0.322537	0.626345	0.300034	0.847864	1.19728
MYZPE13164_0_v1.0_000013860	36.96	36.13	38.31	38.97	36.32	36.8	41.78	41.7	31.03	44.26	43.42	43.95	37.2483	41.0233	1.13911	5.01363	0.0305816	0.122214	12.5178	15.1244
MYZPE13164_0_v1.0_000013870	18.38	19.14	17.71	19.19	18.26	19.41	14.54	14.11	16.73	16.71	16.82	13.76	18.6817	15.445	0.665114	1.45482	0.0356025	0.0941938	48.9695	36.7362
MYZPE13164_0_v1.0_000013880	422.27	417.38	406.57	371.66	408.12	399.07	230.68	232.64	253.52	256.05	244.3	243.84	404.178	243.505	17.9242	10.4014	0.0443473	0.0427155	44.981	36.1959
MYZPE13164_0_v1.0_000013890	275.95	267.93	230.14	154.68	249.8	206.12	93.8	94.3	90.77	108.26	104.12	106.01	230.77	99.5433	45.1264	7.43228	0.195547	0.0746637	28.2279	26.594
MYZPE13164_0_v1.0_000013900	60.48	63.08	54.73	50.07	56.69	54.19	35.02	36.1	37.76	39.32	40.16	41.57	56.54	38.3217	4.66856	2.49319	0.0825709	0.0650596	43.3305	48.7543
MYZPE13164_0_v1.0_000013910	6.96	8.77	7.11	7.27	7.2	7.03	4.97	4.28	5.18	7.3	5.24	5.59	7.39	5.42667	0.685244	1.01539	0.0927259	0.187112	50.8289	48.1638
MYZPE13164_0_v1.0_000013920	473.28	529.99	545.67	589.52	533	510.39	537.94	504.77	635.53	603.06	580.22	503.04	530.308	560.76	38.4664	54.3061	0.0725359	0.0968438	28.048	27.2866
MYZPE13164_0_v1.0_000013930	0	0	0	0	0.1	0	0.22	0.3	0.19	0.2	0	0.11	0.0166667	0.17	0.0408248	0.10315	2.44949	0.606767	56.8966	54.3689
MYZPE13164_0_v1.0_000013940	83.97	91.05	71.66	60.28	73.47	72.67	41.79	43.86	45.91	53.18	49.28	39.97	75.5167	45.665	10.6964	4.90531	0.141643	0.107419	60.8219	44.6126
MYZPE13164_0_v1.0_000013950	108.96	113.82	103.1	94.83	107.4	109.15	112.18	102.07	120.62	105.13	98.68	108.02	106.21	107.783	6.55303	7.83224	0.0616988	0.0726665	5.79635	6.69446
MYZPE13164_0_v1.0_000013960	15.24	15.98	17.09	15.74	16.16	16.43	13.05	13.88	11.45	15.27	14.82	17.22	16.1067	14.2817	0.628639	1.97975	0.0390297	0.138622	42.1522	32.24
MYZPE13164_0_v1.0_000013970	16.04	19.38	17.47	19.36	19	19.24	28.69	27.52	28.22	30.85	30.5	27.76	18.415	28.9233	1.36973	1.41914	0.074381	0.0490654	11.8603	15.9562
MYZPE13164_0_v1.0_000013980	0.81	0.49	0.25	0.94	0.33	0.4	0.32	0.16	0.3	0.33	0.21	0.48	0.536667	0.3	0.276815	0.110815	0.515805	0.369384	35.7595	24.69
MYZPE13164_0_v1.0_000014010	0	0.55	0	0	0.37	0.15	0.27	0.54	0	0.37	0.35	0	0.178333	0.255	0.232845	0.216217	1.30567	0.847912	0.415584	0.243977
MYZPE13164_0_v1.0_000014020	11.45	13.02	13.02	13.77	13.02	12.94	10.32	9.32	7.2	11.61	10.39	10.47	12.87	9.885	0.76142	1.5027	0.0591624	0.152018	1.12244	1.05252
MYZPE13164_0_v1.0_000014030	0	0	0	0	0	0	0	0	0	0	0	0	0	0	0	0	NA	NA	0	0
MYZPE13164_0_v1.0_000014040	0	0	0	0	0	0	0	0	0	0	0	0	0	0	0	0	NA	NA	0.383142	0.424028
MYZPE13164_0_v1.0_000014050	0	0	0	0	0	0	0	0	0	0	0	0	0	0	0	0	NA	NA	0.324642	0.405725
MYZPE13164_0_v1.0_000014060	16.14	15.06	17.4	18.76	16.06	17.47	17.86	16.45	16.74	20.45	20.8	17.86	16.815	18.36	1.31605	1.84901	0.0782665	0.100709	0.329476	0.320137
MYZPE13164_0_v1.0_000014070	58.64	59.88	64.58	62.5	58.66	61.82	53.97	54.42	50.68	55.03	57.07	58.1	61.0133	54.8783	2.36801	2.60256	0.0388113	0.0474242	51.9135	48.1109
MYZPE13164_0_v1.0_000014080	2.65	2.54	1.85	2.3	2.3	2.89	3.69	3.19	2.68	2.57	3.91	3.65	2.42167	3.28167	0.358297	0.561085	0.147955	0.170976	1.95471	2.59962
MYZPE13164_0_v1.0_000014090	14.13	14.27	15.12	15.49	15.44	15.56	11.74	13.36	7.15	14.12	15.2	14.05	15.0017	12.6033	0.640544	2.90491	0.0426982	0.230487	0.266383	0.354404
MYZPE13164_0_v1.0_000014100	19.07	23.01	20.95	22.29	21.02	21.52	18.3	15.81	17.52	18.29	18.04	19.61	21.31	17.9283	1.35098	1.24607	0.0633968	0.069503	69.1691	68.1896
MYZPE13164_0_v1.0_000014110	13.93	12.35	11.65	13.35	12.47	12.96	11.65	13.43	11.42	12.81	12.37	12.64	12.785	12.3867	0.80468	0.749578	0.0629394	0.0605149	26.9072	19.607
MYZPE13164_0_v1.0_000014120	21.44	20.93	21.91	21.29	23.85	19.56	19	22.13	11.53	18.08	19.28	18.68	21.4967	18.1167	1.40191	3.51975	0.0652151	0.194283	0.344094	0.379107
MYZPE13164_0_v1.0_000014130	0	0	0	0	0	0	0	0	0	0	0	0	0	0	0	0	NA	NA	0	2.46914
MYZPE13164_0_v1.0_000014140	0	0	0	0	0	0	0	0	0	0	0	0	0	0	0	0	NA	NA	0.279776	0.467654
MYZPE13164_0_v1.0_000014150	0	0	0	0	0	0	0	0	0	0	0	0	0	0	0	0	NA	NA	0.298919	0.33775
MYZPE13164_0_v1.0_000014170	1.54	1.71	2.6	2.37	1.75	2.14	1.62	1.39	1.19	1.09	2.29	1.23	2.01833	1.46833	0.417776	0.443099	0.206991	0.30177	0.34404	0.333861
MYZPE13164_0_v1.0_000014180	1.51	1.76	1.33	1.36	1.15	1.11	0.41	0.59	0.21	0.17	0.48	0.43	1.37	0.381667	0.240583	0.161545	0.175608	0.423261	0.330396	0.401284
MYZPE13164_0_v1.0_000014190	3.98	3.92	3.97	4.56	4.03	4.07	3.4	2.95	2.97	4.2	3.61	3.6	4.08833	3.455	0.236763	0.467622	0.0579118	0.135346	11.3733	14.0591
MYZPE13164_0_v1.0_000014200	0.15	0	0	0	0	0.08	0	0	0	0	0.19	0	0.0383333	0.0316667	0.0633772	0.0775672	1.65332	2.44949	23.4973	46.0465
MYZPE13164_0_v1.0_000014210	0	0	0	0.06	0	0	0.82	1.03	1.23	0.03	0	0.07	0.01	0.53	0.0244949	0.55975	2.44949	1.05613	0.291581	0.380058
MYZPE13164_0_v1.0_000014220	0	0	0	0	0	0	0	0	0	0	0	0	0	0	0	0	NA	NA	0.384615	0.191939
MYZPE13164_0_v1.0_000014230	0	0	0	0	0	0	0	0	0	0	0	0	0	0	0	0	NA	NA	0.526316	0.376648
MYZPE13164_0_v1.0_000014240	0	0	0.09	0.07	0.08	0.06	0	0	0.29	0.08	0	0.09	0.05	0.0766667	0.04	0.112546	0.8	1.468	0.661001	0.588235
MYZPE13164_0_v1.0_000014260	0	0	0	0	0	0	0	1.28	0	0	0	0	0	0.213333	0	0.522558	NA	2.44949	4.18169	1.41414
MYZPE13164_0_v1.0_000014270	3.5	3.29	3.76	3.82	3.38	4.02	5.06	4.76	2.88	4.61	4.6	5.1	3.62833	4.50167	0.282872	0.823126	0.077962	0.182849	2.80535	3.76253
MYZPE13164_0_v1.0_000014280	9.22	6.82	8.45	7.21	8.95	7.81	4.41	4.54	4.93	4.54	4.83	4.61	8.07667	4.64333	0.960285	0.196943	0.118896	0.0424142	11.895	15.1157
MYZPE13164_0_v1.0_000014290	30.82	30.35	29.63	28.86	30.78	30.32	20.38	21.64	24.27	23.64	24.42	20.76	30.1267	22.5183	0.754445	1.80989	0.0250424	0.080374	30.3946	29.0565
MYZPE13164_0_v1.0_000014300	22.46	21.63	23.14	21.15	21.84	21.13	21.26	16.55	22.04	19.71	20.06	20.49	21.8917	20.0183	0.785198	1.89618	0.0358675	0.0947221	39.5074	30.591
MYZPE13164_0_v1.0_000014310	14.09	15.73	14.66	13.35	13.78	13.96	11.09	10.03	9.68	11.76	11.53	9.17	14.2617	10.5433	0.836455	1.06278	0.0586506	0.100801	23.091	24.6851
MYZPE13164_0_v1.0_000014330	0	0	0	0	0	0	0	0	0	0	0	0	0	0	0	0	NA	NA	0	0
MYZPE13164_0_v1.0_000014340	0	0	0	0	0	0	8.69	0	0	0	11.04	0	0	3.28833	0	5.14818	NA	1.56559	0	0
MYZPE13164_0_v1.0_000014350	0	0.14	0	0.08	0	0.16	0	0	0	0	0	0	0.0633333	0	0.0742069	0	1.17169	NA	0.291148	0.30567
MYZPE13164_0_v1.0_000014360	0	0.1	0	0	0	0	0.05	0.1	0.06	0.07	0.13	0	0.0166667	0.0683333	0.0408248	0.0444597	2.44949	0.65063	0.564357	0.789053
MYZPE13164_0_v1.0_000014370	0.07	0.07	0.05	0.04	0	0	0.1	0.07	0.04	0	0.04	0	0.0383333	0.0416667	0.0318852	0.0392003	0.831788	0.940808	0.374054	0.520235
MYZPE13164_0_v1.0_000014380	0	0	0	0	0	0	0.01	0.02	0.07	0	0	0	0	0.0166667	0	0.0273252	NA	1.63951	0.23874	0.381797
MYZPE13164_0_v1.0_000014390	0.24	0	0.18	0.14	0	0.19	0.17	0	0.52	0.72	0.23	0.35	0.125	0.331667	0.101931	0.258102	0.815451	0.778197	47.4467	52.2668
MYZPE13164_0_v1.0_000014400	0.55	0.22	0.33	0.57	0.23	0.24	0.48	0.22	0.21	0.51	0.28	0.48	0.356667	0.363333	0.16244	0.141233	0.455439	0.388714	45.5615	50.7576
MYZPE13164_0_v1.0_000014410	0.52	0.26	0.39	0.15	0.72	0.14	0.26	0.78	0.81	0.18	0.5	0	0.363333	0.421667	0.227391	0.330963	0.625847	0.784893	47.0908	52.3355
MYZPE13164_0_v1.0_000014420	0	0.06	0	0	0.02	0.03	0	0.03	0	0.02	0.02	0	0.0183333	0.0116667	0.0240139	0.0132916	1.30985	1.13928	33.1812	31.147
MYZPE13164_0_v1.0_000014430	0.08	0	0	0	0	0	0	0	0	0	0	0	0.0133333	0	0.0326599	0	2.44949	NA	4.0636	6.37363
MYZPE13164_0_v1.0_000014440	0.53	0.96	1.46	1.55	1.17	1.24	1.42	1.6	1.27	1.22	1.84	1.97	1.15167	1.55333	0.370158	0.305658	0.32141	0.196775	0.267887	0.319168
MYZPE13164_0_v1.0_000014450	0.03	0	0	0.03	0	0.06	0.04	0.21	0.09	0.06	0.09	0.11	0.02	0.1	0.0244949	0.0593296	1.22474	0.593296	0.322948	0.339156
MYZPE13164_0_v1.0_000014460	1.26	0.88	1.03	1.19	0.74	1.29	15.36	18.45	12.07	15.25	16.63	17.2	1.065	15.8267	0.221517	2.19436	0.207998	0.13865	0.347503	0.379557
MYZPE13164_0_v1.0_000014470	1.07	1.3	0.64	1.61	1.09	1.1	5.65	5.49	5.68	5.57	5.93	7.73	1.135	6.00833	0.317915	0.856421	0.280101	0.142539	0.364588	0.358276
MYZPE13164_0_v1.0_000014490	0	0	0	0	0	0	0.12	0	0	0	0	0	0	0.02	0	0.0489898	NA	2.44949	0.456172	0.645856
MYZPE13164_0_v1.0_000014510	0	0	0	0	0	0	0	0	0	0	0	0	0	0	0	0	NA	NA	0	0
MYZPE13164_0_v1.0_000014520	2.04	2.04	1.55	2.53	2.4	1.86	2.15	3.06	2	1.86	2.98	2.69	2.07	2.45667	0.356875	0.519795	0.172404	0.211585	0.350633	0.36073
MYZPE13164_0_v1.0_000014530	0	0	0	0	0	0	0	0	0	0	0	0	0	0	0	0	NA	NA	0	1.23457
MYZPE13164_0_v1.0_000014540	0	0	0	0	0	0	0	0	0	0	0	0	0	0	0	0	NA	NA	2.5641	0
MYZPE13164_0_v1.0_000014550	22.51	23.57	23.92	31.24	24.14	27.16	47.58	46.54	31.87	44.27	42.59	44.3	25.4233	42.8583	3.24589	5.66984	0.127674	0.132293	0.376281	0.330831
MYZPE13164_0_v1.0_000014560	0.18	0.18	0	0.1	0.25	0.05	0	0	0	0	0	0	0.126667	0	0.0933095	0	0.736654	NA	0.427148	0.428725
MYZPE13164_0_v1.0_000014570	0	0	0	0	0	0	0	0	0	0	0	0	0	0	0	0	NA	NA	1.16822	0.659341
MYZPE13164_0_v1.0_000014580	0	0	0	0	0	0	0	0	0	0	0	0	0	0	0	0	NA	NA	0	0
MYZPE13164_0_v1.0_000014590	0	0	0	0	0	0	0	0	0	0	0	0	0	0	0	0	NA	NA	0.651163	0.37594
MYZPE13164_0_v1.0_000014600	0.19	0.19	0.07	0.22	0.07	0.18	0.1	0.1	0.18	0	0.31	0.21	0.153333	0.15	0.0659293	0.107331	0.429973	0.715542	0.29632	0.395341
MYZPE13164_0_v1.0_000014620	0.21	0.77	0.69	0.57	1.14	0.45	1.55	0.91	1.24	1.32	1	1.04	0.638333	1.17667	0.314733	0.238719	0.493054	0.202877	45.2274	36.225
MYZPE13164_0_v1.0_000014630	0	6.13	0	0	0	0	0	0	0	0	0	0	1.02167	0	2.50256	0	2.44949	NA	39.7436	53.8631
MYZPE13164_0_v1.0_000014640	0.35	0.98	1.01	0.67	0.69	0.69	0.66	0.98	0.24	0.56	0.68	0.15	0.731667	0.545	0.241695	0.306578	0.330335	0.562528	38.0617	29.3645
MYZPE13164_0_v1.0_000014650	3.31	9.01	4.21	7.54	6.52	6.62	10.54	11.77	4.11	6.89	7.89	7.62	6.20167	8.13667	2.11105	2.72298	0.340401	0.334656	34.4987	29.1233
MYZPE13164_0_v1.0_000014660	2.3	2.62	3.15	3.69	2.45	2.99	20.96	14.8	23.13	8.06	8.65	10.01	2.86667	14.2683	0.515545	6.50896	0.179841	0.456182	0.225276	0.559441
MYZPE13164_0_v1.0_000014670	150.14	148.35	146.35	133.18	149.63	156.64	56.92	86.8	65.23	73.33	58.06	90.66	147.382	71.8333	7.77264	14.3972	0.0527382	0.200425	0.302755	0.76762
MYZPE13164_0_v1.0_000014680	10.51	12.25	10.93	15.72	13.04	14.69	11.79	11.41	13.02	12.02	14.29	11.95	12.8567	12.4133	2.05817	1.06344	0.160086	0.0856693	0.351756	0.371341
MYZPE13164_0_v1.0_000014690	17.75	17.85	18.78	17.8	16.99	17.78	9.86	10.97	9.03	11.71	12.04	11.96	17.825	10.9283	0.568885	1.23757	0.031915	0.113244	0.252135	0.358797
MYZPE13164_0_v1.0_000014700	12.4	13.31	13.73	15.3	15.06	13.77	12.05	10.78	9.49	12.06	14.14	10.79	13.9283	11.5517	1.09038	1.58948	0.0782853	0.137598	0.389074	0.339324
MYZPE13164_0_v1.0_000014710	7.46	7.51	7.07	7.45	7.42	8.08	6.25	5.17	7.2	6.83	6.75	6.56	7.49833	6.46	0.326154	0.705238	0.0434969	0.10917	0.287285	0.440763
MYZPE13164_0_v1.0_000014720	10.21	9.53	9.87	13.37	10.86	12.17	5.92	5.96	6.98	8.64	6.11	3.98	11.0017	6.265	1.48777	1.52376	0.135231	0.243217	0.36985	0.4036
MYZPE13164_0_v1.0_000014730	36.06	44.47	39.97	40.24	40.03	42.38	78.08	76.47	88	82	64.8	86	40.525	79.225	2.81334	8.33767	0.0694225	0.10524	0.481026	0.57073
MYZPE13164_0_v1.0_000014740	0	0	0	0	0	0	0	0	0	0	0	0	0	0	0	0	NA	NA	0	0
MYZPE13164_0_v1.0_000014750	14.39	20.34	17.9	15.92	14.56	15.2	74.86	69.38	70.5	51.95	51.99	59.84	16.385	63.0867	2.31812	9.90835	0.141478	0.157059	0.307827	0.376844
MYZPE13164_0_v1.0_000014760	0.45	0.78	0.78	0.94	1.14	0.88	0.49	0.62	0.26	0.58	0.77	0.79	0.828333	0.585	0.228072	0.196036	0.275338	0.335104	0.315519	0.348854
MYZPE13164_0_v1.0_000014770	0	0	0	0.31	0	0.29	0	0	0.32	0.35	0	0	0.1	0.111667	0.155048	0.173253	1.55048	1.55152	0.328306	0.314106
MYZPE13164_0_v1.0_000014780	0	0	0	0	0	0	0	0	0	0	0	0	0	0	0	0	NA	NA	0.343407	1.2966
MYZPE13164_0_v1.0_000014790	7.34	7.39	4.95	9.34	5.57	7.79	1.43	4.74	6.78	2.65	5.96	1.72	7.06333	3.88	1.58687	2.26526	0.224663	0.58383	0	0
MYZPE13164_0_v1.0_000014810	3.15	3.03	2.85	3.41	2.84	2.56	3.4	3.4	2.07	3.76	4.33	3.48	2.97333	3.40667	0.292894	0.744249	0.0985068	0.218468	0.350999	0.389298
MYZPE13164_0_v1.0_000014820	0	0.46	0	0.13	0	0.13	0.06	0	0	0.16	0.07	0	0.12	0.0483333	0.178326	0.0633772	1.48605	1.31125	0.491219	0.399818
MYZPE13164_0_v1.0_000014830	0	0.05	0	0	0	0.01	0.05	0.15	0.32	0	0	0.04	0.01	0.0933333	0.02	0.123882	2	1.3273	0.30582	0.34779
MYZPE13164_0_v1.0_000014840	0	0	2.28	0	0	0	0	0	0	0	0	0	0.38	0	0.930806	0	2.44949	NA	24.5168	21.8527
MYZPE13164_0_v1.0_000014850	0	0	0	0	0	0	0	0	0	0	0	0	0	0	0	0	NA	NA	2.84964	3.60021
MYZPE13164_0_v1.0_000014860	85.73	81.62	89.41	92.75	82.4	88.18	156.14	184.94	156.1	165.21	151.91	159.52	86.6817	162.303	4.27486	11.9424	0.0493168	0.0735807	3.1964	2.46834
MYZPE13164_0_v1.0_000014870	18.68	17.92	17.97	17.92	17.99	19.49	12.32	13.63	14.12	15.9	13.68	13.92	18.3283	13.9283	0.640232	1.15427	0.0349313	0.082872	25.0698	27.8747
MYZPE13164_0_v1.0_000014880	0	0	0.16	0	0.07	0	2.14	1.3	4.28	0.15	0.14	0.4	0.0383333	1.40167	0.0658534	1.61258	1.71791	1.15047	0.357733	0.383847
MYZPE13164_0_v1.0_000014890	0.99	0.5	0.75	1.12	2.05	2.19	0.25	0.5	0.31	0.34	0.64	1.13	1.26667	0.528333	0.695548	0.327378	0.549117	0.619644	87.9207	80.4284
MYZPE13164_0_v1.0_000014900	15.59	14.9	15.01	14.03	15.09	14.55	10.13	9.56	7.73	11.43	10.47	9.28	14.8617	9.76667	0.528182	1.25067	0.0355399	0.128055	76.7021	64.7564
MYZPE13164_0_v1.0_000014910	112.65	108	99.93	75.48	106.51	94.16	39.12	41.95	39.77	44.77	39.17	48.75	99.455	42.255	13.4161	3.8503	0.134896	0.0911205	87.0299	76.3669
MYZPE13164_0_v1.0_000014920	53.66	54.01	58.82	64.62	57.7	60.28	74.7	71.25	67.7	78.01	77.21	71.16	58.1817	73.3383	4.10714	3.98912	0.0705916	0.0543934	24.4999	19.5858
MYZPE13164_0_v1.0_000014930	79.53	83.14	79.11	75.9	91.83	84.7	170.14	132.99	209.5	169.09	123.65	138.14	82.3683	157.252	5.5869	31.9972	0.0678283	0.203478	0.331451	0.468783
MYZPE13164_0_v1.0_000014940	25.84	26.65	25.34	29.42	26.03	26.37	34.78	35.9	32.99	38.08	39.76	36.87	26.6083	36.3967	1.44896	2.40147	0.0544553	0.0659805	0.562831	0.628993
MYZPE13164_0_v1.0_000014950	0.25	0	0.19	0.14	0	0	0	0	0.15	0	0	0	0.0966667	0.025	0.111475	0.0612372	1.15319	2.44949	0.457516	0.666667
MYZPE13164_0_v1.0_000014960	0	0	0	0	0	0	0.13	0	0	0.18	0	0	0	0.0516667	0	0.0815884	NA	1.57913	0.269542	0.263852
MYZPE13164_0_v1.0_000014970	0	0	0.07	0	0	0	0	0	0.11	0	0.11	0	0.0116667	0.0366667	0.0285774	0.0568038	2.44949	1.54919	0.456242	1.59664
MYZPE13164_0_v1.0_000014980	0	0.05	0.04	0	0	0.01	0.07	0	0.03	0	0	0.03	0.0166667	0.0216667	0.0225093	0.0278687	1.35056	1.28625	2.02187	2.5741
MYZPE13164_0_v1.0_000015000	5.02	4.9	4.08	5.21	4.21	4.39	9.98	8.15	10.5	6.58	7.01	8.24	4.635	8.41	0.468562	1.56451	0.101092	0.186029	5.4942	14.3662
MYZPE13164_0_v1.0_000015010	0	0.11	0.08	0	0	0.03	0.36	0.42	0.8	0.07	0	0	0.0366667	0.275	0.0476095	0.315325	1.29844	1.14664	0.414248	0.43834
MYZPE13164_0_v1.0_000015020	0	0	0	0	0	0	0	0	0	0	0	0	0	0	0	0	NA	NA	0.330119	0.329581
MYZPE13164_0_v1.0_000015030	0	0	0	0	0	0	0	0	0	0	0	0	0	0	0	0	NA	NA	0.331632	0.341468
MYZPE13164_0_v1.0_000015040	0.61	1.14	0.58	0.88	0.21	0.58	0.86	0.76	0.81	2.4	0.41	1.51	0.666667	1.125	0.315066	0.719409	0.472599	0.639475	0.461057	0.518135
MYZPE13164_0_v1.0_000015050	1.72	0.58	0.44	0.83	0.2	0.55	0.86	0.87	1.25	0.98	0.55	2.16	0.72	1.11167	0.530924	0.560836	0.737394	0.5045	0.241946	0.310951
MYZPE13164_0_v1.0_000015060	0	0	0	0.05	0	0	0	0	0	0	0.05	0	0.00833333	0.00833333	0.0204124	0.0204124	2.44949	2.44949	0.299543	0.291219
MYZPE13164_0_v1.0_000015070	8.96	8.59	6.95	7.45	6.59	7.11	5.54	6.68	4.39	5.6	6.69	5.96	7.60833	5.81	0.952311	0.858743	0.125167	0.147804	0.365419	0.364389
MYZPE13164_0_v1.0_000015080	46.27	46.43	45.84	50	44.12	47.59	42.83	41.41	40.41	49.56	47.85	42.48	46.7083	44.09	1.96649	3.71384	0.0421016	0.0842331	16.2219	19.2889
MYZPE13164_0_v1.0_000015090	7.83	6.55	6.93	7.82	7.08	7.15	8.19	8.16	6.41	8.16	8.69	8.26	7.22667	7.97833	0.507806	0.794517	0.0702683	0.0995843	0.340394	0.346902
MYZPE13164_0_v1.0_000015100	34.62	35.89	36.31	38.1	38.27	39.5	42.12	41.76	38.96	45.89	40.71	46.39	37.115	42.6383	1.80921	2.93043	0.048746	0.0687276	32.1861	24.3768
MYZPE13164_0_v1.0_000015110	0	0	0	0	0	0	0	0	0	0	0	0	0	0	0	0	NA	NA	0	0
MYZPE13164_0_v1.0_000015140	8.77	8.45	11.65	9.04	10.41	9.32	13.88	16.64	9.63	14.61	12.82	14.92	9.60667	13.75	1.20513	2.37978	0.125448	0.173075	0.332594	0.335167
MYZPE13164_0_v1.0_000015150	2.21	2.08	2.36	2.93	2.5	2.46	3.12	3.09	2.73	3.55	3.28	2.45	2.42333	3.03667	0.293712	0.392615	0.121202	0.129291	49.8304	36.0443
MYZPE13164_0_v1.0_000015160	0	0	0.06	0.05	0	0.02	0	0	0	0.05	0.05	0	0.0216667	0.0166667	0.0271416	0.0258199	1.25269	1.54919	0.312669	0.359606
MYZPE13164_0_v1.0_000015170	5.93	6.15	6.1	6.04	5.11	6.48	5.12	5.33	5.55	5.51	4.73	4.98	5.96833	5.20333	0.459453	0.319729	0.0769817	0.061447	0.410158	0.445962
MYZPE13164_0_v1.0_000015180	19.92	20.02	20.64	19.43	21.78	20.09	15.97	15.92	13.41	14.43	15.39	15.04	20.3133	15.0267	0.815933	0.978747	0.0401674	0.065134	15.7791	16.1677
MYZPE13164_0_v1.0_000015190	0	0	0	0	0	0	0	0	0	0	0	0	0	0	0	0	NA	NA	0.643708	0.420294
MYZPE13164_0_v1.0_000015200	250.06	246.65	240.67	235.03	245.45	243.99	193.62	186.61	222.95	197.31	169.08	193.74	243.642	193.885	5.22739	17.4632	0.0214552	0.0900697	59.2516	57.8147
MYZPE13164_0_v1.0_000015210	55.62	55.3	55.91	49.61	54.53	53.06	29.71	26.61	28.18	37.59	32.56	32.56	54.005	31.2017	2.38323	3.92275	0.0441298	0.125722	16.9228	16.032
MYZPE13164_0_v1.0_000015220	59.71	58.64	54.64	50.82	55.86	52.22	44.62	42.61	49.69	45.68	47.85	46.05	55.315	46.0833	3.49022	2.46975	0.0630973	0.0535931	9.20576	10.4886
MYZPE13164_0_v1.0_000015230	6.2	4.87	5.66	5.96	5.39	5.63	4.36	5.24	3.59	4.55	4.97	4.94	5.61833	4.60833	0.462403	0.590234	0.0823025	0.12808	0.314152	0.380175
MYZPE13164_0_v1.0_000015240	23.58	26.77	23.16	20.64	24.41	22.71	14.37	14.76	15.55	15.24	14.44	16.55	23.545	15.1517	2.02161	0.823733	0.0858616	0.0543659	45.074	37.5561
MYZPE13164_0_v1.0_000015250	0	0.08	0	0	0	0	0	0	0.05	0.05	0	0	0.0133333	0.0166667	0.0326599	0.0258199	2.44949	1.54919	0.454545	0.547196
MYZPE13164_0_v1.0_000015260	0	0	0	0	0.08	0	0	0	0	0	0	0	0.0133333	0	0.0326599	0	2.44949	NA	0.493963	0.304507
MYZPE13164_0_v1.0_000015270	0	0.81	0	0	0	0	0	1.61	0	0	0.37	0.61	0.135	0.431667	0.330681	0.629775	2.44949	1.45894	5.88235	4.41989
MYZPE13164_0_v1.0_000015280	0	0	0	0	0	0	0	0	0	0	0	0	0	0	0	0	NA	NA	1.27737	0.979325
MYZPE13164_0_v1.0_000015290	0	0	0.42	0	0	0	0.06	0.18	0	0	0	0	0.07	0.04	0.171464	0.0726636	2.44949	1.81659	0.357137	0.350106
MYZPE13164_0_v1.0_000015300	7.14	8.09	14.38	8.72	4.28	7.32	5.04	5.45	5.42	2.05	4.16	6.44	8.32167	4.76	3.33618	1.51767	0.400903	0.318838	0.393701	0.347395
MYZPE13164_0_v1.0_000015310	10.1	11.28	12.48	11.35	11.61	11.53	8.26	8.75	9.26	9.48	9.78	8.99	11.3917	9.08667	0.766013	0.5425	0.0672433	0.0597029	50.4686	40.6162
MYZPE13164_0_v1.0_000015320	39.71	42.58	40.27	45.75	41.61	45.52	32.87	34.31	29.33	38.15	34.28	39.59	42.5733	34.755	2.57706	3.69623	0.0605322	0.106351	0.324407	0.393023
MYZPE13164_0_v1.0_000015340	0.26	0.26	0.1	0.15	0.62	0.07	0.51	0.52	0.16	0.09	0.33	0	0.243333	0.268333	0.200865	0.219583	0.825472	0.818322	0.304987	0.298376
MYZPE13164_0_v1.0_000015350	1.65	1.3	1.4	1.3	1.77	1.26	1.17	1.54	1.3	1.34	1.01	1.72	1.44667	1.34667	0.212572	0.254375	0.146939	0.188892	0.322523	0.423408
MYZPE13164_0_v1.0_000015360	0.56	0.28	0.54	0.25	0.1	0.15	0.63	1.41	1.06	0.86	1.18	0.52	0.313333	0.943333	0.194696	0.338152	0.621371	0.358465	6.41506	5.25015
MYZPE13164_0_v1.0_000015370	21.62	21.19	21.47	26.43	21.75	23.39	22.73	20.22	22.35	22.85	24.75	22.21	22.6417	22.5183	2.01149	1.45196	0.0888402	0.0644788	42.1755	37.0614
MYZPE13164_0_v1.0_000015380	11.07	13.39	13.46	13.37	11.34	12.98	10.86	9.84	8.99	12.05	12.49	10.43	12.6017	10.7767	1.09813	1.32314	0.0871419	0.122778	72.3116	69.6783
MYZPE13164_0_v1.0_000015400	1.3	1.3	1.58	1.5	1.68	1.49	1.73	1.88	2.07	1.57	2.22	1.92	1.475	1.89833	0.151756	0.232329	0.102886	0.122386	46.0012	32.7312
MYZPE13164_0_v1.0_000015410	0.81	1.29	1.41	2.83	1.01	1.71	1.15	1.57	0.95	1.03	1.58	1.35	1.51	1.27167	0.718443	0.270881	0.47579	0.213013	42.1109	25.5142
MYZPE13164_0_v1.0_000015420	0	0	0	0	0	0.03	0	0	0	0.06	0	0	0.005	0.01	0.0122474	0.0244949	2.44949	2.44949	0	0
MYZPE13164_0_v1.0_000015430	5.34	4.73	5.89	6.14	5.3	5.48	3.91	3.81	3.44	4.48	4.31	3.24	5.48	3.865	0.493599	0.480115	0.0900728	0.124221	3.25181	2.92617
MYZPE13164_0_v1.0_000015440	101.07	94.9	103.91	103.75	103.33	103.17	52.73	49.37	53.72	61.82	59.19	55.61	101.688	55.4067	3.47967	4.51523	0.034219	0.0814925	11.5776	11.1819
MYZPE13164_0_v1.0_000015450	65.48	58.48	62.54	47.14	60.03	56.43	34.83	35.05	30.89	35.54	36.36	33.78	58.35	34.4083	6.33376	1.92108	0.108548	0.0558317	43.8989	36.3735
MYZPE13164_0_v1.0_000015460	53.19	62.22	62.87	64.78	58.27	62.3	168.19	179.08	150.18	135.78	154.08	171.12	60.605	159.738	4.20658	15.9528	0.0694098	0.0998681	0.305046	0.34583
MYZPE13164_0_v1.0_000015470	3.92	5.7	7.68	7.31	4.66	5.3	6.46	5.68	4.16	2.72	3.99	7.3	5.76167	5.05167	1.47646	1.72	0.256256	0.340483	0.318801	0.345793
MYZPE13164_0_v1.0_000015480	45.26	65.95	42.26	60.83	58.61	53.84	85.79	90.43	58.48	70.75	62.31	86.62	54.4583	75.73	9.20526	13.6992	0.169033	0.180896	0.313223	0.310827
MYZPE13164_0_v1.0_000015490	0	0	0	0	0	0	0.09	0	0	0	0	0	0	0.015	0	0.0367423	NA	2.44949	0.44293	0.555409
MYZPE13164_0_v1.0_000015510	0	0	0	0	0	0	0	0	0	0	0	0	0	0	0	0	NA	NA	0.597279	0.551819
MYZPE13164_0_v1.0_000015540	49.59	50.28	46.92	53.03	51.47	48.65	33.54	37.45	27.15	37.47	39.99	37.98	49.99	35.5967	2.13993	4.63685	0.0428073	0.130261	0.327938	0.343398
MYZPE13164_0_v1.0_000015580	0	0.23	0.17	0	0	0.19	0	0.65	1.14	0.91	0	0.85	0.0983333	0.591667	0.109438	0.484207	1.11293	0.818378	0	0.699301
MYZPE13164_0_v1.0_000015590	0.16	0.65	0.55	0.47	0.11	0.42	0.76	0.97	0.71	0.6	0.72	1.19	0.393333	0.825	0.215283	0.216032	0.547329	0.261857	31.9479	25.9186
MYZPE13164_0_v1.0_000015600	0	0	0	0	0	0	0.19	0	0	0.26	0	0.29	0	0.123333	0	0.138948	NA	1.12661	0.97561	0.619835
MYZPE13164_0_v1.0_000015610	22.36	21.96	21.85	19.24	20.67	21.25	13.74	13.42	12.17	14.67	15.29	12.7	21.2217	13.665	1.13736	1.17325	0.0535941	0.0858579	16.9211	15.9935
MYZPE13164_0_v1.0_000015620	19.82	22.04	21.59	20.36	22.13	21.41	11.12	10.14	9.23	13.44	13.78	12.05	21.225	11.6267	0.935195	1.80638	0.044061	0.155366	0.344125	0.460224
MYZPE13164_0_v1.0_000015630	13.37	11.58	12.32	10.76	11.66	12.42	11.13	10.7	8.47	10.86	10.59	11.61	12.0183	10.56	0.892556	1.08683	0.0742662	0.10292	32.0938	32.0472
MYZPE13164_0_v1.0_000015640	0.17	0.32	0.12	0.19	0.14	0.1	0.67	0.23	0.19	0.68	0.25	0.71	0.173333	0.455	0.0789092	0.254853	0.455246	0.560116	0.773741	1.03569
MYZPE13164_0_v1.0_000015650	1.93	1.64	2.02	2.1	2.13	1.83	2.13	1.9	1.72	1.29	1.45	1.47	1.94167	1.66	0.184544	0.315975	0.0950444	0.190346	1.80815	2.39514
MYZPE13164_0_v1.0_000015660	0.33	0.57	0.63	0.8	0.91	0.63	6.66	6.32	4.69	3.69	2.77	3.8	0.645	4.655	0.199775	1.54977	0.309728	0.332926	5.53186	8.46517
MYZPE13164_0_v1.0_000015670	10.67	8.8	10.57	10.07	9.69	9.45	5.72	5.47	2.76	5.88	6.31	5.66	9.875	5.3	0.710429	1.27617	0.0719422	0.240786	7.60861	6.95389
MYZPE13164_0_v1.0_000015680	15.09	8.95	9.74	13.57	14.83	15.63	11.3	7.7	9.84	9.05	9.58	7.99	12.9683	9.24333	2.89768	1.31828	0.223443	0.14262	0.395257	0.289855
MYZPE13164_0_v1.0_000015690	1.25	2.03	0.47	1.53	2.15	1.1	1.08	0.94	0.39	0.63	0.9	1.39	1.42167	0.888333	0.624641	0.348219	0.439372	0.391992	0.416089	0.4
MYZPE13164_0_v1.0_000015700	0.85	1.21	0.55	1.13	0.84	0.63	0.36	1.45	0.39	0.54	0.52	0.53	0.868333	0.631667	0.262482	0.408187	0.302282	0.646206	0.351803	0.268384
MYZPE13164_0_v1.0_000015710	0.32	0.32	0.12	0.37	0.18	0.45	0.51	0.32	0.27	0.33	0.85	0.24	0.293333	0.42	0.122257	0.230651	0.416784	0.54917	39.0232	26.7628
MYZPE13164_0_v1.0_000015720	0.76	0.88	0.76	1.2	1.25	1.07	0.64	0.59	0.74	0.51	0.56	0.65	0.986667	0.615	0.217225	0.0801873	0.22016	0.130386	0.2729	0.307846
MYZPE13164_0_v1.0_000015730	32.12	28.81	33.02	30.08	30.79	28.88	15.51	20.09	16.54	13.2	21.12	17.49	30.6167	17.325	1.7108	2.93259	0.055878	0.16927	0.330572	0.352751
MYZPE13164_0_v1.0_000015740	2.71	1.72	1.9	2.46	1.95	2.19	0.87	1.19	0.66	0.95	0.92	1.48	2.155	1.01167	0.373778	0.285336	0.173447	0.282046	0.334966	0.310106
MYZPE13164_0_v1.0_000015760	0	0	0	0	0	0	0	0	0	0	0	0	0	0	0	0	NA	NA	9.91736	7.54717
MYZPE13164_0_v1.0_000015770	0	0	0	0	0	0	0	0	0	0	0	0	0	0	0	0	NA	NA	0.385138	0.423729
MYZPE13164_0_v1.0_000015780	0	1.89	0	0.98	0	0.52	1.86	0	2.18	1.31	0	0	0.565	0.891667	0.759941	1.01565	1.34503	1.13904	0.20202	0.58309
MYZPE13164_0_v1.0_000015790	1.31	2.62	1.62	3.93	2.45	3.06	3.75	4.28	4.99	2.64	3.42	5.7	2.49833	4.13	0.955603	1.10414	0.382496	0.267346	0.266301	0.335023
MYZPE13164_0_v1.0_000015800	2.99	3.46	3.65	5.17	3.19	3.88	6.47	7.01	6.52	6.55	6.55	6.9	3.72333	6.66667	0.776445	0.227918	0.208535	0.0341877	0.310201	0.387313
MYZPE13164_0_v1.0_000015810	0	0	0	0	0	0	0	0	0	0	0	0	0	0	0	0	NA	NA	0	0
MYZPE13164_0_v1.0_000015820	19.05	20.16	20.28	19.88	20.25	20.95	14.57	15.55	16.16	14.03	13.15	16.37	20.095	14.9717	0.621571	1.27031	0.0309316	0.0848478	0.366306	0.335263
MYZPE13164_0_v1.0_000015830	14.07	13.13	14.16	11.71	13.13	14.3	15.04	15.82	17.32	17.07	15.81	14.97	13.4167	16.005	0.983538	0.993796	0.0733072	0.0620928	0.316919	0.665652
MYZPE13164_0_v1.0_000015840	65.42	62.15	61.68	59.55	60.8	63.01	59.13	59.24	57.33	64.77	67.87	60.31	62.1017	61.4417	2.01106	4.01942	0.0323834	0.0654186	14.2864	12.4106
MYZPE13164_0_v1.0_000015850	68.58	67.88	68.32	67.34	65.76	68.99	46.5	46.21	50.69	48.4	51.21	45.32	67.8117	48.055	1.15531	2.46246	0.017037	0.0512425	73.4036	68.6514
MYZPE13164_0_v1.0_000015860	11.99	10.27	10.84	11.62	13.37	12.92	12.36	11.98	12.21	11.73	10.62	11.91	11.835	11.8017	1.18684	0.620239	0.100282	0.0525552	42.3443	35.4078
MYZPE13164_0_v1.0_000015870	89.7	86.75	86.61	74.27	84.83	82.45	69.32	71.92	67.05	70.48	69.24	76.62	84.1017	70.7717	5.37712	3.28362	0.0639359	0.0463974	54.5554	48.9102
MYZPE13164_0_v1.0_000015880	143.32	147.32	154.16	139.16	148.84	153.19	179.83	183.8	190.92	169.54	154.26	192.08	147.665	178.405	5.75194	14.3968	0.0389527	0.0806972	7.97961	11.6427
MYZPE13164_0_v1.0_000015890	46.85	46.86	50.27	52.71	51.02	50.07	43.84	43.41	29.68	45.61	46.02	46.59	49.63	42.525	2.34192	6.41503	0.0471876	0.150853	49.8513	48.3724
MYZPE13164_0_v1.0_000015900	57.17	54.54	55.39	63.06	57.52	62.87	104.51	105.47	111.91	88.1	107.76	97.6	58.425	102.558	3.68618	8.4903	0.0630926	0.0827851	12.1225	6.826
MYZPE13164_0_v1.0_000015910	2.15	2.25	2.4	2.94	2.29	3.11	1.32	1.07	0.94	0.86	1.06	1.26	2.52333	1.085	0.400383	0.177961	0.158672	0.164019	0.309738	0.32036
MYZPE13164_0_v1.0_000015920	64.98	58.67	61.04	57.72	62.82	60.4	39.79	43.45	34.03	42.84	40.44	45.44	60.9383	40.9983	2.67129	3.98648	0.0438359	0.0972353	82.4423	74.9039
MYZPE13164_0_v1.0_000015930	140.37	172.17	176.53	137.74	168.8	140.82	85.11	79.71	120.72	89.33	100.45	102.19	156.072	96.2517	18.1929	14.8139	0.116568	0.153908	88.96	81.5217
MYZPE13164_0_v1.0_000015940	18.17	16.12	16.51	13.63	15.83	14.83	6.55	7.43	6.8	7.74	7.95	7.02	15.8483	7.24833	1.54014	0.54916	0.0971796	0.0757636	75.7202	66.946
MYZPE13164_0_v1.0_000015950	1.61	1.82	1.71	2.3	1.33	1.54	1.96	3.33	1.81	2.38	2.75	1.98	1.71833	2.36833	0.32957	0.583075	0.191797	0.246196	72.6467	65.4038
MYZPE13164_0_v1.0_000015960	24.17	23.17	22.41	17.91	23.12	20.85	8.07	8.74	8.02	11.31	9.79	8.96	21.9383	9.14833	2.25956	1.24279	0.102996	0.135849	84.6674	76.7702
MYZPE13164_0_v1.0_000015970	0.2	0.13	0.2	0.23	0.18	0.13	0.29	0.13	0.04	0.18	0.3	0.24	0.178333	0.196667	0.0407022	0.100532	0.228236	0.511179	0.375839	0.324675
MYZPE13164_0_v1.0_000015980	26.15	36.73	29.85	36.28	35.5	42.2	44.71	25.34	38.66	47.61	26.62	30.76	34.4517	35.6167	5.65265	9.44381	0.164075	0.265151	0	0.639659
MYZPE13164_0_v1.0_000015990	0	0	0	0	0	0	0	0	0	0	0	0	0	0	0	0	NA	NA	0.533808	0.403769
MYZPE13164_0_v1.0_000016000	0	0	0	0	0	0	0	0	0	0	0	0	0	0	0	0	NA	NA	1.75131	2.22985
MYZPE13164_0_v1.0_000016010	0.17	0	0	0.05	0.18	0.05	0	0	0	0.06	0.06	0.13	0.075	0.0416667	0.0806846	0.0523132	1.07579	1.25552	0.757238	4.59057
MYZPE13164_0_v1.0_000016020	0.22	0.11	0.17	0	0	0.09	0.11	0.11	0	0.07	0.42	0.08	0.0983333	0.131667	0.0888632	0.14689	0.903693	1.11562	9.91085	10.6481
MYZPE13164_0_v1.0_000016030	1.04	0.78	0.69	0.45	0.62	0.74	1.09	0.39	1.05	0.87	0.66	1.25	0.72	0.885	0.195038	0.315706	0.270887	0.356729	0.265453	0.428906
MYZPE13164_0_v1.0_000016040	3.81	3.01	5.03	5.07	3.59	4.11	6.43	5.13	5.91	6.41	6.88	4.66	4.10333	5.90333	0.817084	0.852283	0.199127	0.144373	0.347871	0.35768
MYZPE13164_0_v1.0_000016050	0	0	0.17	0.51	0	0.06	0	0.44	0	0	0	0	0.123333	0.0733333	0.200666	0.179629	1.62702	2.44949	1.28617	1.72414
MYZPE13164_0_v1.0_000016070	0	0	0	0	0	0	0	0	0	0	0	0	0	0	0	0	NA	NA	0	0
MYZPE13164_0_v1.0_000016080	0.38	0	0.57	0.43	0	0.88	0	0.76	0.57	0	0.31	0	0.376667	0.273333	0.339804	0.331763	0.902134	1.21377	22.5806	27.2727
MYZPE13164_0_v1.0_000016090	0	0	0.18	0	0	0.26	0.12	0.24	0	0	0.24	0	0.0733333	0.1	0.11639	0.117983	1.58714	1.17983	20.3338	24.6085
MYZPE13164_0_v1.0_000016100	24.28	23.86	26.35	28.19	25.75	25.99	26.99	27.73	19.43	23.46	32.17	29.76	25.7367	26.59	1.55584	4.55428	0.0604521	0.171278	5.08243	5.78571
MYZPE13164_0_v1.0_000016110	0.26	0.11	0.12	0.18	0.11	0.33	0.31	0.05	0.2	0.07	0.27	0.39	0.185	0.215	0.091815	0.135019	0.496297	0.627993	0.3256	0.369546
MYZPE13164_0_v1.0_000016120	4.2	3.65	3.42	4.45	3.71	4.03	5.59	4.41	5.54	4.65	3.84	5.56	3.91	4.93167	0.384135	0.740471	0.0982443	0.150146	0.294155	0.380872
MYZPE13164_0_v1.0_000016130	0.69	0.76	1.05	0.67	0.94	0.47	1.38	2.07	1.29	1.4	0.67	0.79	0.763333	1.26667	0.206656	0.501943	0.270728	0.396271	9.86193	15.7005
MYZPE13164_0_v1.0_000016140	0	0	0	0	0	0	0	0	0	0	0	0	0	0	0	0	NA	NA	0	0
MYZPE13164_0_v1.0_000016160	0	0	0	0	0	0	0	0	0	0	0	0	0	0	0	0	NA	NA	0	6.52174
MYZPE13164_0_v1.0_000016170	7.67	6.95	7.42	5.66	7.11	6.42	3.45	2.6	3.06	3.17	3.34	3.23	6.87167	3.14167	0.731175	0.297686	0.106404	0.094754	0	0
MYZPE13164_0_v1.0_000016180	9.29	8.06	8.43	9.13	9.06	9.24	7.68	7.66	6.34	8.04	7.83	7.55	8.86833	7.51667	0.503326	0.600822	0.0567554	0.0799319	80.5195	75
MYZPE13164_0_v1.0_000016190	0	0	0	0	0	0	0	0	0	0	0	0	0	0	0	0	NA	NA	0.31185	0.33389
MYZPE13164_0_v1.0_000016200	0	0.28	0	0	0	0	0	0.28	0	0	0	0	0.0466667	0.0466667	0.11431	0.11431	2.44949	2.44949	0.213904	0.398984
MYZPE13164_0_v1.0_000016210	49.42	44.93	51.43	52.27	47.52	47.06	53.18	54.63	34.64	43.61	53.36	52.74	48.7717	48.6933	2.79214	7.9607	0.0572493	0.163487	0.336412	0.353602
MYZPE13164_0_v1.0_000016220	0	0	0	0	0	0	0	0	0	0	0	0	0	0	0	0	NA	NA	0.19755	0.3125
MYZPE13164_0_v1.0_000016240	0	0	0.54	0	0	0	0.36	0.72	0.44	0.5	0	0	0.09	0.336667	0.220454	0.286891	2.44949	0.852153	0	0
MYZPE13164_0_v1.0_000016260	0	0	0	0	0.23	0	0	0	0	0	0	0	0.0383333	0	0.0938971	0	2.44949	NA	0.362319	0.285352
MYZPE13164_0_v1.0_000016270	1.29	0.64	1.66	1.79	1.06	1.15	0.25	0.39	0.08	0.43	0.25	0.38	1.265	0.296667	0.419082	0.130179	0.33129	0.438807	0.21978	0.318037
MYZPE13164_0_v1.0_000016280	1.47	0.91	0.6	2.23	1.17	1.51	1.28	1.59	1.21	1.52	1.6	1.42	1.315	1.43667	0.564898	0.163299	0.42958	0.113665	0.155521	0.286396
MYZPE13164_0_v1.0_000016290	6.06	8.02	7.33	8.04	5.57	6.54	8.38	8.77	7.29	11.26	11.74	6.03	6.92667	8.91167	1.03332	2.22489	0.14918	0.24966	0.422643	0.249072
MYZPE13164_0_v1.0_000016300	0	0.57	0	0	0	0	0.28	0	0	0	0	0.43	0.095	0.118333	0.232702	0.189359	2.44949	1.60021	0.330927	0.323995
MYZPE13164_0_v1.0_000016310	3.23	5.01	3.4	4.44	3.43	4.56	3.45	6	3.88	4.22	4.48	5.95	4.01167	4.66333	0.748904	1.07314	0.186681	0.230123	0.256987	0.46387
MYZPE13164_0_v1.0_000016320	15.07	14.08	14.05	13.92	13.73	14.31	13.47	11.96	13.21	12.44	13.15	12.43	14.1933	12.7767	0.470092	0.584523	0.0331206	0.0457492	10.6951	8.56254
MYZPE13164_0_v1.0_000016340	0	0.23	0.17	0	0	0	0	0	0	0	0	0.17	0.0666667	0.0283333	0.105008	0.0694022	1.57512	2.44949	21.7581	18.516
MYZPE13164_0_v1.0_000016350	0	0	0	0	0	0	0.44	0.89	0	0	0	0	0	0.221667	0	0.371721	NA	1.67694	0.317415	0.391022
MYZPE13164_0_v1.0_000016360	0	0	0.05	0.04	0	0	0.07	0.2	0.12	0	0.04	0.05	0.015	0.08	0.0234521	0.0707107	1.56347	0.883883	0.300649	0.386004
MYZPE13164_0_v1.0_000016380	0	0	0	0	0	0	0	0	0	0	0	0	0	0	0	0	NA	NA	0.923077	0.148957
MYZPE13164_0_v1.0_000016390	0	0	0	0	0	0	0	0	0	0	0	0.36	0	0.06	0	0.146969	NA	2.44949	0.176056	0.2079
MYZPE13164_0_v1.0_000016410	0.23	0.46	0.61	0.47	0.24	0.28	4.08	2.08	2.74	1.32	1.4	2.21	0.381667	2.305	0.154585	1.0187	0.405027	0.441952	2.51451	6.11552
MYZPE13164_0_v1.0_000016420	0.85	0.71	1.03	1.23	1.31	0.85	4.62	3.53	2.66	1.47	1.22	2.49	0.996667	2.665	0.236192	1.27412	0.236982	0.478095	1.91962	8.68746
MYZPE13164_0_v1.0_000016430	0	0	0	0	0	0	0	0	0.19	0	0	0	0	0.0316667	0	0.0775672	NA	2.44949	0.0661813	0.270758
MYZPE13164_0_v1.0_000016440	19.79	19.93	22.32	23.4	21.47	21.69	42.93	42.4	41.35	35.14	40.21	38.87	21.4333	40.15	1.39153	2.86262	0.0649235	0.0712982	0.332362	0.333732
MYZPE13164_0_v1.0_000016450	0.39	0.16	0.24	0.36	0.05	0.23	0.27	0.31	0.1	0.16	0.15	0.29	0.238333	0.213333	0.126082	0.0873308	0.529015	0.409363	0.311188	0.341884
MYZPE13164_0_v1.0_000016460	0	0	0	0	0	0.08	0	0	0	0	0	0	0.0133333	0	0.0326599	0	2.44949	NA	0	0
MYZPE13164_0_v1.0_000016470	0.25	0.33	0.38	0.05	0.35	0.23	0.25	0.42	0.5	0.17	0.45	0.13	0.265	0.32	0.120291	0.156716	0.453929	0.489738	0.360505	0.425024
MYZPE13164_0_v1.0_000016490	0	0	0	0.32	0	0	0	0	0	0	0.36	0	0.0533333	0.06	0.130639	0.146969	2.44949	2.44949	0.754243	0.493218
MYZPE13164_0_v1.0_000016510	37.2	33.43	29.82	30.75	22.94	24.95	27.4	38.65	34.08	37.34	39.75	33.05	29.8483	35.045	5.2803	4.55538	0.176904	0.129987	0.305424	0.352811
MYZPE13164_0_v1.0_000016520	1713.45	1969.64	1870.74	1760.14	2042.06	1800.15	60.19	56.98	64.52	56.23	60.78	81.87	1859.36	63.4283	126.736	9.50983	0.0681612	0.14993	0.283636	0.34746
MYZPE13164_0_v1.0_000016530	635.52	694.09	927.14	431.76	815.75	490.53	1796.47	1636.22	2346.89	1292.74	1060.6	1703.62	665.798	1639.42	188.677	443.741	0.283385	0.270669	0.341478	0.340294
MYZPE13164_0_v1.0_000016540	1.37	1.53	1.59	1.68	0.94	1.31	1.27	1.21	0.76	0.92	2.16	1.6	1.40333	1.32	0.265305	0.50442	0.189053	0.382137	0.338966	0.3874
MYZPE13164_0_v1.0_000016550	141.94	133.21	130.26	103.37	128.91	119.05	54.68	55.89	51.15	70.75	62.67	60.96	126.123	59.35	13.3642	6.99421	0.105961	0.117847	10.9979	12.0585
MYZPE13164_0_v1.0_000016560	44.1	43.97	45.47	42.56	44.72	47.27	43.69	44.51	42.28	46.88	45.28	47.97	44.6817	45.1017	1.59177	2.08453	0.0356247	0.0462184	75.1602	65.4731
MYZPE13164_0_v1.0_000016570	6.82	8.79	8.92	11.54	9.34	10.15	11.07	12.81	14.69	9.86	13.74	16.75	9.26	13.1533	1.56761	2.4878	0.169288	0.189138	0.364481	0.315703
MYZPE13164_0_v1.0_000016580	60.45	58.85	57.51	62.32	52.79	58.95	70.52	71.86	74.14	67.47	92.23	69.54	58.4783	74.2933	3.23423	9.06707	0.0553065	0.122044	0.310742	0.361765
MYZPE13164_0_v1.0_000016590	70.82	69.72	71.3	73.32	68.18	70.15	60.76	62.52	57.15	66.05	64.4	62.48	70.5817	62.2267	1.71861	3.07945	0.0243492	0.0494877	56.1571	54.0806
MYZPE13164_0_v1.0_000016600	16.42	16.84	17.25	17.55	16.59	17.69	12.56	12.49	10.87	13.09	13.49	11.97	17.0567	12.4117	0.519987	0.919009	0.0304859	0.0740439	78.6312	70.0882
MYZPE13164_0_v1.0_000016610	20.27	18.72	18.31	18.46	17.45	18.27	56.97	54.52	57.35	42.05	48.8	54.65	18.58	52.39	0.931236	5.91652	0.0501203	0.112932	0.3082	0.354082
MYZPE13164_0_v1.0_000016620	59.4	54.71	58.41	56.32	59.77	56.19	40.9	40.61	33.13	42.16	42.64	42.32	57.4667	40.2933	2.02371	3.60223	0.0352153	0.0894002	26.7424	27.0924
MYZPE13164_0_v1.0_000016630	11.56	12.48	11.45	9.66	10.41	10.18	5.33	5.09	4.93	6.33	5.36	4.63	10.9567	5.27833	1.04989	0.581805	0.0958219	0.110225	61.1995	55.2374
MYZPE13164_0_v1.0_000016640	131.66	130.86	127.5	132.92	133.33	137.88	87.79	94.72	105.77	110.05	101.47	96.7	132.358	99.4167	3.40836	8.02829	0.025751	0.080754	9.54048	6.13071
MYZPE13164_0_v1.0_000016650	39.81	37.77	42.19	40.51	38.33	40.49	51.78	47.24	45.81	41.31	37.84	47.61	39.85	45.265	1.60992	4.95812	0.0403995	0.109535	0.340855	0.368716
MYZPE13164_0_v1.0_000016660	0.13	0.13	0.1	0.19	0.09	0.14	0.51	0.28	0.35	0.19	0.31	0.41	0.13	0.341667	0.0352136	0.110348	0.270874	0.32297	0.356705	0.375135
MYZPE13164_0_v1.0_000016670	0	0	0.1	0	0	0	0	0	0	0	0	0	0.0166667	0	0.0408248	0	2.44949	NA	0.186567	0.862069
MYZPE13164_0_v1.0_000016680	0	0	0	0	0.06	0	0	0	0.05	0	0	0	0.01	0.00833333	0.0244949	0.0204124	2.44949	2.44949	0.4914	0.519481
MYZPE13164_0_v1.0_000016690	5.36	4.52	4.86	5.25	5.24	4.8	4.45	6.41	4.49	5.12	6.09	5.41	5.005	5.32833	0.328497	0.809257	0.0656337	0.151878	0.300363	0.394267
MYZPE13164_0_v1.0_000016700	0.11	0	0	0.2	0.08	0.18	0.06	0.11	0	0.15	0.22	0.17	0.095	0.118333	0.0857321	0.0793515	0.902444	0.670576	0.463392	0.325203
MYZPE13164_0_v1.0_000016710	0.17	0.08	0.13	0.15	0.06	0.18	0.17	0	0.05	0.06	0	0.12	0.128333	0.0666667	0.0487511	0.067429	0.379878	1.01143	0.28594	0.524277
MYZPE13164_0_v1.0_000016720	0	0	0	0	0	0	0	0	0	0	0	0	0	0	0	0	NA	NA	0	0
MYZPE13164_0_v1.0_000016730	26.32	25.38	32.64	22.8	22.89	22.6	23	23.73	16.42	20.38	25.56	20.46	25.4383	21.5917	3.85112	3.21865	0.15139	0.149069	0.301687	0.344943
MYZPE13164_0_v1.0_000016740	0	0	0.06	0.1	0	0	0	0	0.11	0	0.11	0	0.0266667	0.0366667	0.0432049	0.0568038	1.62019	1.54919	2.3753	7.6179
MYZPE13164_0_v1.0_000016750	9.61	13.55	12.27	9.8	10.99	10.94	18.81	19.91	20.05	16.32	20.08	20.09	11.1933	19.21	1.50113	1.49927	0.134109	0.0780461	0.340537	0.268757
MYZPE13164_0_v1.0_000016760	1.43	1.51	1.18	2.3	1.01	1.5	2.59	2.67	2.48	2.13	2.75	2.3	1.48833	2.48667	0.444226	0.234833	0.298472	0.094437	0.318735	0.346158
MYZPE13164_0_v1.0_000016770	0	0	0	0	0	0	0	0	0	0	0	0	0	0	0	0	NA	NA	0.224991	0.275314
MYZPE13164_0_v1.0_000016780	27.22	25.97	20.97	23.03	20.71	26.41	17.74	15.93	14.77	12.98	11.27	18.12	24.0517	15.135	2.86312	2.68491	0.11904	0.177398	0.30595	0.311199
MYZPE13164_0_v1.0_000016790	0.43	0.73	0.33	1.34	0.6	0.91	2.22	1.45	1.36	1.27	1.67	1.83	0.723333	1.63333	0.36637	0.353421	0.506502	0.21638	0.295693	0.301406
MYZPE13164_0_v1.0_000016800	3.64	6.72	3.98	7.01	4.11	6.46	6.98	7.31	6.02	7.47	7.29	7.34	5.32	7.06833	1.56191	0.538421	0.293592	0.0761736	0.35419	0.272409
MYZPE13164_0_v1.0_000016810	14.07	19.91	14.02	12.12	13.41	13.82	20.95	20.31	18.68	18.34	19.52	18.43	14.5583	19.3717	2.71948	1.07917	0.186799	0.0557089	0.315734	0.357657
MYZPE13164_0_v1.0_000016820	9.13	7.84	8.07	8.61	9.15	8.59	4.97	5.81	5.21	7.11	6.09	6.12	8.565	5.885	0.535677	0.761098	0.0625426	0.129328	11.7602	7.49157
MYZPE13164_0_v1.0_000016830	16.76	17.4	20.08	18.11	18.03	19.07	12.08	13.28	15.35	14.42	14.85	16.08	18.2417	14.3433	1.18587	1.45226	0.0650091	0.10125	47.2486	35.1776
MYZPE13164_0_v1.0_000016850	2.74	2.32	2.19	2.52	2.31	2.48	1.26	1.86	1.12	1.19	1.33	1.6	2.42667	1.39333	0.195312	0.282253	0.0804856	0.202574	15.6287	13.3015
MYZPE13164_0_v1.0_000016860	12.99	11.61	10.46	10.37	11.6	11.35	6.85	6.47	7.69	8.45	7.86	7.37	11.3967	7.44833	0.954896	0.71449	0.0837873	0.0959262	35.2342	28.6339
MYZPE13164_0_v1.0_000016870	0.08	0	0.12	0.05	0	0.02	0	0.16	0.15	0.11	0.1	0	0.045	0.0866667	0.0480625	0.070899	1.06805	0.818065	0.359497	0.393542
MYZPE13164_0_v1.0_000016880	22.48	21.23	23.41	26.04	23.08	23.69	27.98	25.13	25.18	32.9	26.58	25.53	23.3217	27.2167	1.59215	2.98782	0.0682691	0.109779	0.355175	0.370133
MYZPE13164_0_v1.0_000016890	1.52	1.48	1.47	1.64	1.69	1.55	0.86	1.38	0.9	1.8	1.69	1.46	1.55833	1.34833	0.0888632	0.393366	0.0570245	0.291742	0.290246	0.362193
MYZPE13164_0_v1.0_000016900	0	0	0	0	0	0	0.07	0	0.09	0.1	0	0	0	0.0433333	0	0.0484424	NA	1.1179	0.265903	0.390838
MYZPE13164_0_v1.0_000016910	0	0	0	0	0	0	0	0	0	0	0	0	0	0	0	0	NA	NA	0.821918	0.37037
MYZPE13164_0_v1.0_000016920	0	0	0	0	0.07	0.03	0	0.1	0	0	0.06	0	0.0166667	0.0266667	0.0287518	0.0432049	1.72511	1.62019	0.293352	0.462559
MYZPE13164_0_v1.0_000016940	2.21	1.38	1.68	1.74	1.37	1.89	1.5	2.44	0.7	1.74	1.91	2.16	1.71167	1.74167	0.318962	0.60572	0.186346	0.347782	0.343645	0.375266
MYZPE13164_0_v1.0_000016950	0	0	0	0	0	0	0.06	0	0	0	0	0	0	0.01	0	0.0244949	NA	2.44949	0.234192	0.318706
MYZPE13164_0_v1.0_000016960	0	0	0	0	0	0	0	0	0	0	0	0.15	0	0.025	0	0.0612372	NA	2.44949	0.210231	0.533618
MYZPE13164_0_v1.0_000016970	2.6	3.7	4.75	2.96	1.44	2.74	3.38	1.58	2.26	2.87	1.68	0	3.03167	1.96167	1.11439	1.18312	0.367582	0.603121	0.272707	0.343633
MYZPE13164_0_v1.0_000016980	0.21	0.42	0.08	0.36	0.28	0.31	0.48	0.31	0.2	0.28	0.28	0.23	0.276667	0.296667	0.119778	0.0981156	0.432931	0.330727	0.259902	0.333501
MYZPE13164_0_v1.0_000017000	4.14	7.56	6.34	6.88	7	4.85	5.28	4.83	1.94	5.43	3.69	6.01	6.12833	4.53	1.34215	1.48772	0.219008	0.328416	0	0
MYZPE13164_0_v1.0_000017010	0	0	0	0.07	0.08	0.07	0	0	0	0	0	0	0.0366667	0	0.040332	0	1.09996	NA	0.378564	0.349701
MYZPE13164_0_v1.0_000017020	0	0	0	0	0	0	0.13	0.26	0	0	0	0.39	0	0.13	0	0.164438	NA	1.26491	1.75439	13.0435
MYZPE13164_0_v1.0_000017030	0	0	0	0	0.17	0	0	0	0	0	0	0	0.0283333	0	0.0694022	0	2.44949	NA	0.31348	0.423131
MYZPE13164_0_v1.0_000017040	0	55.33	0	0	0	0	0	0	30.3	0	0	0	9.22167	5.05	22.5884	12.3699	2.44949	2.44949	41.8719	34.6369
MYZPE13164_0_v1.0_000017050	43.01	43.08	40.19	43.1	41.63	42.18	30.01	31.2	30.95	33.82	34.28	32.92	42.1983	32.1967	1.14942	1.72208	0.0272386	0.0534862	55.2502	37.0692
MYZPE13164_0_v1.0_000017060	148.22	152.58	144.78	114.77	137.75	133.15	113.1	116.05	123.41	119.74	114.1	110.28	138.542	116.113	13.5974	4.7657	0.0981469	0.0410435	5.91365	6.9162
MYZPE13164_0_v1.0_000017070	92.79	92.92	91.81	84.95	89.28	93.84	75.56	71.51	84.81	84.32	79.72	80.6	90.9317	79.42	3.321	5.13833	0.0365219	0.0646982	65.1761	65.14
MYZPE13164_0_v1.0_000017080	38.93	36.82	38.8	35.88	37.92	38.16	20.05	21.12	14.44	24.51	24.14	22.38	37.7517	21.1067	1.18774	3.6869	0.031462	0.17468	85.6098	76.1979
MYZPE13164_0_v1.0_000017090	213.47	197.26	204.65	180.93	195.12	198.69	125.57	129.11	140.78	141.9	139.21	123.3	198.353	133.312	10.8028	8.2722	0.0544622	0.0620516	30.7718	32.984
MYZPE13164_0_v1.0_000017100	2.57	2.63	2.83	3.16	3.35	3.27	2.86	2.16	3.09	2.38	3.31	2.53	2.96833	2.72167	0.336358	0.440428	0.113315	0.161823	14.4824	12.2089
MYZPE13164_0_v1.0_000017110	23.63	22.92	22.51	18.44	21.75	20.13	10.96	11.54	11.75	12.38	12.56	12.02	21.5633	11.8683	1.94177	0.584822	0.0900496	0.0492758	68.387	64.1533
MYZPE13164_0_v1.0_000017120	28.9	27.39	24.57	21.54	23.24	25.37	15.33	14.71	17.14	16.88	16.28	17.1	25.1683	16.24	2.68861	1.0129	0.106825	0.0623705	70.4176	63.5772
MYZPE13164_0_v1.0_000017130	57.17	47.98	54.45	55.03	50.54	54.14	44.27	43.16	44.61	41.24	43.1	45.25	53.2183	43.605	3.34299	1.4286	0.0628165	0.0327624	25.4272	21.5995
MYZPE13164_0_v1.0_000017140	3.25	2.27	2.85	3.46	2.93	2.95	11.28	9.81	10.15	6.96	8.2	9.17	2.95167	9.26167	0.40568	1.52294	0.137441	0.164434	12.7611	18.5589
MYZPE13164_0_v1.0_000017150	61.62	67.18	65.04	64.48	62.22	64.38	57.86	52.51	66.28	56.19	60.71	55.56	64.1533	58.185	2.01298	4.79764	0.0313777	0.0824549	51.1892	35.4087
MYZPE13164_0_v1.0_000017160	0.43	0.22	0.33	0.49	0.15	0.47	0.53	0.65	0.67	0.44	0.83	0.48	0.348333	0.6	0.139774	0.145052	0.401264	0.241753	0.970874	0.3663
MYZPE13164_0_v1.0_000017170	0	0	0	0	0	0	0	0	0	0	0	0	0	0	0	0	NA	NA	0.373599	0.947867
MYZPE13164_0_v1.0_000017180	0.65	1.52	0.66	1.25	0.6	0.71	0.11	0.65	0.13	0.44	0.55	0.32	0.898333	0.366667	0.388094	0.220605	0.432015	0.601651	0.232558	0.274977
MYZPE13164_0_v1.0_000017190	0.75	0.75	0.82	0.97	0.86	0.75	0.66	0.5	0.94	1.01	1.55	0.86	0.816667	0.92	0.0880152	0.361386	0.107774	0.392811	0.317084	0.313268
MYZPE13164_0_v1.0_000017200	0	0.08	0	0	0.05	0.02	0	0	0	0	0.05	0.11	0.025	0.0266667	0.0333167	0.0454606	1.33267	1.70477	0.385485	0.454858
MYZPE13164_0_v1.0_000017210	112.19	129.46	122.84	134.08	139.88	135.26	158.01	144.17	155.63	150.83	142.99	145.98	128.952	149.602	10.0408	6.24313	0.0778648	0.0417317	14.9702	11.6826
MYZPE13164_0_v1.0_000017220	49.75	50.68	53.63	52.54	54.05	56.08	48.3	46.88	45.06	46.74	45.75	46.81	52.7883	46.59	2.31834	1.10685	0.0439176	0.0237573	85.9753	77.4694
MYZPE13164_0_v1.0_000017230	0	0	0.78	0.88	0	0.14	0	0	0	0	0.67	0.39	0.3	0.176667	0.415307	0.287657	1.38436	1.62825	5.86233	6.63552
MYZPE13164_0_v1.0_000017240	0	0	0	0	0	0	0	0	0.11	0	0	0	0	0.0183333	0	0.0449073	NA	2.44949	0.315238	0.434783
MYZPE13164_0_v1.0_000017260	0	0	0	0	0	0	0.07	0.36	0.13	0.05	0	0.05	0	0.11	0	0.12946	NA	1.17691	0.2149	0.219619
MYZPE13164_0_v1.0_000017270	0.09	0	0.14	0.1	0.19	0.05	1.33	0.63	1.52	0.36	0.69	0.6	0.095	0.855	0.0665582	0.459511	0.700613	0.537439	0.305956	0.40858
MYZPE13164_0_v1.0_000017280	0	0.15	0.23	0.29	0.09	0	0	0	0.32	0.16	0.34	2.13	0.126667	0.491667	0.119443	0.816098	0.942972	1.65986	1.69492	0
MYZPE13164_0_v1.0_000017290	75.36	89.01	90.53	73.89	89.35	86.49	53.08	57.62	68.44	64.71	70.43	54.93	84.105	61.535	7.47475	7.31192	0.088874	0.118825	52.8139	53.6028
MYZPE13164_0_v1.0_000017300	6.69	7.11	6.64	6.97	5.59	6.71	8.85	8.45	10.03	7.77	8.1	8.11	6.61833	8.55167	0.536075	0.811774	0.0809985	0.0949258	10.8213	11.9926
MYZPE13164_0_v1.0_000017310	47.33	46.09	47.13	44.58	49.93	47.53	29.91	30.92	26.22	30.51	31.62	31.63	47.0983	30.135	1.76738	2.02854	0.0375252	0.0673152	38.8315	34.6051
MYZPE13164_0_v1.0_000017320	28.33	30.08	31.16	29.93	31.03	31.44	22.8	23.54	22.96	23.4	20.51	22.9	30.3283	22.685	1.15182	1.10526	0.0379785	0.0487219	67.0482	50.6961
MYZPE13164_0_v1.0_000017330	2.81	2.55	1.12	1.4	2.76	1.67	2.05	1.48	2.35	2.61	2.23	1.78	2.05167	2.08333	0.743436	0.406727	0.362357	0.195229	0.951257	1.20472
MYZPE13164_0_v1.0_000017340	9.03	7.38	7.92	8.68	8.53	8.95	6.17	5.79	5.91	7.01	7.26	6.6	8.415	6.45667	0.642518	0.599589	0.0763539	0.0928635	51.4745	38.1062
MYZPE13164_0_v1.0_000017350	111.92	116.2	120.76	96.17	112.79	113.44	82.73	87.31	89.14	88.59	83.71	87	111.88	86.4133	8.33768	2.61518	0.0745234	0.0302636	85.0359	74.8932
MYZPE13164_0_v1.0_000017360	344.23	325.03	295.94	195.04	298.65	249.31	179.83	174.41	160.56	175.61	161.24	176.94	284.7	171.432	54.374	8.35782	0.190987	0.0487531	30.1446	21.3015
MYZPE13164_0_v1.0_000017370	86.24	96.28	73.28	62.01	77	76.43	48.41	47.89	47.91	47.64	47.82	51.94	78.54	48.6017	11.6767	1.65541	0.148672	0.0340607	0.469105	0.478437
MYZPE13164_0_v1.0_000017380	153.37	147.62	140.47	115.64	142.71	135.23	55.97	56.97	54.77	65.66	62.3	65.46	139.173	60.1883	13.0878	4.89283	0.0940393	0.0812921	90.8646	85.0676
MYZPE13164_0_v1.0_000017390	61.83	65.91	72.09	54.34	64.24	64.98	47.07	37.65	50.47	39.1	47.95	39.79	63.8983	43.6717	5.79787	5.44606	0.0907359	0.124705	8.44955	10.0829
MYZPE13164_0_v1.0_000017400	9.26	8.37	8.27	7.59	9.13	8.71	5.22	5	4.38	5.48	5.73	5.81	8.555	5.27	0.616174	0.53194	0.072025	0.100937	84.5496	76.9741
MYZPE13164_0_v1.0_000017410	117.72	114.22	112.63	106.57	113.63	115.85	86.92	88.23	91.65	92.87	90.48	92.11	113.437	90.3767	3.81114	2.34136	0.0335971	0.0259067	77.7265	65.5985
MYZPE13164_0_v1.0_000017420	204.16	198.6	201.16	174.21	201.58	200.84	204.6	197.37	219.31	190.15	168.87	204.93	196.758	197.538	11.1883	17.0587	0.056863	0.0863565	68.6444	59.6036
MYZPE13164_0_v1.0_000017430	0	0	0	0	0	0	0	0	0	0	0	0	0	0	0	0	NA	NA	0.833333	0.543478
MYZPE13164_0_v1.0_000017440	0	0	0	0	0	0	0	0	0	0	0.2	0	0	0.0333333	0	0.0816497	NA	2.44949	0	0
MYZPE13164_0_v1.0_000017450	0	0	0	0	0	0	0	0	0	0	0	0.17	0	0.0283333	0	0.0694022	NA	2.44949	48.5021	33.8624
MYZPE13164_0_v1.0_000017460	115.28	109.2	105.07	81.24	101.48	94.37	57.58	58	59.26	65.29	63.69	56.64	101.107	60.0767	12.0192	3.55692	0.118876	0.0592064	5.92307	9.14253
MYZPE13164_0_v1.0_000017470	2.74	3.07	2.58	2.8	3.77	2.85	32.29	32.93	36.74	26.74	21.62	34.06	2.96833	30.73	0.423859	5.53886	0.142794	0.180243	0.783809	1.3703
MYZPE13164_0_v1.0_000017480	22.44	21.88	23.48	22.1	22.93	23.25	19.43	19.35	17.22	20.66	20.87	19.69	22.68	19.5367	0.64209	1.30202	0.0283109	0.0666451	65.4707	57.0401
MYZPE13164_0_v1.0_000017490	0	0.38	0	0.43	0	0.52	0.76	1.53	0.94	0.52	0.98	0	0.221667	0.788333	0.246935	0.510702	1.11399	0.647825	0.212993	0.511654
MYZPE13164_0_v1.0_000017500	43.28	42.9	46.5	54.42	43.38	57.82	35.8	44.03	36.9	42.42	29.8	38.05	48.05	37.8333	6.47328	5.07983	0.13472	0.134269	3.57708	2.73607
MYZPE13164_0_v1.0_000017510	44.97	42.48	49.92	66.2	46.25	54.31	103.34	103.24	118.75	96.71	101.68	102.72	50.6883	104.407	8.64978	7.45316	0.170646	0.0713859	0.386087	0.396732
MYZPE13164_0_v1.0_000017520	0	0	0	0	0	0.69	1.24	0	0	0	0	0	0.115	0.206667	0.281691	0.506228	2.44949	2.44949	0.249299	0.351331
MYZPE13164_0_v1.0_000017530	16.28	14.49	15.76	17.73	15.28	15.18	12.51	13.83	13.3	15.69	15.17	14.41	15.7867	14.1517	1.12488	1.18272	0.0712548	0.0835743	23.2657	13.884
MYZPE13164_0_v1.0_000017540	23.96	22.76	21.01	19.1	21.97	21.18	15.23	16.46	18.23	15.78	15.46	15.54	21.6633	16.1167	1.66148	1.1178	0.0766954	0.0693565	44.0126	39.0244
MYZPE13164_0_v1.0_000017550	16.62	17.5	16.9	18.41	16.7	17.66	19.78	17.82	18.42	18.96	19.19	17.61	17.2983	18.63	0.690519	0.834937	0.0399182	0.0448168	76.1938	74.7004
MYZPE13164_0_v1.0_000017560	9.98	9.14	7.64	9.06	9.01	8.08	4.84	4.51	5.01	4.87	4.49	5.1	8.81833	4.80333	0.834468	0.253272	0.0946288	0.0527284	74.1531	68.0118
MYZPE13164_0_v1.0_000017570	11.79	11.61	12.7	11.62	13.03	12.63	7.71	7.4	8.38	8.08	9.41	7.93	12.23	8.15167	0.627853	0.699983	0.0513372	0.08587	89.6283	85.363
MYZPE13164_0_v1.0_000017600	0.26	0.51	0.19	1.03	0.7	0.98	0.63	1.28	0.32	0.17	0.66	0.19	0.611667	0.541667	0.355045	0.419019	0.580454	0.773573	0.505133	0.210231
MYZPE13164_0_v1.0_000017610	0	0	0	0	0	0	0	0	0.19	0.21	0	0	0	0.0666667	0	0.103473	NA	1.5521	0	0
MYZPE13164_0_v1.0_000017630	56.13	54.2	56.03	51.39	56.27	57.02	47.36	45.83	41.46	54.15	51.13	51.06	55.1733	48.4983	2.07475	4.54715	0.0376042	0.093759	2.73168	2.9705
MYZPE13164_0_v1.0_000017640	64.99	69.18	66.34	66.81	69.49	68.47	56.92	50.18	60.53	54.89	54.66	52.01	67.5467	54.865	1.77945	3.64577	0.0263439	0.0664498	56.7413	47.2033
MYZPE13164_0_v1.0_000017650	104.02	99.32	96.39	82.44	92.16	89.46	42.71	41.02	45.53	51.78	52.69	45.86	93.965	46.5983	7.64249	4.73036	0.0813334	0.101513	72.366	57.8073
MYZPE13164_0_v1.0_000017660	8.03	8.84	7.19	7.34	8.43	8.41	5.92	3.82	5.34	8.09	5.28	6.5	8.04	5.825	0.654462	1.42458	0.0814007	0.244563	69.0805	43.843
MYZPE13164_0_v1.0_000017670	54.32	57.53	55.82	49.69	57.88	53.8	34.15	37.12	34.63	35.48	37.66	34.3	54.84	35.5567	3.0104	1.5027	0.0548943	0.0422621	30.6365	32.2452
MYZPE13164_0_v1.0_000017680	207.83	206.59	194.79	195.48	207.14	199.74	154.07	154.36	167.56	163.64	169.4	156.18	201.928	160.868	6.01744	6.8674	0.0297999	0.0426896	9.65254	11.0454
MYZPE13164_0_v1.0_000017690	81.29	84.73	79.75	66.41	74.81	77.16	43.67	44.39	48.45	47.92	43.51	47.46	77.3583	45.9	6.35482	2.27954	0.0821479	0.0496633	37.3412	25.4741
MYZPE13164_0_v1.0_000017700	34.87	31.75	32.4	32.41	31.97	33.15	54.66	56.07	41.45	48.47	51.29	53.7	32.7583	50.94	1.14022	5.36761	0.034807	0.105371	6.38235	4.72009
MYZPE13164_0_v1.0_000017710	0.26	0.59	0.35	0.38	0.49	0.62	0.22	0.13	0.16	0.35	0.21	0.34	0.448333	0.235	0.142185	0.0913783	0.317142	0.388844	0.334815	0.287221
MYZPE13164_0_v1.0_000017740	3.01	2.46	2.3	2.73	3.35	3.19	5.45	2.45	3.36	4.6	3.91	4.17	2.84	3.99	0.414632	1.03063	0.145997	0.258303	0.333458	0.389922
MYZPE13164_0_v1.0_000017750	0	0	0	9	0	3.89	0	4.7	0	0	6.03	3.63	2.14833	2.39333	3.69973	2.72982	1.72214	1.14059	1.63934	0.78125
MYZPE13164_0_v1.0_000017760	0	0	0	0	0	0	0	0	0	0	0	0	0	0	0	0	NA	NA	1.16959	0.692841
MYZPE13164_0_v1.0_000017770	0	0	0	0	0.14	0	0	0	0	0	0	0	0.0233333	0	0.0571548	0	2.44949	NA	0.161031	0.251678
MYZPE13164_0_v1.0_000017780	0.1	0.1	0	0	0	0	0	0	0	0	0	0	0.0333333	0	0.0516398	0	1.54919	NA	0.161681	0.252738
MYZPE13164_0_v1.0_000017790	0	0	0	0	0	0	0	0	0	0.06	0.06	0	0	0.02	0	0.0309839	NA	1.54919	0.231125	0.435866
MYZPE13164_0_v1.0_000017800	0.18	0.18	0.14	0	0	0	0.62	0.54	1.01	0.36	0.46	0.27	0.0833333	0.543333	0.0924482	0.260359	1.10938	0.479188	0.632411	0.379198
MYZPE13164_0_v1.0_000017810	0	0	0	0.29	0	0.07	0	0.26	0	0	0	0	0.06	0.0433333	0.116103	0.106145	1.93506	2.44949	0.418293	0.468567
MYZPE13164_0_v1.0_000017820	0	0	0	0.24	0.14	0	0	0	0	0	0.13	0	0.0633333	0.0216667	0.103086	0.0530723	1.62767	2.44949	0.227985	0.372867
MYZPE13164_0_v1.0_000017830	0	0.09	0	0	0.06	0	0	0.09	0.06	0	0.06	0	0.025	0.035	0.0398748	0.0398748	1.59499	1.13928	0.225768	0.353669
MYZPE13164_0_v1.0_000017840	0.22	0.16	0.08	0.22	0	0.16	0.29	0.32	0.03	0.36	0.07	0.32	0.14	0.231667	0.0857904	0.143027	0.612789	0.617382	0.301657	0.353741
MYZPE13164_0_v1.0_000017850	0	0	0.39	0.29	0.35	0.14	4.6	3.1	3.8	2.12	1.98	5.46	0.195	3.51	0.173292	1.37955	0.888675	0.393034	0.374007	0.300526
MYZPE13164_0_v1.0_000017860	0	0	0	0	0	0	0	0	0	0	0	0	0	0	0	0	NA	NA	0.416233	0.195695
MYZPE13164_0_v1.0_000017870	0	0	0	0	0	0	0	0	0	0	0	0	0	0	0	0	NA	NA	0	0
MYZPE13164_0_v1.0_000017880	0	0	0	0.06	0	0	0	0.2	0.18	0.53	0.31	0.29	0.01	0.251667	0.0244949	0.175205	2.44949	0.696177	0.465672	0.367939
MYZPE13164_0_v1.0_000017890	0	0	0	0	0	0	0.18	0	0	0.24	0	0	0	0.07	0	0.110091	NA	1.57273	0.348351	0.470133
MYZPE13164_0_v1.0_000017900	1.41	1.77	2.68	2.34	2.31	1.69	0.61	0.89	0.44	0.84	0.91	0.66	2.03333	0.725	0.482604	0.186199	0.237346	0.256826	0.26705	0.575043
MYZPE13164_0_v1.0_000017920	28.81	28.4	28.48	25.13	30.14	29.42	19.61	16.96	16.31	21.51	18.95	21.32	28.3967	19.11	1.72831	2.16251	0.0608632	0.113161	32.3607	28.7959
MYZPE13164_0_v1.0_000017930	35.99	34.22	38.84	38.21	34.31	39.47	27.05	28.04	26.34	29.66	29.09	31.83	36.84	28.6683	2.31437	1.97951	0.0628223	0.0690486	17.4064	13.8291
MYZPE13164_0_v1.0_000017940	18.58	16.74	17.23	14.8	16.94	17.36	10.87	11.85	9.5	11.13	12.49	12.48	16.9417	11.3867	1.23042	1.1419	0.0726269	0.100284	65.3694	67.4861
MYZPE13164_0_v1.0_000017950	18.61	18.3	17.41	13.38	16.34	17.38	8.64	7.92	8.17	11.44	11.47	9.19	16.9033	9.47167	1.9015	1.59629	0.112493	0.168533	20.1508	18.5226
MYZPE13164_0_v1.0_000017960	0	0	0	0	0	0	0	0	0	0	0	0	0	0	0	0	NA	NA	0.56926	0.230681
MYZPE13164_0_v1.0_000017970	33.74	34.51	35.78	40.75	41.41	40.49	23.35	21.99	23.56	29.06	21.98	27.21	37.78	24.525	3.47437	2.93225	0.0919633	0.119562	0.299266	0.364195
MYZPE13164_0_v1.0_000017980	0	0	0	0	0	0	0	0	0	0	0	0	0	0	0	0	NA	NA	0.699301	1.08696
MYZPE13164_0_v1.0_000017990	0.16	0.31	0.71	0.72	0.32	0.67	0.92	1.87	0.97	0.52	1.59	0.92	0.481667	1.13167	0.246367	0.499016	0.511488	0.440956	0.328855	0.333319
MYZPE13164_0_v1.0_000018000	1.14	0.95	1.52	1.66	0.98	1.47	1.08	0.95	0.06	1.15	1.1	1.05	1.28667	0.898333	0.302104	0.416049	0.234796	0.463134	0.335169	0.534555
MYZPE13164_0_v1.0_000018010	0	0	0	0	0	0	0	0	0	0	0	0	0	0	0	0	NA	NA	0.214823	0.330396
MYZPE13164_0_v1.0_000018020	11.97	13.76	10.62	20.6	13.09	15.09	66.27	60.3	72.24	46.98	55.04	47.33	14.1883	58.0267	3.49188	10.203	0.24611	0.175833	0.330052	0.440181
MYZPE13164_0_v1.0_000018030	2.83	3.63	5.41	6	1.48	5.36	9.65	5.77	8.76	9.91	8.77	6.58	4.11833	8.24	1.76691	1.68433	0.429036	0.204409	0.137836	0.270856
MYZPE13164_0_v1.0_000018040	10.25	8.71	7.86	12.02	8.44	10.04	16.2	9.78	16.37	17.47	13	13.41	9.55333	14.3717	1.52478	2.85746	0.159607	0.198826	0.473037	0.210379
MYZPE13164_0_v1.0_000018050	7.56	6.83	6.21	7.19	7.51	7.81	11.56	9.57	12.19	11.35	9.69	10.17	7.185	10.755	0.585414	1.09013	0.0814773	0.101361	0.553141	0.413413
MYZPE13164_0_v1.0_000018060	0.53	0.4	0.91	1.51	0.69	1.07	1.48	1.47	1.21	2.19	2.56	2.6	0.851667	1.91833	0.404496	0.607467	0.474946	0.316664	0.359459	0.322936
MYZPE13164_0_v1.0_000018070	0	0	0	0	0	0	0	0	0	0	0	0	0	0	0	0	NA	NA	0.369565	0.423495
MYZPE13164_0_v1.0_000018080	88.96	97.11	79.13	116.79	83.38	103.66	179.32	141.97	208.74	163.21	172.57	171.04	94.8383	172.808	13.9818	21.8165	0.147428	0.126247	0.30342	0.425532
MYZPE13164_0_v1.0_000018090	20.02	20.29	20.21	21.49	20.6	19.37	19.36	20.04	13.54	17.41	19.22	20.48	20.33	18.3417	0.700314	2.5764	0.0344473	0.140467	5.39223	4.32522
MYZPE13164_0_v1.0_000018100	9.36	9.01	7.11	7.2	8.34	7.02	4.41	4.8	2.58	4.45	5.03	4.08	8.00667	4.225	1.03707	0.870695	0.129525	0.206082	0.300771	0.284233
MYZPE13164_0_v1.0_000018110	11.52	11.15	11.48	10.66	9.64	10.89	6.01	7.3	4.98	6.79	6.99	6.05	10.89	6.35333	0.69685	0.847128	0.0639899	0.133336	0.289987	0.340956
MYZPE13164_0_v1.0_000018120	0	0	0	0.12	0.44	0.06	0	0	0.13	0.12	0	0.16	0.103333	0.0683333	0.171775	0.0760044	1.66234	1.11226	0.0607533	0.417973
MYZPE13164_0_v1.0_000018130	0	0	0	0	0	0	0	0	0	0	0	0	0	0	0	0	NA	NA	0	0
MYZPE13164_0_v1.0_000018140	2.33	2.69	2.81	2.82	2.74	2.74	1.97	1.9	1.87	1.82	2.08	1.82	2.68833	1.91	0.182145	0.100399	0.0677537	0.052565	0.352969	0.390026
MYZPE13164_0_v1.0_000018150	0.64	0	0	0.25	0	0.47	0.05	0	0.13	0.07	0	0	0.226667	0.0416667	0.277393	0.0526941	1.22379	1.26466	0.461184	0.428776
MYZPE13164_0_v1.0_000018160	0	0	0.08	0.06	0.07	0.08	0.2	0	0.25	0.13	0.06	0	0.0483333	0.106667	0.0381663	0.104626	0.789648	0.980872	0.309917	0.521804
MYZPE13164_0_v1.0_000018170	3.16	2.17	2.92	2.9	2.71	3.06	1.51	1.43	0.93	2.08	2.12	1.63	2.82	1.61667	0.353327	0.444057	0.125293	0.274674	0.335226	0.399556
MYZPE13164_0_v1.0_000018180	21.29	19.94	20.79	19.21	21.2	20.43	14.04	13.73	13.27	13.48	13.01	14.62	20.4767	13.6917	0.797187	0.578253	0.0389315	0.0422339	62.0197	58.5419
MYZPE13164_0_v1.0_000018190	163.43	167.34	166.08	147.35	163.64	161.12	146.05	153.8	145.25	151.55	142.6	155.7	161.493	149.158	7.26296	5.25371	0.0449738	0.0352223	81.5899	70.8855
MYZPE13164_0_v1.0_000018200	28.01	28.35	30.18	30.84	28.9	29.37	27.26	27.09	18.84	25.76	25.84	26.54	29.275	25.2217	1.08386	3.18689	0.0370234	0.126355	73.7628	61.1639
MYZPE13164_0_v1.0_000018210	31.24	30.73	33.87	37.86	34.23	35.36	40.64	38.49	34.34	43.5	39.65	39.2	33.8817	39.3033	2.64747	2.99419	0.0781387	0.0761815	3.01979	2.6615
MYZPE13164_0_v1.0_000018220	98.02	96.66	92.08	62.76	87.59	81.2	36.22	42.06	38.7	46.58	42.19	38.13	86.385	40.6467	13.1138	3.72296	0.151806	0.0915934	66.637	66.0448
MYZPE13164_0_v1.0_000018230	63.08	62.91	69.77	64.27	64.21	62.29	53.83	51.46	35	53.68	55.07	53.1	64.4217	50.3567	2.73136	7.61439	0.0423982	0.151209	86.3089	81.6514
MYZPE13164_0_v1.0_000018240	23.06	20.91	24.59	22.15	20.82	22.19	52.11	54.15	52.8	47.52	38.68	45.17	22.2867	48.405	1.41264	5.86297	0.0633849	0.121123	66.047	45.2775
MYZPE13164_0_v1.0_000018250	59.83	56.79	55.99	42.45	55.72	49.65	21.22	21.18	18.79	25.88	24.59	22.77	53.405	22.405	6.30702	2.56734	0.118098	0.114588	78.872	70.6071
MYZPE13164_0_v1.0_000018260	0	0	0	0	0	0	0	0	0	0	0	0	0	0	0	0	NA	NA	0.229753	0.659631
MYZPE13164_0_v1.0_000018270	0	0	0	0	0	0	0	0	0	0	0.13	0	0	0.0216667	0	0.0530723	NA	2.44949	75.7282	79.6296
MYZPE13164_0_v1.0_000018280	0	0	0	0	0	0	0	0	0	0	0	0	0	0	0	0	NA	NA	0.797872	0.343643
MYZPE13164_0_v1.0_000018290	0	0	0	0	0	0	0	0	0	0	0	0	0	0	0	0	NA	NA	0	1.25
MYZPE13164_0_v1.0_000018300	5.81	3.88	5.18	4.31	4.93	4.43	2.66	1.6	1.53	3.73	2.91	2.79	4.75667	2.53667	0.691886	0.840658	0.145456	0.331403	0.486618	0.672344
MYZPE13164_0_v1.0_000018310	0	0	0	0	0	0.02	0.04	0	0	0.06	0.11	0.06	0.00333333	0.045	0.00816497	0.041833	2.44949	0.929622	0.333676	0.630517
MYZPE13164_0_v1.0_000018330	13.68	12.89	13.4	13.99	13.62	12.36	10.66	12.35	5.86	11.35	13.5	11.86	13.3233	10.93	0.596881	2.66234	0.0447997	0.243581	0.331169	0.363963
MYZPE13164_0_v1.0_000018340	70.96	72.57	73.76	80.12	80.1	84.55	72.65	81.88	76.36	86.28	65.8	77.2	77.01	76.695	5.34697	7.13003	0.0694321	0.0929661	7.42715	7.53493
MYZPE13164_0_v1.0_000018350	28.63	26.75	26.7	18.89	28.52	24.74	6.73	7.78	7.15	8.53	6.64	7.75	25.705	7.43	3.63146	0.7249	0.141274	0.0975639	50.9708	38.7776
MYZPE13164_0_v1.0_000018360	0.04	0.04	0.03	0.07	0.08	0.06	0.02	0	0	0.03	0	0	0.0533333	0.00833333	0.0196638	0.0132916	0.368697	1.59499	30.5505	21.7865
MYZPE13164_0_v1.0_000018370	27.97	26.18	26.87	19.95	24.36	23.47	8.11	8.85	7.26	10.48	8.74	8.28	24.8	8.62	2.88871	1.07259	0.11648	0.12443	73.6338	61.5936
MYZPE13164_0_v1.0_000018380	149.12	217.45	196.67	115.79	180.99	140.98	62.36	122.71	83.63	116.51	75.36	87.15	166.833	91.2867	38.0533	23.6211	0.228092	0.258758	0.326293	0.340564
MYZPE13164_0_v1.0_000018390	1.03	1.39	1.04	1.18	0.47	0.76	1.19	1.04	0.64	1.17	1.11	1.03	0.978333	1.03	0.323321	0.201891	0.330482	0.196011	0.353758	0.372304
MYZPE13164_0_v1.0_000018400	0	0	0	0	0	0	0	0	0	0	0	0	0	0	0	0	NA	NA	0	0
MYZPE13164_0_v1.0_000018410	0	0	0	0	0	0.05	0.04	0	0	0	0	0	0.00833333	0.00666667	0.0204124	0.0163299	2.44949	2.44949	0.386567	0.379057
MYZPE13164_0_v1.0_000018420	0	0	0	0	0	0	0	0	0	0	0	0	0	0	0	0	NA	NA	0	0
MYZPE13164_0_v1.0_000018430	5.67	1.07	1.65	3.75	1.34	1.74	2.27	1.96	2.96	3.13	2.16	1.45	2.53667	2.32167	1.80521	0.62933	0.711647	0.271068	21.6495	17.6781
MYZPE13164_0_v1.0_000018440	0.35	0	0	0	0.24	0.1	0	0	0	0.24	0	0.27	0.115	0.085	0.148829	0.132023	1.29416	1.55321	1.53846	0
MYZPE13164_0_v1.0_000018450	9.52	8.4	9.35	5.95	7.98	9.31	2.25	3.14	1.91	2.36	4.25	4.88	8.41833	3.13167	1.35365	1.19772	0.160798	0.382455	0.469484	0.15528
MYZPE13164_0_v1.0_000018470	41.21	61.27	47.69	25.26	66.35	35.29	86.33	43.2	120.41	42.51	25.86	46.92	46.1783	60.8717	15.6061	35.3916	0.337954	0.581414	0.338028	0.236593
MYZPE13164_0_v1.0_000018480	0	0	0	0	0	0	0	0	0	0	0.65	0	0	0.108333	0	0.265361	NA	2.44949	2.69342	2.36907
MYZPE13164_0_v1.0_000018490	0	0	0	0	0	0	0	0.97	0.3	0.33	0	0	0	0.266667	0	0.377659	NA	1.41622	0.350963	0.300777
MYZPE13164_0_v1.0_000018500	0	0	0	0	0	0	0	0	0	0	0	0	0	0	0	0	NA	NA	0.195185	0.187441
MYZPE13164_0_v1.0_000018510	0	0.17	0	0.12	0	0.09	0	0	0	0	0.13	0.13	0.0633333	0.0433333	0.0739369	0.0671317	1.16742	1.54919	0	0
MYZPE13164_0_v1.0_000018530	0	0	0	0	0	0	0.27	0.28	0	0	0	0	0	0.0916667	0	0.142045	NA	1.54958	0.274629	0.299455
MYZPE13164_0_v1.0_000018550	4.95	5.32	4.52	4.29	4.09	4.23	4.22	3.25	3.28	4.24	4.62	4.55	4.56667	4.02667	0.476179	0.611479	0.104273	0.151857	0.355789	0.381066
MYZPE13164_0_v1.0_000018570	0	0	0	0.1	0	0.05	0	0	0	0	0.05	0.06	0.025	0.0183333	0.041833	0.0285774	1.67332	1.55877	0.329623	0.325605
MYZPE13164_0_v1.0_000018580	0.11	0	0	0	0	0	0	0	0	0.15	0.07	0	0.0183333	0.0366667	0.0449073	0.0621825	2.44949	1.69589	0.30654	0.400141
MYZPE13164_0_v1.0_000018590	0.29	0.04	0.1	0.63	0.48	0.36	0.87	0	0.69	0.48	0.62	1.12	0.316667	0.63	0.224024	0.379684	0.707444	0.602673	0.250227	0.401658
MYZPE13164_0_v1.0_000018600	77.46	79.47	81.11	84.9	80.27	83.41	104.92	101.92	85.91	99.42	99	98.13	81.1033	98.2167	2.69709	6.51418	0.033255	0.0663246	3.33818	4.13065
MYZPE13164_0_v1.0_000018610	48.61	46.86	48.51	47.29	48.64	47.36	46.61	46.41	34.81	47.02	48.32	47.33	47.8783	45.0833	0.795774	5.07753	0.0166208	0.112625	16.5573	14.6193
MYZPE13164_0_v1.0_000018620	12.59	11.59	11.94	11.39	12.99	11.89	12.11	10.41	11.74	12.14	14.27	10.81	12.065	11.9133	0.609713	1.35287	0.0505357	0.11356	23.8043	21.4913
MYZPE13164_0_v1.0_000018630	0	0.32	0.24	0.55	0.22	0.18	1.11	0	0.2	0.22	1.03	0.24	0.251667	0.466667	0.180712	0.475885	0.718059	1.01975	0.405132	0.224921
MYZPE13164_0_v1.0_000018640	0.38	0.32	0.27	1.11	0.49	0.51	1.02	0.76	1.01	0.96	1.97	0.76	0.513333	1.08	0.306898	0.451619	0.597854	0.418166	34.8837	25.5319
MYZPE13164_0_v1.0_000018650	0.26	0	0.2	0	0	0.07	0.26	0	0	0.18	0	0.39	0.0883333	0.138333	0.114615	0.165701	1.29753	1.19784	19.4444	20.1099
MYZPE13164_0_v1.0_000018660	1.11	2.47	1.87	2.03	2.05	1.87	3.77	3.83	3.15	2.57	3.05	4.32	1.9	3.44833	0.445017	0.63688	0.234219	0.184692	18.6954	15.5225
MYZPE13164_0_v1.0_000018670	0	0	0	0	0	0.13	0	0.47	0.58	0.65	0	0	0.0216667	0.283333	0.0530723	0.315637	2.44949	1.11401	0.218208	0.251443
MYZPE13164_0_v1.0_000018680	5.14	4.52	3.49	6.33	4.31	4.03	8.14	6.41	5.78	4.24	6.91	4.64	4.63667	6.02	0.992364	1.45389	0.214025	0.24151	0.328421	0.397076
MYZPE13164_0_v1.0_000018690	0	0	0	0	0	0	0	0	0	0	0	0	0	0	0	0	NA	NA	0.869565	0.829876
MYZPE13164_0_v1.0_000018700	0	0	0	0	0	0	0	0	0	0	0	0	0	0	0	0	NA	NA	13.3333	6.57895
MYZPE13164_0_v1.0_000018710	1.75	2.2	3.33	2.53	2.66	2.76	1.52	1.5	1.51	2.23	2.39	1.87	2.53833	1.83667	0.534169	0.395559	0.210441	0.215368	10.9195	12.4579
MYZPE13164_0_v1.0_000018720	0	0	0	0	0	0	0	0.19	0	0	0	0	0	0.0316667	0	0.0775672	NA	2.44949	0	0.202429
MYZPE13164_0_v1.0_000018730	0	0	0	1.04	0	0.26	0	0.95	0.57	0	0	0	0.216667	0.253333	0.416541	0.410447	1.9225	1.62019	18.4332	5.77114
MYZPE13164_0_v1.0_000018740	2.66	4.42	5.84	2.73	2.53	4.51	3.02	0.6	1.74	3.51	4.86	1.42	3.78167	2.525	1.34948	1.56271	0.356848	0.618896	0	0
MYZPE13164_0_v1.0_000018750	0.11	0.22	0.16	0.31	0.15	0.18	0.16	0.22	0.13	0.36	0.21	0.08	0.188333	0.193333	0.0696898	0.0966782	0.370034	0.500059	1.63599	3.76443
MYZPE13164_0_v1.0_000018760	0.32	0	0.18	0	0.44	0.12	0	0	0.2	0	0.13	0	0.176667	0.055	0.176371	0.0880341	0.998325	1.60062	0	0
MYZPE13164_0_v1.0_000018770	11.47	9.66	9.46	10.34	10.5	11.32	8.53	7.61	8.86	8.82	8.85	7.16	10.4583	8.305	0.826521	0.736879	0.0790299	0.0887271	65.0499	59.4433
MYZPE13164_0_v1.0_000018780	170.8	170.63	173.95	167.54	172.14	165.69	225.91	227.59	192.98	229.83	204.58	238.52	170.125	219.902	3.02499	17.3202	0.017781	0.0787636	0.319975	0.495332
MYZPE13164_0_v1.0_000018790	0	0	0	0	0	0	0	0	0	0	0	0	0	0	0	0	NA	NA	0.237614	0.372717
MYZPE13164_0_v1.0_000018800	77.31	75.44	71.01	60.8	67.39	67.23	46.98	44.14	54.97	48.93	51.11	42.25	69.8633	48.0633	6.05083	4.64965	0.0866095	0.0967401	27.5484	18.131
MYZPE13164_0_v1.0_000018810	21.63	21.96	21.22	19.32	20.77	21.28	14.86	14.97	15.54	15.92	18.23	15.81	21.03	15.8883	0.928999	1.22578	0.044175	0.0771497	70.479	62.8467
MYZPE13164_0_v1.0_000018820	42.81	42.16	43.87	38.51	43.47	41.75	29.77	28.95	22.9	29.37	29.53	30.59	42.095	28.5183	1.92499	2.80568	0.0457297	0.0983817	11.6913	10.4734
MYZPE13164_0_v1.0_000018830	0	0	0	0	0	0	0	0	0.38	0	0	0	0	0.0633333	0	0.155134	NA	2.44949	9.01408	6.46067
MYZPE13164_0_v1.0_000018840	0	0	0	0	0	0	0.36	0	0.44	0	0.46	0	0	0.21	0	0.232465	NA	1.10698	0.328304	0.377532
MYZPE13164_0_v1.0_000018850	0	0	0	0	0	0	0	0	0	0	0	0	0	0	0	0	NA	NA	0.412979	0.345572
MYZPE13164_0_v1.0_000018860	0	0	0	0	0	0	0	0	0	0	0	0	0	0	0	0	NA	NA	0	0
MYZPE13164_0_v1.0_000018880	0	0	0	0	0	0	0	0	0	0	0	0	0	0	0	0	NA	NA	0.334268	0.389701
MYZPE13164_0_v1.0_000018890	0	0.31	0	0	0	0	0	0	0	0	0	0	0.0516667	0	0.126557	0	2.44949	NA	0	0
MYZPE13164_0_v1.0_000018900	8.49	7.62	8.82	8.64	9.51	7.9	11.13	10.21	9.04	9.99	9.79	9.19	8.49667	9.89167	0.674764	0.757956	0.0794152	0.0766257	0.607659	0.891257
MYZPE13164_0_v1.0_000018910	41.9	43.34	42.51	43.16	43.42	42.51	33.4	32.26	33.06	38.35	35.02	34.54	42.8067	34.4383	0.597249	2.16208	0.0139522	0.0627811	9.25809	12.4483
MYZPE13164_0_v1.0_000018920	0	0	0	0.07	0	0	0	0	0	0	0	0.09	0.0116667	0.015	0.0285774	0.0367423	2.44949	2.44949	0.329029	0.367157
MYZPE13164_0_v1.0_000018930	0	0	0	0	0	0	0	0	0	0	0	0	0	0	0	0	NA	NA	0.206825	0.18018
MYZPE13164_0_v1.0_000018940	25.08	24.34	22.02	17.35	21.65	23.16	15.62	13.92	15.96	19.86	16.94	16.68	22.2667	16.4967	2.74322	1.96153	0.123199	0.118904	0.505902	0.289645
MYZPE13164_0_v1.0_000018950	12.88	15.2	13.07	14.96	12.03	14.34	24.06	29.18	20.07	24.74	25.49	22.62	13.7467	24.36	1.27219	3.03893	0.0925453	0.124751	0.280674	0.297732
MYZPE13164_0_v1.0_000018960	9.64	8.19	7.15	10.12	8.22	9.36	20.91	23.06	19.58	17.76	22.84	20.25	8.78	20.7333	1.11267	2.01431	0.126728	0.097153	0.345593	0.36214
MYZPE13164_0_v1.0_000018970	18.04	17.77	17.42	23.57	19.77	20.86	14.32	14.9	15.33	21.99	14.83	16.97	19.5717	16.39	2.36252	2.88993	0.120711	0.176323	0.338657	0.364613
MYZPE13164_0_v1.0_000018980	0.05	0.05	0.1	0.05	0.06	0.04	0.11	0.18	0.12	0.09	0.06	0.1	0.0583333	0.11	0.0213698	0.04	0.366339	0.363636	0.33635	0.348857
MYZPE13164_0_v1.0_000018990	0	0	0	0	0	0	0	0	0	0	0	0	0	0	0	0	NA	NA	0.359281	0.186916
MYZPE13164_0_v1.0_000019000	0	0	0	0	0	0	0	0	0	0	0	0	0	0	0	0	NA	NA	0	0
MYZPE13164_0_v1.0_000019010	0	0.35	0.13	1.01	0.24	0.38	0	0	0.11	0	0.11	0.13	0.351667	0.0583333	0.35199	0.0643169	1.00092	1.10258	21.0377	4.9062
MYZPE13164_0_v1.0_000019020	0	0.9	1.33	0.49	0.61	1.72	0	0	0	0	0	0	0.841667	0	0.616293	0	0.732229	NA	17.7326	4.56274
MYZPE13164_0_v1.0_000019030	2.34	3.51	2.74	2.88	2.74	3.99	1.87	2.73	2.75	3.01	3.55	3.73	3.03333	2.94	0.603114	0.667263	0.198829	0.22696	2.29527	0.803166
MYZPE13164_0_v1.0_000019040	2.31	0	3.64	5.07	0	2.76	1.24	0	0	0	1.59	0	2.29667	0.471667	2.01296	0.739038	0.876472	1.56686	0.325169	0.33457
MYZPE13164_0_v1.0_000019050	15.93	15.53	16.26	15.42	16.44	14.31	14.67	14.71	7.6	15.21	17.12	14.64	15.6483	13.9917	0.766483	3.27172	0.0489818	0.233833	0.35339	0.374512
MYZPE13164_0_v1.0_000019060	0.4	0	0	0	0	0	0	0	0	0	0	0	0.0666667	0	0.163299	0	2.44949	NA	0.636943	0
MYZPE13164_0_v1.0_000019070	1.49	0.78	1.84	1.28	1.08	1.23	0.7	0.84	1.06	1.27	1.64	0.65	1.28333	1.02667	0.360592	0.379456	0.280981	0.3696	1.67926	1.18906
MYZPE13164_0_v1.0_000019080	0	0	0	0	0	0	0	0	0	0	0	0	0	0	0	0	NA	NA	0	0
MYZPE13164_0_v1.0_000019090	0.5	0.4	0.3	0.35	0.75	0.43	0.73	1.19	0.44	0.67	0.57	1.1	0.455	0.783333	0.159844	0.298239	0.351305	0.380731	0.255009	0.0829646
MYZPE13164_0_v1.0_000019100	19.35	18.19	19.29	20.32	19.47	20.26	20.29	20.4	16.92	20.94	21.25	21.63	19.48	20.2383	0.778614	1.70251	0.0399699	0.084123	7.49734	5.06929
MYZPE13164_0_v1.0_000019110	5.95	6.19	6.28	7.46	6.6	6.67	8.26	7.94	8.16	7.35	8.36	8.2	6.525	8.045	0.529858	0.367899	0.0812044	0.0457302	0.376484	0.369237
MYZPE13164_0_v1.0_000019120	4.46	3.18	3.98	3.57	4.41	4.45	1.59	2.51	1.79	2.77	1.57	1.97	4.00833	2.03333	0.53656	0.498865	0.133861	0.245344	0.336127	0.344204
MYZPE13164_0_v1.0_000019130	17.55	16.14	20.36	24.78	17.57	22.42	21.28	22.63	25.19	22.48	18.26	21.16	19.8033	21.8333	3.32894	2.27369	0.1681	0.104138	0.266667	0.444939
MYZPE13164_0_v1.0_000019140	0	0.28	0.21	0	0	0	0.14	0	0	0	0	0	0.0816667	0.0233333	0.128439	0.0571548	1.57273	2.44949	0	0
MYZPE13164_0_v1.0_000019170	0.17	0	0.25	0	0.23	0.09	0.33	0.17	0.21	0.22	0.53	0.12	0.123333	0.263333	0.110574	0.148009	0.896548	0.56206	31	40.5714
MYZPE13164_0_v1.0_000019180	0.1	0.2	0.08	0.12	0	0.08	0.35	0	0.32	0.75	0.39	0.3	0.0966667	0.351667	0.0650128	0.239785	0.672546	0.681852	19.39	12.3162
MYZPE13164_0_v1.0_000019190	0	0	0	0	0	0	0	0	0	0	0	0	0	0	0	0	NA	NA	0.064433	0.360036
MYZPE13164_0_v1.0_000019200	0	0	0	0	0	0	0	0	0	0	0	0	0	0	0	0	NA	NA	0	0
MYZPE13164_0_v1.0_000019210	0	0	0.18	0.14	0	0	0	0	0	0.16	0	0	0.0533333	0.0266667	0.0835863	0.0653197	1.56724	2.44949	0.412088	0.530303
MYZPE13164_0_v1.0_000019220	0	0	0.08	0	0	0	1.49	0.98	3.46	0.15	0.14	0.4	0.0133333	1.10333	0.0326599	1.26887	2.44949	1.15003	0.390971	0.349764
MYZPE13164_0_v1.0_000019240	10.03	10.58	23.96	5.07	22.13	8.84	13.55	5.5	27.78	15.11	7.83	10.25	13.435	13.3367	7.70988	7.91283	0.573865	0.593314	0	0.8
MYZPE13164_0_v1.0_000019260	1.22	0	0	0.35	0	0.51	0.31	0.62	0	0	0	0.47	0.346667	0.233333	0.479569	0.273764	1.38337	1.17327	0	0
MYZPE13164_0_v1.0_000019270	0.33	0.17	0.38	0.29	0.12	0.32	0.17	0.5	0.31	0.34	0.43	0.25	0.268333	0.333333	0.101078	0.119443	0.376686	0.358329	0.282402	0.388825
MYZPE13164_0_v1.0_000019280	0	0	0.35	0	0	0	0	0	0	0	0	0	0.0583333	0	0.142887	0	2.44949	NA	0.484262	0.477327
MYZPE13164_0_v1.0_000019290	0.36	0	0	0	0	0	0	0	0	0	0	0	0.06	0	0.146969	0	2.44949	NA	0.152207	1.73319
MYZPE13164_0_v1.0_000019300	0.18	0.28	0.24	0.27	0.16	0.2	0.14	0.28	0.24	0.29	0.17	0.19	0.221667	0.218333	0.0491596	0.0611283	0.221773	0.279977	6.68011	19.3894
MYZPE13164_0_v1.0_000019310	0	0	0	0	0	0	0.19	0	0.08	0	0	0	0	0.045	0	0.0779102	NA	1.73134	0.294474	0.301579
MYZPE13164_0_v1.0_000019320	0	0	0	0	0	0	0	0	0	4.72	4.2	0	0	1.48667	0	2.309	NA	1.55314	0	0
MYZPE13164_0_v1.0_000019330	0	0	0	0	0	0	0	0	0	0	0	0	0	0	0	0	NA	NA	0	0.552486
MYZPE13164_0_v1.0_000019340	1.84	0	0.39	1.29	2.42	1.95	7.04	14.35	5.65	4.45	9.7	7.95	1.315	8.19	0.947138	3.52264	0.720257	0.430115	0.900901	0.222222
MYZPE13164_0_v1.0_000019350	0	0	0	0	0	0	0.3	0	0	0	0	0	0	0.05	0	0.122474	NA	2.44949	1.75439	0.840336
MYZPE13164_0_v1.0_000019360	0	0	0.12	0	0	0.04	0	0.49	0.1	0	0.1	0	0.0266667	0.115	0.0484424	0.190132	1.81659	1.65332	0.231963	0.29376
MYZPE13164_0_v1.0_000019370	45.71	46.71	52.72	76.24	44.96	53.32	55.32	56.06	55.33	54.44	63.01	47.92	53.2767	55.3467	11.8082	4.80029	0.221639	0.0867313	0.256191	0.177148
MYZPE13164_0_v1.0_000019380	0	0	0	0	0	0	0	0	0	0	0	0	0	0	0	0	NA	NA	0	0
MYZPE13164_0_v1.0_000019390	0	0	0	0	0	0	0	0	0	0	0	0	0	0	0	0	NA	NA	0.183993	0.246914
MYZPE13164_0_v1.0_000019400	0	0	0	0	0	0	0	0	0	0	0	0	0	0	0	0	NA	NA	0.315856	0.353857
MYZPE13164_0_v1.0_000019410	0	0	0	0	0	0	0	0.36	0.11	0	0	0	0	0.0783333	0	0.144833	NA	1.84893	0.412371	0.290698
MYZPE13164_0_v1.0_000019420	27.61	27.95	27.64	35.4	29.01	32.26	36.24	37.8	51.39	36.04	38.23	40.74	29.9783	40.0733	3.18525	5.79723	0.106252	0.144666	0.316456	0.511509
MYZPE13164_0_v1.0_000019430	42.89	52.82	48.9	67.65	48.88	62.59	143.08	136.01	188.16	130.39	132.12	135.69	53.955	144.242	9.35037	21.9539	0.173299	0.152202	0.37032	0.342969
MYZPE13164_0_v1.0_000019440	64.27	61.88	66.73	63.32	63.37	64.16	50.39	51.25	40.84	50.76	50.56	49.71	63.955	48.9183	1.6058	3.98937	0.0251083	0.0815517	30.6319	33.1426
MYZPE13164_0_v1.0_000019450	0	0	0	0	0	0.08	0	0	0.17	0	0	0	0.0133333	0.0283333	0.0326599	0.0694022	2.44949	2.44949	0.424328	0.456053
MYZPE13164_0_v1.0_000019460	65.71	65.18	65.67	52.67	64.97	60.23	34.32	34.68	33.48	35.05	37.53	35.37	62.405	35.0717	5.20315	1.37001	0.0833772	0.0390633	70.7108	62.9922
MYZPE13164_0_v1.0_000019470	5.52	6.4	5.12	6.81	5.81	6.58	11.42	10.9	11.61	10.9	10.65	11.78	6.04	11.21	0.660878	0.454929	0.109417	0.0405824	0.356552	0.353426
MYZPE13164_0_v1.0_000019480	57.14	55.22	58.5	56.47	56.31	56.76	52.51	52.37	51.33	48.46	41.29	38.72	56.7333	47.4467	1.07944	6.00072	0.0190265	0.126473	0.355393	0.366444
MYZPE13164_0_v1.0_000019490	0.17	0	0.07	0.1	0.12	0.02	0.04	0	0.05	0.06	0	0.06	0.08	0.035	0.063561	0.0281069	0.794512	0.803055	0.313718	0.336341
MYZPE13164_0_v1.0_000019500	29.91	24.22	20.96	14.92	21.84	10.89	16.21	4.83	4.56	10.58	13.68	16.63	20.4567	11.0817	6.75087	5.39819	0.330008	0.487128	0.268353	0.324263
MYZPE13164_0_v1.0_000019510	1.23	1.23	0.95	1.56	0.92	0.91	3.25	1.79	2.24	1.88	1.86	1.73	1.13333	2.125	0.256801	0.579198	0.226589	0.272564	25.8795	25.5447
MYZPE13164_0_v1.0_000019520	21.97	24.08	25.65	26.88	22.97	22.8	25.37	25.29	24.62	22.56	22.92	24.07	24.0583	24.1383	1.87748	1.1879	0.0780387	0.049212	0.299596	0.353177
MYZPE13164_0_v1.0_000019530	110.13	101.01	97.96	78.14	106.42	97.19	57.87	59.6	54.35	55.5	55.89	58.19	98.475	56.9	11.1429	1.96863	0.113154	0.0345981	16.205	13.9585
MYZPE13164_0_v1.0_000019540	0.81	0.24	0.8	0.53	0.36	0.39	0.5	0.38	0.53	0.75	0.51	0.46	0.521667	0.521667	0.238111	0.123841	0.456442	0.237395	8.06109	7.89642
MYZPE13164_0_v1.0_000019550	7.71	6.56	8.51	7.97	7.09	9.92	7.75	7.23	8.13	8.62	7.78	7.38	7.96	7.815	1.17674	0.506784	0.147832	0.0648476	83.5111	77.3632
MYZPE13164_0_v1.0_000019560	7.92	7.02	7.48	5.67	5.87	6.6	4.55	3.69	4.09	5.24	4.15	4.37	6.76	4.34833	0.887401	0.524535	0.131272	0.120629	83.2572	77.5657
MYZPE13164_0_v1.0_000019570	0.59	0.89	0.68	0.63	0.82	0.65	0.64	0.2	1.06	0.93	1.02	0.51	0.71	0.726667	0.118152	0.337738	0.166412	0.464776	90.1834	82.5424
MYZPE13164_0_v1.0_000019580	57.7	54.12	55.52	55.66	56.93	57.95	42.56	38.26	46.43	46.96	43.21	42.35	56.3133	43.295	1.47301	3.16393	0.0261573	0.0730783	1.71863	1.70327
MYZPE13164_0_v1.0_000019590	22.23	23.4	24.38	26.33	23.21	23.37	25.71	29.45	21.74	28.22	30.4	25.48	23.82	26.8333	1.40661	3.17888	0.0590518	0.118468	0.336471	0.354179
MYZPE13164_0_v1.0_000019600	31.39	36.1	33.78	26.85	31.72	31.11	29.03	30.41	33.03	29.23	31.54	29.13	31.825	30.395	3.08414	1.61711	0.0969095	0.053203	0.323683	0.314689
MYZPE13164_0_v1.0_000019610	38.27	39.55	56.5	31.33	50.51	37.86	10.76	14.34	20.78	17.6	14.08	14.61	42.3367	15.3617	9.30477	3.42915	0.21978	0.223228	0.291945	0.328212
MYZPE13164_0_v1.0_000019620	143.94	148.48	163.8	104.28	153.03	142.26	14.24	25.97	42.12	42.36	26.53	37.25	142.632	31.4117	20.3132	11.1079	0.142417	0.353624	0.341689	0.362417
MYZPE13164_0_v1.0_000019630	0	0	0	0	0	0	0	0	0	0	0	0	0	0	0	0	NA	NA	9.92366	8.38323
MYZPE13164_0_v1.0_000019640	6.5	6.83	6.34	6.44	5.86	7.08	6.2	7.12	5.03	5.79	6.14	6.82	6.50833	6.18333	0.420401	0.744276	0.0645942	0.120368	0.341878	0.38317
MYZPE13164_0_v1.0_000019650	0.84	0.63	0.96	0.61	0.44	0.63	0.42	0.32	0.2	0.64	0.34	0.47	0.685	0.398333	0.185122	0.150255	0.27025	0.37721	0.388483	0.391445
MYZPE13164_0_v1.0_000019660	28.66	31.38	28.8	25.11	28.63	34.22	18.21	17.54	21.9	21.4	19.32	25.15	29.4667	20.5867	3.06694	2.81942	0.104082	0.136953	6.42093	3.07798
MYZPE13164_0_v1.0_000019670	0	0	0	0	0.06	0	0.04	0	0.05	0.06	0	0.06	0.01	0.035	0.0244949	0.0281069	2.44949	0.803055	0.328401	0.329713
MYZPE13164_0_v1.0_000019680	30.13	28.27	28.99	24.19	30.27	27.48	12.29	12.47	12.52	14.87	15.18	13.19	28.2217	13.42	2.24653	1.28393	0.079603	0.095673	32.6996	33.6983
MYZPE13164_0_v1.0_000019690	103.35	105.82	94.81	77.56	98.89	95.05	61.14	60.2	65.02	61.99	58.73	65.85	95.9133	62.155	10.0111	2.77385	0.104377	0.044628	50.7398	45.6022
MYZPE13164_0_v1.0_000019700	19.33	20.12	21.89	28.27	19.9	23.57	161.26	164.99	155.86	114.47	156.69	172.7	22.18	154.328	3.36657	20.4736	0.151784	0.132663	43.9088	32.0529
MYZPE13164_0_v1.0_000019710	71.18	72.79	72.63	85.24	76.23	79.72	68.64	66.49	65.17	72.18	74.85	63.47	76.2983	68.4667	5.35963	4.34299	0.0702457	0.0634322	83.3995	74.3137
MYZPE13164_0_v1.0_000019720	6.26	6.04	7.62	5.04	5.52	6.44	6.7	5.06	7.62	6.92	6.12	7	6.15333	6.57	0.882965	0.88424	0.143494	0.134587	90.2174	86.7696
MYZPE13164_0_v1.0_000019730	8.74	8.89	9.29	8.64	7.84	9.31	6.77	8.4	7.49	8.89	8.58	8.69	8.785	8.13667	0.539954	0.827712	0.0614631	0.101726	79.1962	79.085
MYZPE13164_0_v1.0_000019740	40.9	42.03	43.13	41.21	42.32	43.14	71.03	71.19	62.7	66.34	63.35	71.47	42.1217	67.68	0.940753	4.08048	0.0223342	0.0602908	64.4404	52.9473
MYZPE13164_0_v1.0_000019750	20.44	24.96	23.88	25.68	23.57	25.5	65.26	65.87	69.83	62.39	61.88	68.51	24.005	65.6233	1.94251	3.18398	0.0809211	0.0485191	1.03137	1.15079
MYZPE13164_0_v1.0_000019760	33.16	32.77	32.57	27.73	31.36	31.44	18.38	18.3	20.04	19.59	20.89	18.93	31.505	19.355	1.98743	1.01242	0.0630829	0.0523078	71.8059	61.1583
MYZPE13164_0_v1.0_000019770	22.14	19.05	21.57	21.32	20.88	21.42	21.68	20.48	22.43	23.49	22.38	21.26	21.0633	21.9533	1.06735	1.0485	0.0506732	0.0477603	79.2853	70.3155
MYZPE13164_0_v1.0_000019780	118	116.06	118.41	110.11	112.55	116.2	108.18	110.25	108.27	108.34	110.68	110.32	115.222	109.34	3.24997	1.1895	0.0282062	0.0108789	8.54559	9.33831
MYZPE13164_0_v1.0_000019790	31.23	34.6	28.01	38.01	30	40.19	55.08	40.55	58.86	49.46	46.03	47.63	33.6733	49.6017	4.768	6.54715	0.141596	0.131995	1.33333	2.2756
MYZPE13164_0_v1.0_000019800	41.39	42.73	33.48	47.49	32.97	44.86	68.32	53.86	78.31	59.53	58.96	67.13	40.4867	64.3517	5.99358	8.72577	0.148038	0.135595	0.365922	0.491829
MYZPE13164_0_v1.0_000019810	0	0.31	0	0	0	0	0	0.31	0	0	0	0	0.0516667	0.0516667	0.126557	0.126557	2.44949	2.44949	0.264288	0.520957
MYZPE13164_0_v1.0_000019820	25.18	21.71	21.8	16.17	22.58	21.56	14.74	14.2	12.14	13.54	12.98	12.77	21.5	13.395	2.94127	0.960828	0.136803	0.0717303	34.8839	25.7657
MYZPE13164_0_v1.0_000019830	3.97	4.76	4.8	4.44	4.52	4.39	6.94	6.78	4.67	5.42	5.94	6.45	4.48	6.03333	0.300732	0.871405	0.0671278	0.144432	0.344107	0.365884
MYZPE13164_0_v1.0_000019840	40.35	42.67	39.1	43.31	41.87	42.18	43.78	43.63	44.43	43.22	36.59	40.81	41.58	42.0767	1.5677	2.96201	0.0377032	0.0703956	0.352788	0.371592
MYZPE13164_0_v1.0_000019850	0.49	0.69	0.59	0.64	0.45	0.73	0.68	0.53	0.38	0.52	0.7	0.54	0.598333	0.558333	0.11071	0.117714	0.18503	0.210832	0.306071	0.365671
MYZPE13164_0_v1.0_000019860	21.42	18.8	19.6	18.57	19.56	20.17	14.38	15.17	11.04	14.56	15.28	14.51	19.6867	14.1567	1.02905	1.57097	0.0522715	0.11097	48.8072	48.7646
MYZPE13164_0_v1.0_000019870	1.98	2.34	2.22	2	1.62	2.26	6.03	5.21	6.99	5.27	5.08	5.51	2.07	5.68167	0.263439	0.723392	0.127265	0.12732	0.458666	0.565174
MYZPE13164_0_v1.0_000019880	19.36	21.7	19.84	28.31	19.78	24.03	69.09	59.17	61.24	53	55.36	62.23	22.17	60.015	3.47612	5.66314	0.156794	0.0943621	0.387855	0.472649
MYZPE13164_0_v1.0_000019890	0.16	0.05	0.04	0.06	0	0.03	0.19	0.33	0.21	0.22	0.07	0.12	0.0566667	0.19	0.0546504	0.089666	0.964419	0.471927	0.447154	0.451998
MYZPE13164_0_v1.0_000019900	148.12	147.78	159	141.95	147.09	142.54	97	95.09	95.4	113.87	108.34	94.96	147.747	100.777	6.13058	8.22171	0.0414938	0.0815835	10.3735	12.4805
MYZPE13164_0_v1.0_000019910	2.36	2.76	2.56	3	2.62	2.74	7.42	6.09	6.91	4.31	3.45	5.56	2.67333	5.62333	0.215654	1.5201	0.0806686	0.27032	0.354933	0.347775
MYZPE13164_0_v1.0_000019920	2.78	4.2	3.45	3.31	2.99	3.28	3.92	3.19	3.45	2.69	3.53	2.81	3.335	3.265	0.488293	0.464058	0.146415	0.142131	0.353844	0.350047
MYZPE13164_0_v1.0_000019930	0	0	0	0	0	0	0	0	0	0	0	0	0	0	0	0	NA	NA	0	1.47059
MYZPE13164_0_v1.0_000019940	9.64	7.87	10.54	8.06	10.22	9.45	4.11	3.97	3.11	4.5	4.43	3.86	9.29667	3.99667	1.10495	0.501903	0.118854	0.12558	0.33358	0.407997
MYZPE13164_0_v1.0_000019950	0	0	0	0	0	0.04	0	0	0	0.09	0	0	0.00666667	0.015	0.0163299	0.0367423	2.44949	2.44949	0	0.571429
MYZPE13164_0_v1.0_000019960	0	0	0.49	0.23	0.09	0.14	0.51	0.91	0.65	0.79	0.75	1.15	0.158333	0.793333	0.184544	0.220696	1.16554	0.278188	0.315756	0.421141
MYZPE13164_0_v1.0_000019970	34.8	33.45	30.54	35.1	36.85	35.69	27.23	29.63	27.01	36.75	28.55	26.61	34.405	29.2967	2.19629	3.8194	0.0638365	0.13037	0.34199	0.410338
MYZPE13164_0_v1.0_000019980	21.15	20.71	20.09	22.39	19.5	21.75	16.39	16.49	13.7	16.68	18.46	15.43	20.9317	16.1917	1.06314	1.56848	0.0507908	0.0968697	61.9804	54.1848
MYZPE13164_0_v1.0_000019990	18.96	18.65	20.97	22.35	20.28	20.54	20.05	19.25	18.95	22.34	21.05	18.83	20.2917	20.0783	1.35846	1.38403	0.0669467	0.0689315	34.0539	30.4518
MYZPE13164_0_v1.0_000020000	0	0	0	0	0	0.32	0	0	0	0	0	0	0.0533333	0	0.130639	0	2.44949	NA	0.327103	0.224
MYZPE13164_0_v1.0_000020010	0.67	0.6	0.73	0.85	0.6	0.83	1.14	0.86	0.78	1.05	0.76	1.31	0.713333	0.983333	0.109666	0.220061	0.153738	0.22379	12.929	10.7366
MYZPE13164_0_v1.0_000020020	33.7	36.26	36.18	51.07	35.72	41.39	51.92	48.14	49.05	63.85	65.38	44.84	39.0533	53.8633	6.41387	8.64279	0.164233	0.160458	1.94142	2.10677
MYZPE13164_0_v1.0_000020030	31.93	27.65	27.33	24.84	25.76	26.73	16.33	15.05	17.79	21.39	20.44	16.08	27.3733	17.8467	2.46074	2.55055	0.0898954	0.142915	62.9525	55.3892
MYZPE13164_0_v1.0_000020040	17.78	16.4	15.63	15.34	16.69	16.66	9.35	9.59	9.39	10.47	10.96	9.76	16.4167	9.92	0.868439	0.651828	0.0528999	0.0657085	72.3488	62.8393
MYZPE13164_0_v1.0_000020050	19.57	20.19	20.7	18.1	19.56	18.76	24.32	27.39	23.4	23.42	22.78	24.88	19.48	24.365	0.941254	1.65857	0.048319	0.068072	0.379415	0.374818
MYZPE13164_0_v1.0_000020080	0.73	0.37	0.56	0.85	0.76	0.5	2.18	0.92	1.49	1.12	1.3	1.36	0.628333	1.395	0.181485	0.432839	0.288835	0.310279	0.350805	0.53972
MYZPE13164_0_v1.0_000020090	19.24	22.65	17.02	18.03	19.3	19.89	18.04	19.25	20.75	20.71	20.06	18.77	19.355	19.5967	1.91663	1.09646	0.0990251	0.0559514	0.718809	0.754721
MYZPE13164_0_v1.0_000020100	2.52	3.82	3.84	3.8	5.01	3.98	4.54	4.44	2.95	3.01	3.25	1.9	3.82833	3.34833	0.791465	0.999228	0.206739	0.298425	0.309936	0.305316
MYZPE13164_0_v1.0_000020140	38.3	40.84	39.49	50.73	38.84	47.68	72.64	72.48	73.19	74.24	71.76	86.6	42.6467	75.1517	5.23999	5.6691	0.12287	0.0754354	34.5135	27.4832
MYZPE13164_0_v1.0_000020150	66.37	74.41	72.65	61.19	67.8	67.43	31.69	30.18	31.58	35.13	31.84	39.66	68.3083	33.3467	4.72309	3.49863	0.0691437	0.104917	38.7654	31.8016
MYZPE13164_0_v1.0_000020160	138.69	129.75	129.69	100.54	126.29	112.61	61.02	64.26	56.5	67.81	70.61	61.08	122.928	63.5467	13.8542	5.11272	0.112701	0.0804561	55.7527	47.2421
MYZPE13164_0_v1.0_000020170	7.38	6.54	7.74	6.48	7.73	7.5	8.87	8.48	6.74	8.59	8.45	8.86	7.22833	8.33167	0.573425	0.800635	0.0793302	0.0960954	0.362959	0.457907
MYZPE13164_0_v1.0_000020180	0	0.34	0	0.19	0.56	0.3	0.46	0	0.14	0.32	0	0.22	0.231667	0.19	0.216002	0.181879	0.932381	0.957258	0.354925	0.302572
MYZPE13164_0_v1.0_000020190	59.94	36.67	36.15	119.96	9.61	7.17	1.26	1.92	1.17	0	2.51	0	44.9167	1.14333	41.6496	1.00992	0.927263	0.883316	0.220507	0.259853
MYZPE13164_0_v1.0_000020200	0	0	0	0	0	0	0.38	0	0.29	0	0	0	0	0.111667	0	0.175319	NA	1.57002	0	1.04167
MYZPE13164_0_v1.0_000020210	15.41	13.48	15.68	16.84	15.35	15.89	37.23	38.2	33.97	29.74	30.59	35.5	15.4417	34.205	1.10188	3.45969	0.0713575	0.101146	0.33915	0.360079
MYZPE13164_0_v1.0_000020220	10.18	10.24	9.98	11.61	11.44	11.59	9.16	9.06	9.29	10.13	11.47	8.31	10.84	9.57	0.781102	1.09707	0.0720574	0.114636	16.1372	10.7405
MYZPE13164_0_v1.0_000020230	7.5	7.51	6.36	5.92	6.53	6.52	3.48	3.79	3.88	3.49	4.36	4.71	6.72333	3.95167	0.644691	0.491667	0.0958886	0.12442	49.8853	35.4679
MYZPE13164_0_v1.0_000020240	15.36	13.43	11.84	10.4	13.66	12.29	10.91	15.88	6.12	11.01	15.16	13.29	12.83	12.0617	1.71034	3.56157	0.133308	0.29528	0.337963	0.335445
MYZPE13164_0_v1.0_000020250	0	0	0	0	0	9.73	0	0	0	0	0	0	1.62167	0	3.97226	0	2.44949	NA	0.606586	0.607903
MYZPE13164_0_v1.0_000020260	23.08	22.04	22.95	25.37	22.37	22.5	22.1	21.24	19.34	21.36	22.84	20.63	23.0517	21.2517	1.19819	1.20791	0.0519784	0.0568386	24.7236	26.5273
MYZPE13164_0_v1.0_000020270	35.34	36.52	38.34	42.61	36.57	41.45	45.63	44.46	47.16	45.71	42.91	47.78	38.4717	45.6083	2.94096	1.77394	0.0764449	0.038895	81.0184	75.5086
MYZPE13164_0_v1.0_000020280	504.49	519.56	497	568.22	508.24	520.04	393.27	394.82	469.26	450.57	450.65	414.06	519.592	428.772	25.4253	32.3192	0.0489332	0.0753762	26.234	24.3412
MYZPE13164_0_v1.0_000020290	16.74	19.73	21.83	23.33	22.8	23.88	29.26	25.71	31.61	25.77	24.83	31.55	21.385	28.1217	2.70272	3.07894	0.126384	0.109486	11.6141	10.2132
MYZPE13164_0_v1.0_000020300	22.72	23.58	22.76	24.23	23.2	24.45	23.52	22.84	23.02	25.51	26.32	24.03	23.49	24.2067	0.733103	1.41022	0.0312092	0.0582573	32.7656	26.9847
MYZPE13164_0_v1.0_000020310	38.71	39.19	40.45	43.79	39.39	43.84	34.08	33.79	36.09	35.08	34.63	35.52	40.895	34.865	2.33231	0.872118	0.0570317	0.0250141	16.5107	12.5039
MYZPE13164_0_v1.0_000020320	58.18	59.33	64.95	67.14	64.94	64.05	68.16	67.19	50.46	74.79	73.27	70.09	63.0983	67.3267	3.53416	8.76194	0.0560104	0.130141	39.3165	37.2383
MYZPE13164_0_v1.0_000020330	0	0	0.3	0.11	0.41	0.37	0.29	0.2	0	0.13	0.5	0	0.198333	0.186667	0.184977	0.190753	0.93266	1.02189	0.167224	0.519931
MYZPE13164_0_v1.0_000020340	0	0	0	0	1.26	0	0.3	0	0	0.42	0.79	0	0.21	0.251667	0.514393	0.319526	2.44949	1.26964	0.283703	0.288023
MYZPE13164_0_v1.0_000020350	9.59	8.71	9.13	9.05	7.22	8.48	10.66	10.39	9.05	11.28	10.9	9.84	8.69667	10.3533	0.817109	0.801889	0.0939565	0.0774523	0.345433	0.365691
MYZPE13164_0_v1.0_000020360	17.7	17.18	19.28	18.21	19.18	18.55	12.66	14.95	11.89	14.16	13.4	13.73	18.35	13.465	0.825203	1.08548	0.0449702	0.080615	0.620158	0.764589
MYZPE13164_0_v1.0_000020370	4.22	4.44	4.49	6.21	5.59	4.83	5.4	4.83	4.44	4.64	5.85	5.61	4.96333	5.12833	0.776548	0.570593	0.156457	0.111263	0.577447	0.79794
MYZPE13164_0_v1.0_000020380	106.24	98.35	105.55	105.93	100.88	101.78	73.13	73.47	81.62	76	80.78	75.36	103.122	76.7267	3.25888	3.64176	0.0316023	0.047464	8.87453	10.0877
MYZPE13164_0_v1.0_000020390	35.21	33.24	34.13	38.22	38.11	39.82	31.24	31.87	30.75	33.69	35.47	33.59	36.455	32.7683	2.62562	1.79109	0.0720235	0.0546593	88.7944	86.0041
MYZPE13164_0_v1.0_000020400	36.91	38.02	38.85	48.88	39.13	44.71	91.43	89.17	93.43	81.56	73.6	85.98	41.0833	85.8617	4.6807	7.32254	0.113932	0.085283	0.344851	0.427118
MYZPE13164_0_v1.0_000020410	0	0	0	0	0	0	0	0	0	0	0	0	0	0	0	0	NA	NA	16.2791	31.8841
MYZPE13164_0_v1.0_000020420	0	0	0	0	0	0	0	0	0	0	0.16	0	0	0.0266667	0	0.0653197	NA	2.44949	0.873362	0.502513
MYZPE13164_0_v1.0_000020430	2.65	3.29	2.87	3.02	4.16	4.76	4.62	3.37	2.71	3.15	4.57	5.09	3.45833	3.91833	0.825431	0.963419	0.238679	0.245875	49.6183	40.5488
MYZPE13164_0_v1.0_000020440	2.61	1.75	1.84	3.67	1.67	2.33	1.89	1.07	2.38	1.81	2.79	1.89	2.31167	1.97167	0.759484	0.581186	0.328544	0.294769	36.5923	27.1739
MYZPE13164_0_v1.0_000020450	14.05	14.42	15.28	13.26	15.61	15.06	8.1	8.72	9.25	10.03	9.92	7.85	14.6133	8.97833	0.874475	0.914099	0.0598409	0.101812	82.7994	72.8712
MYZPE13164_0_v1.0_000020460	32.07	33.13	34.1	35.88	33.77	34.2	38.72	35.26	29.77	36.95	36.82	36.64	33.8583	35.6933	1.26481	3.10416	0.0373559	0.0869676	52.2627	47.1453
MYZPE13164_0_v1.0_000020470	1.07	0	0.41	0.3	0.74	0.6	1.07	0.54	1.33	1.48	0.69	0.41	0.52	0.92	0.370999	0.438543	0.713459	0.476677	4.84014	4.23251
MYZPE13164_0_v1.0_000020480	57.02	58.81	57.1	62.4	56.03	61.04	71.48	68.92	70.88	69.6	73.25	69.29	58.7333	70.57	2.51723	1.63758	0.0428587	0.0232051	42.1106	40.5502
MYZPE13164_0_v1.0_000020490	6.48	6.66	7.13	7.63	7.21	7.13	5.51	7.31	4.47	7.53	6.8	6.28	7.04	6.31667	0.412602	1.1623	0.0586082	0.184006	0.6792	0.669879
MYZPE13164_0_v1.0_000020500	11.33	10.58	10.26	8.37	10.24	10.21	4.36	4.03	4.85	5.94	4.33	4.79	10.165	4.71667	0.97654	0.673488	0.0960688	0.142789	44.1413	43.3777
MYZPE13164_0_v1.0_000020510	110.02	121.45	122.64	166.7	128.5	130.25	150.03	140.84	149.07	162.13	163.08	139.73	129.927	150.813	19.3682	10.0449	0.149071	0.0666048	13.8746	11.0958
MYZPE13164_0_v1.0_000020520	57.62	56.05	58.18	69.48	57.75	61.63	53.37	52.07	43.35	62.26	63.22	57.23	60.1183	55.25	4.94136	7.37344	0.0821939	0.133456	27.704	30.5661
MYZPE13164_0_v1.0_000020540	0.28	0.84	0.63	0.79	0.76	0.76	0.41	1.39	0.69	0.94	0.89	0.83	0.676667	0.858333	0.206365	0.32264	0.304973	0.375891	42.6901	37.594
MYZPE13164_0_v1.0_000020550	0.14	0	0	0.08	0	0.08	0.07	0.14	0.18	0	0	0	0.05	0.065	0.0589915	0.0794355	1.17983	1.22208	0.300435	0.342719
MYZPE13164_0_v1.0_000020560	45.08	49.79	46.32	49.86	46.48	49.73	35.33	31.38	32.68	40.32	38.01	29.88	47.8767	34.6	2.1552	4.0302	0.0450158	0.11648	0.351684	0.405287
MYZPE13164_0_v1.0_000020570	26.03	29.04	27.68	25.85	26.55	25.68	8.99	6.73	5.11	11.29	9.63	7.3	26.805	8.175	1.3118	2.22407	0.0489388	0.272057	0.347625	0.323883
MYZPE13164_0_v1.0_000020580	0	0.06	0.05	0.03	0.08	0.03	0	0.06	0	0	0	0.04	0.0416667	0.0166667	0.0278687	0.0265832	0.66885	1.59499	0.277338	0.36434
MYZPE13164_0_v1.0_000020590	56.72	62.46	49.75	55.45	58.82	54.73	23.36	16.89	13.61	23.01	23.75	24.34	56.3217	20.8267	4.25581	4.46434	0.0755625	0.214357	0.243064	0.351111
MYZPE13164_0_v1.0_000020600	19.93	21.93	20.86	20.97	21.63	21.34	16.92	14.56	14.97	15.53	15.59	14.1	21.11	15.2783	0.70288	0.985402	0.0332961	0.0644967	0.319354	0.332126
MYZPE13164_0_v1.0_000020610	0	0	0	0	0	0	0	0.54	0	0	0	0	0	0.09	0	0.220454	NA	2.44949	0	0
MYZPE13164_0_v1.0_000020630	0.71	0.43	0.65	0.5	0.39	0.58	0.91	0.86	1.16	1.73	1.37	0.53	0.543333	1.09333	0.125486	0.422311	0.230955	0.38626	0.286314	0.519517
MYZPE13164_0_v1.0_000020640	4.25	3.56	3.53	4.6	3.86	3.86	4.89	5.29	4.54	5.05	5.13	5.15	3.94333	5.00833	0.413989	0.264304	0.104984	0.0527729	0.308367	0.356521
MYZPE13164_0_v1.0_000020650	0.33	0.5	0.49	0.58	0.91	0.36	1.7	1.42	1.49	1.44	0.74	0.62	0.528333	1.235	0.208942	0.442888	0.395473	0.358614	44.1904	60.771
MYZPE13164_0_v1.0_000020660	0	0	0	0	0	0	0	0	0	0	0	0	0	0	0	0	NA	NA	0	0
MYZPE13164_0_v1.0_000020670	48.63	48.32	44.83	41.94	44.53	44.78	30.1	31.49	33.79	33.13	37.8	28.41	45.505	32.4533	2.54287	3.27555	0.0558811	0.100931	77.9021	68.8059
MYZPE13164_0_v1.0_000020680	296.26	336.43	309.63	330.26	306.65	314.8	274.64	262.63	297.65	298	291.57	255.98	315.672	280.078	15.0943	18.3126	0.0478165	0.0653839	0.564465	0.748247
MYZPE13164_0_v1.0_000020690	8.73	8.22	8.15	6.1	7.59	7.37	4.08	4.08	3.37	4.68	4.71	4.13	7.69333	4.175	0.918099	0.491803	0.119337	0.117797	57.0253	54.6811
MYZPE13164_0_v1.0_000020700	54.01	51.64	51.83	46.35	52.1	47.08	30.27	27.52	28.28	32.67	33.53	26.92	50.5017	29.865	3.06162	2.76219	0.0606241	0.0924893	40.846	35.4921
MYZPE13164_0_v1.0_000020710	12.88	13.92	12.62	11.77	13.64	13.24	6.55	6.6	7.34	7.46	7.66	8.01	13.0117	7.27	0.772591	0.584466	0.0593768	0.0803942	24.5962	19.899
MYZPE13164_0_v1.0_000020720	6.68	5.68	5.74	5.72	5.16	5.91	3.95	3.74	1.92	3.45	3.88	4.32	5.815	3.54333	0.493791	0.844338	0.0849168	0.238289	0.293364	0.354136
MYZPE13164_0_v1.0_000020730	1.64	1.98	1.61	2.01	2.01	2.11	0.87	1.17	0.54	0.88	1.15	1.32	1.89333	0.988333	0.212666	0.281383	0.112323	0.284705	0.288377	0.330701
MYZPE13164_0_v1.0_000020750	221.23	211.17	251.4	232.72	235.94	212.66	89.62	107.1	64.73	88.18	126.57	113.83	227.52	98.3383	15.4654	22.0114	0.0679739	0.223833	0.280636	0.350375
MYZPE13164_0_v1.0_000020760	0.11	0.22	0.25	0.19	0.3	0.15	0.11	0.11	0.14	0	0	0	0.203333	0.06	0.0686052	0.0666333	0.337402	1.11056	0.490605	0.346387
MYZPE13164_0_v1.0_000020770	21.37	20.85	19.28	17.09	20.86	21.07	12.66	13.92	11.86	15.99	16.35	14.75	20.0867	14.255	1.63862	1.7909	0.0815774	0.125633	49.1062	37.4045
MYZPE13164_0_v1.0_000020780	301.13	290.7	304.98	289.57	304.2	311.7	241.69	240.46	252.12	230.93	233.11	250.58	300.38	241.482	8.66044	8.70015	0.0288316	0.0360282	3.22714	2.83756
MYZPE13164_0_v1.0_000020790	29.46	30.28	30.72	28.28	28.35	31.06	23.31	22.32	23.73	24.5	25.95	22.21	29.6917	23.67	1.19352	1.41242	0.0401972	0.0596712	80.5593	69.9658
MYZPE13164_0_v1.0_000020810	34.99	34.2	34.42	34.53	34.8	33.86	28.08	25.24	23.2	34.3	31.55	26.75	34.4667	28.1867	0.407513	4.10633	0.0118234	0.145684	3.32368	4.20853
MYZPE13164_0_v1.0_000020820	56.62	59.61	64.13	59.67	58.56	60.63	63.93	61.54	71.44	66.99	64.16	62.28	59.87	65.0567	2.49445	3.65061	0.0416644	0.0561144	73.2432	68.5028
MYZPE13164_0_v1.0_000020830	38.37	39.67	37.41	38.9	40.94	43.15	63.88	61.51	72.26	69.55	61.2	63.09	39.74	65.2483	2.0535	4.57302	0.0516735	0.0700864	1.58176	1.5337
MYZPE13164_0_v1.0_000020840	0	0	0	0	0	0	0	0	0	0	0	0	0	0	0	0	NA	NA	0	1.50376
MYZPE13164_0_v1.0_000020850	0	0	0	0	0	0	0	0	0	0	0	0	0	0	0	0	NA	NA	0.351744	0.449676
MYZPE13164_0_v1.0_000020860	0	0	0	0	0	0	0	0	0	0	0	0	0	0	0	0	NA	NA	53.5211	54.0541
MYZPE13164_0_v1.0_000020870	26.31	25.8	25.8	26.42	26.67	26.1	25.11	22.57	20.5	25.72	24.86	24.68	26.1833	23.9067	0.349209	1.98167	0.0133371	0.0828921	40.0852	35.0836
MYZPE13164_0_v1.0_000020880	28.12	26.68	26.82	23.47	24.79	26.8	18.72	19.31	19.4	18.36	19.09	20.09	26.1133	19.1617	1.67673	0.597241	0.0642098	0.0311685	3.38855	4.94142
MYZPE13164_0_v1.0_000020890	19.04	16.22	16.75	15.95	17.52	15.51	12.94	13.6	12.35	12.59	13.69	12.48	16.8317	12.9417	1.28495	0.579704	0.0763412	0.0447936	0.32198	0.358727
MYZPE13164_0_v1.0_000020910	2.32	2.94	2.82	4.43	3.23	3.77	5.63	6.77	5.2	4.82	5.49	4.65	3.25167	5.42667	0.749544	0.757962	0.230511	0.139674	0.269438	0.346935
MYZPE13164_0_v1.0_000020920	43.49	50.33	42.2	41.89	42.85	47.89	44.02	47.37	44.85	47.45	38.71	40.62	44.775	43.8367	3.48918	3.55614	0.077927	0.0811225	0.330285	0.389548
MYZPE13164_0_v1.0_000020930	0.12	0.12	0.09	0.07	0.08	0.33	0	0.12	0	0	0	0	0.135	0.02	0.0977241	0.0489898	0.723882	2.44949	0.193611	0.353482
MYZPE13164_0_v1.0_000020940	19.17	18.77	19.24	18.81	18.77	19.02	34.33	35.12	25.64	30.14	30.89	30.63	18.9633	31.125	0.210111	3.39375	0.0110799	0.109036	0.335485	0.329525
MYZPE13164_0_v1.0_000020950	16.72	18.7	18.54	17.61	18.9	17.2	13.13	13.15	12.62	12.22	13.07	13.57	17.945	12.96	0.894869	0.471678	0.0498673	0.0363949	83.4494	74.0858
MYZPE13164_0_v1.0_000020960	0	0	0	0	0	0	0	0	0	0	0	0	0	0	0	0	NA	NA	0	0
MYZPE13164_0_v1.0_000020980	23.62	26.46	17.23	23.58	19	22.24	27.8	25.1	32.03	25.53	26.21	21.92	22.0217	26.4317	3.37106	3.35274	0.153079	0.126846	37.0724	27.8843
MYZPE13164_0_v1.0_000020990	0	0	0	0	0	0	0	0	0	0	0	0	0	0	0	0	NA	NA	36.0675	27.0106
MYZPE13164_0_v1.0_000021000	0	0	0	0	0	0	0	0	0	0	0	0	0	0	0	0	NA	NA	0	0
MYZPE13164_0_v1.0_000021020	25.71	22.6	24.51	22.82	21	22.76	46.61	49.34	28.49	39.39	47.17	41.9	23.2333	42.15	1.64606	7.62973	0.070849	0.181014	0.349845	0.384111
MYZPE13164_0_v1.0_000021030	19.59	14.19	11.99	8.39	6.32	9.72	38.56	32.79	17.59	21.48	19.49	30.76	11.7	26.7783	4.74041	8.44297	0.405163	0.315291	0.302343	0.238854
MYZPE13164_0_v1.0_000021040	2.54	1.39	2.36	1.81	2.1	2.32	3.16	2.83	2.46	2.56	2.88	1.62	2.08667	2.585	0.423493	0.533882	0.202952	0.206531	40.3684	55.8501
MYZPE13164_0_v1.0_000021050	13.89	14.4	15.28	15.65	15.69	15.85	14.04	13.45	12.72	15.05	14.75	14.46	15.1267	14.0783	0.799416	0.869745	0.0528482	0.061779	33.0808	18.451
MYZPE13164_0_v1.0_000021060	33.04	32.63	30.88	25.9	31.3	30.92	19.49	19.51	17.72	19.73	20.26	20.4	30.7783	19.5183	2.55517	0.959905	0.0830185	0.0491796	27.2377	31.7315
MYZPE13164_0_v1.0_000021070	13.77	14.64	15.93	16.22	15.91	15.48	15.87	16.03	9.6	17.25	17.32	18	15.325	15.6783	0.940271	3.08745	0.0613554	0.196925	21.6914	23.0373
MYZPE13164_0_v1.0_000021080	0	0	0	0	0	0	0	0	0	0	0	0.1	0	0.0166667	0	0.0408248	NA	2.44949	0	0
MYZPE13164_0_v1.0_000021100	1.23	0.75	1.4	2.38	1.04	2.3	1.96	2.81	1.88	1.55	3.02	1.9	1.51667	2.18667	0.673756	0.585821	0.444234	0.267906	30.3586	60.241
MYZPE13164_0_v1.0_000021110	0	0	0	0	0	0.04	0.13	0.27	0.17	0	0	0.1	0.00666667	0.111667	0.0163299	0.103811	2.44949	0.929648	0.425985	0.298711
MYZPE13164_0_v1.0_000021120	0	0	0	0	0	0.02	0	0	0.05	0	0	0	0.00333333	0.00833333	0.00816497	0.0204124	2.44949	2.44949	0.334533	0.25477
MYZPE13164_0_v1.0_000021130	23.02	23.3	21.94	29.3	22.05	24.94	50.12	49.42	70.62	56.05	64.1	51.26	24.0917	56.9283	2.77199	8.65476	0.11506	0.152029	11.0008	10.292
MYZPE13164_0_v1.0_000021140	36.65	35.06	30.07	30.61	33.03	31.52	54.96	55.58	55.85	40.59	32.83	46.31	32.8233	47.6867	2.60258	9.53755	0.0792906	0.200005	0.389402	0.316063
MYZPE13164_0_v1.0_000021150	0.15	0	0	0.09	0.1	0.08	0.07	0	0	0.1	0.1	0	0.07	0.045	0.0593296	0.0504975	0.847566	1.12217	0.41841	0.515464
MYZPE13164_0_v1.0_000021160	0	0	0	0	0	0	0	0	0	0	0	0	0	0	0	0	NA	NA	0.754717	0.529101
MYZPE13164_0_v1.0_000021170	1.61	1.62	2.2	0.92	3.33	1.5	2.23	1.62	0.8	2.41	1.86	1.45	1.86333	1.72833	0.825801	0.580462	0.443185	0.335851	3.64093	2.20724
MYZPE13164_0_v1.0_000021180	2.85	2.37	2.36	2.96	2.76	2.6	2.33	2.12	3.19	3.47	2.5	2.04	2.65	2.60833	0.25028	0.58847	0.0944452	0.225611	29.5325	42.927
MYZPE13164_0_v1.0_000021190	0	0.16	0.12	0	0.11	0.09	0.08	0.16	0	0	0	0.12	0.08	0.06	0.0660303	0.0704273	0.825379	1.17379	8.39255	13.9517
MYZPE13164_0_v1.0_000021200	0.22	0.1	0.25	0.2	0.07	0.21	0.16	0	0.06	0.51	0.06	0.08	0.175	0.145	0.0723187	0.186091	0.41325	1.28339	0.318761	0.449186
MYZPE13164_0_v1.0_000021210	0	0	0	0	0	0	0	0	0	0	0	0	0	0	0	0	NA	NA	25.8746	47.9012
MYZPE13164_0_v1.0_000021220	1.73	1.78	1.56	1.68	1.7	1.61	1.36	1.44	1.47	2.5	2.03	2.03	1.67667	1.805	0.0801665	0.453376	0.047813	0.251178	5.59937	6.66181
MYZPE13164_0_v1.0_000021230	0.42	0.53	0.68	0.7	0.57	0.6	0.72	0.82	0.71	1.21	1.1	0.8	0.583333	0.893333	0.102892	0.210111	0.176385	0.235199	0.331836	0.332973
MYZPE13164_0_v1.0_000021240	0	0	0	0	0.07	0.13	0	0.1	0.06	0	0	0	0.0333333	0.0266667	0.0550151	0.0432049	1.65045	1.62019	0.290529	0.337917
MYZPE13164_0_v1.0_000021260	0	0	0	0	0	0	0	0	0	0	0	0	0	0	0	0	NA	NA	0	0
MYZPE13164_0_v1.0_000021270	0.09	0.37	0.07	0.32	0.13	0.25	0.14	0.09	0.29	0.12	0.41	0.13	0.205	0.196667	0.126135	0.125804	0.615292	0.639682	0.352113	0.419162
MYZPE13164_0_v1.0_000021280	0	0	0	0	0	0	0	0	0	0	0	0	0	0	0	0	NA	NA	0.11655	0.465522
MYZPE13164_0_v1.0_000021290	67.36	62.12	62.14	61.44	59.82	61.56	65.74	67.65	46.15	60.78	64.85	60.08	62.4067	60.875	2.57025	7.7825	0.0411855	0.127844	3.04948	3.57273
MYZPE13164_0_v1.0_000021300	0	0	0	0	0	0	0	0	0	0	0	0	0	0	0	0	NA	NA	0.207101	0.247001
MYZPE13164_0_v1.0_000021310	14.28	10.57	13.9	12.99	12.58	10.86	10.1	11.82	10.09	8.21	10.57	8.64	12.53	9.905	1.53519	1.31567	0.122521	0.132829	0.375897	0.384569
MYZPE13164_0_v1.0_000021350	0	0	0	0.34	0	0.17	0	0	0	0	0	0	0.085	0	0.142232	0	1.67332	NA	0	0
MYZPE13164_0_v1.0_000021360	5.71	6.95	6.45	6.26	6.59	6.78	3.68	4.62	2.25	4.08	3.89	3.72	6.45667	3.70667	0.438619	0.791193	0.0679327	0.213451	0.383552	0.378894
MYZPE13164_0_v1.0_000021370	0	0	0	0.11	0.07	0.05	0.05	0.1	0.06	0	0	0.14	0.0383333	0.0583333	0.0462241	0.0552871	1.20585	0.947779	11.2478	17.1741
MYZPE13164_0_v1.0_000021380	0.25	0	0.29	0.37	0.17	0.27	0.37	0.13	0.32	0.17	0.4	0.28	0.225	0.278333	0.127711	0.108336	0.567603	0.389231	0.2792	0.361149
MYZPE13164_0_v1.0_000021390	0	0	0	0.47	0	0.19	0.68	0	0	0	0	0	0.11	0.113333	0.192042	0.277609	1.74583	2.44949	12.2449	15
MYZPE13164_0_v1.0_000021400	0	0	0	0	0	0	0.11	0.07	0	0	0	0	0	0.03	0	0.0481664	NA	1.60555	0	0.320513
MYZPE13164_0_v1.0_000021410	52.08	48.46	51.31	50.66	49.65	51.23	44.18	43.07	40.65	45.2	47.98	41.61	50.565	43.7817	1.30918	2.63918	0.025891	0.0602804	9.13786	9.50186
MYZPE13164_0_v1.0_000021420	33.79	33.35	34.22	32.42	33.15	32.68	27.51	28.65	28.68	27.12	31.58	27.86	33.2683	28.5667	0.672946	1.60055	0.0202278	0.0560284	80.0431	73.5432
MYZPE13164_0_v1.0_000021430	13.51	14.16	14.62	12.47	14.04	13.4	8.23	8.65	6.87	8.88	9.5	9.33	13.7	8.57667	0.750013	0.953974	0.0547455	0.111229	79.0264	66.214
MYZPE13164_0_v1.0_000021450	0	0	0	0	0	0.76	0.03	0.77	0.5	0.2	0	0	0.126667	0.25	0.310269	0.318998	2.44949	1.27599	0	0
MYZPE13164_0_v1.0_000021460	0	0	0	0	0	0	0	0	0	0	0	0	0	0	0	0	NA	NA	0.422386	0.494505
MYZPE13164_0_v1.0_000021470	0	0	0	0	0	0	0	0	0	0	0	0	0	0	0	0	NA	NA	0	0
MYZPE13164_0_v1.0_000021480	0	0	0	0	0	0	0	0	0	0	0	0	0	0	0	0	NA	NA	1.21951	0.763359
MYZPE13164_0_v1.0_000021490	0	0	0	0	0	0	0	0	0	0	0	0	0	0	0	0	NA	NA	0.501253	0
MYZPE13164_0_v1.0_000021530	0	0	0	0	0	0	0	0	0	0	0	0	0	0	0	0	NA	NA	0.514874	0.272975
MYZPE13164_0_v1.0_000021540	2.36	2.01	2.87	2.88	3.25	2.73	1.92	1.78	2.15	4.14	3.26	2.18	2.68333	2.57167	0.436974	0.929095	0.162848	0.361281	9.1833	8.87255
MYZPE13164_0_v1.0_000021550	0.35	0	0.13	0	0.24	0	0	0	0.11	0	0	0.13	0.12	0.04	0.148728	0.0622896	1.2394	1.55724	1.62679	1.72987
MYZPE13164_0_v1.0_000021560	0	0	0	0	0	0	0.8	0.93	1.5	0.1	0	0.06	0	0.565	0	0.608794	NA	1.07751	0.355612	0.383142
MYZPE13164_0_v1.0_000021570	42.76	43.49	39.15	42.34	41.46	42.2	51.26	52.15	45.84	53.94	57.18	50.29	41.9	51.7767	1.50382	3.78778	0.0358907	0.0731562	1.60159	1.74458
MYZPE13164_0_v1.0_000021580	0	0.07	0.06	0.04	0.05	0.04	0.07	0.07	0.27	0.05	0.09	0.21	0.0433333	0.126667	0.0242212	0.090701	0.558951	0.71606	0.319292	0.35845
MYZPE13164_0_v1.0_000021590	0.87	0.48	0.51	1.1	1	0.68	1.81	1.31	1.6	1.07	0.9	1.74	0.773333	1.405	0.257501	0.371632	0.332975	0.264506	21.9469	35.559
MYZPE13164_0_v1.0_000021610	0	0	0	0	1.27	0	1.86	1.87	1.09	1.31	0	0	0.211667	1.02167	0.518475	0.848279	2.44949	0.830289	0.595238	1.18343
MYZPE13164_0_v1.0_000021620	0	0	0.45	0	0.58	0.85	1.14	0	0	0	2	0.65	0.313333	0.631667	0.366697	0.815853	1.17031	1.29159	0	0
MYZPE13164_0_v1.0_000021630	0.32	0.65	0.25	0	0	0.27	0.48	0.32	0	0	0.21	0	0.248333	0.168333	0.24095	0.203413	0.970266	1.20839	51.2712	75.3247
MYZPE13164_0_v1.0_000021640	0	0	0	0	0	0.01	0.03	0	0	0.04	0.16	0	0.00166667	0.0383333	0.00408248	0.0621021	2.44949	1.62005	0.167224	0.561167
MYZPE13164_0_v1.0_000021650	0	0	0	0	0	0.05	0	0	0	0	0	0	0.00833333	0	0.0204124	0	2.44949	NA	0.358423	0.453515
MYZPE13164_0_v1.0_000021660	0	1.09	0.82	0.21	0.5	0.3	428.28	345.78	310.52	138.48	72.45	152.6	0.486667	241.352	0.405841	139.728	0.833919	0.578938	0.553097	0.81716
MYZPE13164_0_v1.0_000021670	0	0	0	0	0	0	0	0	0	0.16	0	0	0	0.0266667	0	0.0653197	NA	2.44949	0.498753	0.207039
MYZPE13164_0_v1.0_000021680	24.36	33.9	32.5	56.88	29.53	39.77	227.68	240.31	247.86	221.34	212.58	215.81	36.1567	227.597	11.3495	13.97	0.313897	0.0613807	0.337096	0.388976
MYZPE13164_0_v1.0_000021690	13.93	13.78	13.69	15.65	14.26	15.13	12.18	10.51	10.86	12.06	12.42	10.27	14.4067	11.3833	0.803011	0.942691	0.0557388	0.0828133	49.252	44.2014
MYZPE13164_0_v1.0_000021700	43.52	40.38	40.37	35.49	43.64	39.61	27.54	25.51	28.16	29.94	28.03	28.27	40.5017	27.9083	2.99678	1.42998	0.0739915	0.0512386	51.1646	37.9809
MYZPE13164_0_v1.0_000021710	88.27	84.79	88.94	75.92	88.28	79.1	52.06	50.33	37.19	58.4	56.13	53.37	84.2167	51.2467	5.48805	7.46482	0.0651659	0.145664	15.6551	18.6759
MYZPE13164_0_v1.0_000021720	50.41	36.67	44.31	33.8	51.62	39.47	12.45	28.22	8.72	6.52	18.88	21.53	42.7133	16.0533	7.31581	8.29045	0.171277	0.516432	0.280877	0.317817
MYZPE13164_0_v1.0_000021740	0	0	0	0	0	0	0	0	0.06	0	0	0	0	0.01	0	0.0244949	NA	2.44949	0.329575	0.301854
MYZPE13164_0_v1.0_000021750	0	0	0	0	0	0	0	0	0	0	0	0	0	0	0	0	NA	NA	0	0
MYZPE13164_0_v1.0_000021760	1.24	1	1.5	0.96	1.09	0.73	0.93	0.61	0.66	1.71	1.33	0.83	1.08667	1.01167	0.262729	0.427477	0.241775	0.422547	18.1553	26.4194
MYZPE13164_0_v1.0_000021770	1.25	1.08	1.22	3.52	2.47	3.8	3.98	3.23	2.01	4.23	4.02	2.93	2.22333	3.4	1.22387	0.847538	0.550468	0.249276	0.679251	0.504811
MYZPE13164_0_v1.0_000021780	26.78	24.57	25.32	23.36	26.7	27.75	24.77	23.58	27.13	28.6	19.55	22.33	25.7467	24.3267	1.62805	3.2765	0.0632334	0.134688	0.334163	0.285385
MYZPE13164_0_v1.0_000021790	117.54	123.12	122.11	124.63	103.96	114.59	231.94	241.16	249.05	203.86	236.03	234.64	117.658	232.78	7.68537	15.4015	0.0653194	0.0661633	0.329354	0.39929
MYZPE13164_0_v1.0_000021800	0	0	0.1	0.08	0	0.11	0.07	0.14	0.09	0	0	0.1	0.0483333	0.0666667	0.0538207	0.0564506	1.11353	0.846759	0.329773	0.300165
MYZPE13164_0_v1.0_000021810	30.38	26.55	26.17	29.54	28.44	29	21.59	22.66	21.65	23.93	24.51	22.54	28.3467	22.8133	1.67092	1.18943	0.058946	0.0521375	7.83904	6.88777
MYZPE13164_0_v1.0_000021820	295.65	290.34	292.24	296.37	290.13	291.19	252.11	240.31	212.38	267.18	271.59	241.45	292.653	247.503	2.71384	21.497	0.00927321	0.0868552	2.39919	3.09585
MYZPE13164_0_v1.0_000021830	27.73	32.99	31.56	25.29	29.78	28.58	24.54	19.01	21.87	24.73	26.09	22.79	29.3217	23.1717	2.75734	2.52891	0.0940377	0.109138	0	0
MYZPE13164_0_v1.0_000021840	0	0	0	0	0	0	0	0	0	0	0	0	0	0	0	0	NA	NA	0.342368	0.3367
MYZPE13164_0_v1.0_000021860	0.19	0	0	0.05	0	0.03	0	0.19	0.06	0.06	0.06	0.14	0.045	0.085	0.0739594	0.0680441	1.64354	0.800519	8.64198	11.5727
MYZPE13164_0_v1.0_000021890	1775.56	1411.95	1403.72	2197.33	595.14	522.55	467.35	559.32	660.99	565.96	703.75	340.56	1317.71	549.655	656.357	131.905	0.498105	0.239978	0.313817	0.416033
MYZPE13164_0_v1.0_000021900	595.77	489.99	407.89	1226.87	100.08	124.56	55.42	26.61	82.44	10.01	65.59	12.76	490.86	42.1383	411.457	29.9568	0.838238	0.710916	0.394902	0.38704
MYZPE13164_0_v1.0_000021910	2016.91	1628.2	1858.4	2052.36	937.2	657.85	280.02	183.32	353.24	198.47	372.11	75.89	1525.15	243.842	589.805	112.835	0.386718	0.462739	0.120337	0.141844
MYZPE13164_0_v1.0_000021920	0	0.12	0	0	0	0	1.19	0.6	0.34	0	0	0.54	0.02	0.445	0.0489898	0.446128	2.44949	1.00253	8.33333	13.3333
MYZPE13164_0_v1.0_000021940	0.95	0.84	0.89	1.05	0.76	0.97	1.12	1.25	0.71	1.45	1.06	1.21	0.91	1.13333	0.102567	0.246793	0.112711	0.217758	0.33856	0.397216
MYZPE13164_0_v1.0_000021950	12.43	11.82	11.18	12.46	12.19	12.74	21.96	24.22	17.16	19.08	20.22	21.89	12.1367	20.755	0.56088	2.48042	0.0462137	0.119509	0.316308	0.324
MYZPE13164_0_v1.0_000021960	12.6	12.17	14.17	14.52	13.24	13.02	18.86	18.01	19.55	14.84	16.43	18.04	13.2867	17.6217	0.90478	1.71671	0.0680968	0.0974205	0.301923	0.351165
MYZPE13164_0_v1.0_000021970	0	0	0	0	0	0	0	0	0	0	0	0	0	0	0	0	NA	NA	0	1.6129
MYZPE13164_0_v1.0_000021980	0	0	0	0	0	0	0	0	0	0	0	0	0	0	0	0	NA	NA	2.73973	1.92308
MYZPE13164_0_v1.0_000021990	0	0	0	0	0	0.04	0.07	0.14	0	0	0.09	0.1	0.00666667	0.0666667	0.0163299	0.0564506	2.44949	0.846759	0.544323	1.22744
[truncated: 16,435 more rows]
