# Supplementary material for: Sex‐specific changes in the aphid DNA methylation landscape
Source: Mol Ecol. 2019 Sep 22;28(18):4228–41. doi: 10.1111/mec.15216 (PMC6857007; doi:10.1111/mec.15216)
Supplement: Supplementary file 7 [file MEC-28-4228-s007.xlsx]

## Sheet: methylKit_min_5X_all_samples.M_
chr	start	end	strand	pvalue	qvalue	Methylation difference (%)	Methylation category (based on min. 15% meth. diff. cutoff)
Mp1087439_TGAC_V1.1_scaffold_1	112471	112471	+	0.000115379	0.0190339	16.5622	FABm
Mp1087439_TGAC_V1.1_scaffold_10	257631	257631	-	1.37071e-08	6.55145e-06	22.9324	FABm
Mp1087439_TGAC_V1.1_scaffold_10	260908	260908	+	0.000120152	0.0197201	18.2018	FABm
Mp1087439_TGAC_V1.1_scaffold_10	263275	263275	-	8.6192e-05	0.0148825	24.1908	FABm
Mp1087439_TGAC_V1.1_scaffold_10	274670	274670	+	1.10292e-06	0.000339749	27.5463	FABm
Mp1087439_TGAC_V1.1_scaffold_10	278423	278423	+	2.66476e-05	0.00547769	19.1606	FABm
Mp1087439_TGAC_V1.1_scaffold_10	343241	343241	-	0.000126232	0.0205491	19.1456	FABm
Mp1087439_TGAC_V1.1_scaffold_10	343282	343282	-	5.66963e-05	0.0104392	18.3724	FABm
Mp1087439_TGAC_V1.1_scaffold_10	343341	343341	-	9.05047e-05	0.0155111	17.0908	FABm
Mp1087439_TGAC_V1.1_scaffold_10	343352	343352	-	1.84947e-05	0.00400852	19.214	FABm
Mp1087439_TGAC_V1.1_scaffold_10	348904	348904	+	2.55903e-15	3.44705e-12	21.1958	FABm
Mp1087439_TGAC_V1.1_scaffold_10	349000	349000	+	1.38109e-11	1.11879e-08	19.3516	FABm
Mp1087439_TGAC_V1.1_scaffold_10	349309	349309	-	2.13204e-05	0.00452517	17.7737	FABm
Mp1087439_TGAC_V1.1_scaffold_10	350208	350208	+	0.000206773	0.0309445	21.5928	FABm
Mp1087439_TGAC_V1.1_scaffold_10	350232	350232	+	2.68461e-05	0.00551156	19.5502	FABm
Mp1087439_TGAC_V1.1_scaffold_10	351765	351765	+	2.67162e-05	0.00548949	30.6184	FABm
Mp1087439_TGAC_V1.1_scaffold_10	356488	356488	+	3.53328e-07	0.000123093	16.5887	FABm
Mp1087439_TGAC_V1.1_scaffold_10	466809	466809	+	2.49581e-05	0.00517891	19.3651	FABm
Mp1087439_TGAC_V1.1_scaffold_10	470547	470547	-	1.83662e-07	6.86992e-05	17.3526	FABm
Mp1087439_TGAC_V1.1_scaffold_10	470878	470878	-	0.000360538	0.0490519	17.0782	FABm
Mp1087439_TGAC_V1.1_scaffold_10	470932	470932	-	0.000124052	0.0202519	17.7651	FABm
Mp1087439_TGAC_V1.1_scaffold_10	474826	474826	+	1.47517e-05	0.00329838	31.5397	FABm
Mp1087439_TGAC_V1.1_scaffold_10	479424	479424	+	0.000142808	0.0227663	24.032	FABm
Mp1087439_TGAC_V1.1_scaffold_10	541466	541466	+	0.000168265	0.0260999	15.4434	FABm
Mp1087439_TGAC_V1.1_scaffold_10	541637	541637	+	4.9716e-06	0.00128228	15.1048	FABm
Mp1087439_TGAC_V1.1_scaffold_10	542945	542945	+	0.000143361	0.0228344	22.8752	FABm
Mp1087439_TGAC_V1.1_scaffold_10	543027	543027	+	3.48032e-07	0.000121532	21.4669	FABm
Mp1087439_TGAC_V1.1_scaffold_100	65957	65957	-	0.00022633	0.0333839	17.0351	FABm
Mp1087439_TGAC_V1.1_scaffold_100	92900	92900	-	3.69645e-05	0.00725285	18.5466	FABm
Mp1087439_TGAC_V1.1_scaffold_100	236500	236500	-	2.5184e-06	0.000705747	24.8872	FABm
Mp1087439_TGAC_V1.1_scaffold_100	236527	236527	-	1.2976e-06	0.00039263	26.2901	FABm
Mp1087439_TGAC_V1.1_scaffold_100	236553	236553	-	2.51236e-06	0.000704492	27.2881	FABm
Mp1087439_TGAC_V1.1_scaffold_100	239333	239333	+	4.95379e-07	0.000166615	21.7879	FABm
Mp1087439_TGAC_V1.1_scaffold_100	239354	239354	+	2.31714e-06	0.000655624	22.6923	FABm
Mp1087439_TGAC_V1.1_scaffold_100	239375	239375	+	2.81758e-12	2.51231e-09	28.7896	FABm
Mp1087439_TGAC_V1.1_scaffold_100	239402	239402	+	1.54442e-13	1.63524e-10	27.201	FABm
Mp1087439_TGAC_V1.1_scaffold_100	239422	239422	+	3.96107e-19	8.28271e-16	34.403	FABm
Mp1087439_TGAC_V1.1_scaffold_100	239426	239426	+	8.45991e-19	1.71216e-15	37.0635	FABm
Mp1087439_TGAC_V1.1_scaffold_1002	1877	1877	+	5.12712e-08	2.17342e-05	23.8311	FABm
Mp1087439_TGAC_V1.1_scaffold_1002	3553	3553	-	1.79692e-05	0.00391379	24.0835	FABm
Mp1087439_TGAC_V1.1_scaffold_1002	4869	4869	-	3.22693e-06	0.000878691	21.9167	FABm
Mp1087439_TGAC_V1.1_scaffold_1002	5633	5633	+	6.30038e-07	0.000206493	29.3777	FABm
Mp1087439_TGAC_V1.1_scaffold_1002	22419	22419	-	6.66535e-05	0.0119724	22.5156	FABm
Mp1087439_TGAC_V1.1_scaffold_1002	22474	22474	-	0.000278247	0.0396061	19.0708	FABm
Mp1087439_TGAC_V1.1_scaffold_1002	22496	22496	-	1.58263e-08	7.46705e-06	24.9412	FABm
Mp1087439_TGAC_V1.1_scaffold_1002	74119	74119	-	0.000358594	0.0488279	15.442	FABm
Mp1087439_TGAC_V1.1_scaffold_1002	74739	74739	-	1.13243e-05	0.00262249	18.7242	FABm
Mp1087439_TGAC_V1.1_scaffold_1002	74884	74884	-	2.0224e-05	0.00432501	17.5253	FABm
Mp1087439_TGAC_V1.1_scaffold_1002	74922	74922	-	4.58678e-11	3.42071e-08	29.3115	FABm
Mp1087439_TGAC_V1.1_scaffold_1002	82649	82649	-	2.02497e-06	0.000581702	16.3805	FABm
Mp1087439_TGAC_V1.1_scaffold_1008	57440	57440	+	6.24713e-24	2.04516e-20	24.4623	FABm
Mp1087439_TGAC_V1.1_scaffold_1008	57441	57441	-	9.44146e-19	1.89986e-15	29.0643	FABm
Mp1087439_TGAC_V1.1_scaffold_1008	57461	57461	+	4.26412e-17	7.16359e-14	16.2752	FABm
Mp1087439_TGAC_V1.1_scaffold_1008	57462	57462	-	4.84521e-11	3.59761e-08	19.8372	FABm
Mp1087439_TGAC_V1.1_scaffold_1008	57475	57475	+	9.98301e-27	4.05754e-23	28.7314	FABm
Mp1087439_TGAC_V1.1_scaffold_1008	57476	57476	-	2.4945e-21	6.50281e-18	35.1846	FABm
Mp1087439_TGAC_V1.1_scaffold_1008	77570	77570	-	3.73677e-19	7.84373e-16	48.2011	FABm
Mp1087439_TGAC_V1.1_scaffold_1008	77604	77604	-	1.69146e-17	2.98124e-14	48.0367	FABm
Mp1087439_TGAC_V1.1_scaffold_1008	77940	77940	-	1.58154e-15	2.19288e-12	36.5757	FABm
Mp1087439_TGAC_V1.1_scaffold_1008	77949	77949	-	1.74461e-13	1.8326e-10	31.6754	FABm
Mp1087439_TGAC_V1.1_scaffold_1008	78010	78010	-	2.8725e-18	5.50086e-15	32.1225	FABm
Mp1087439_TGAC_V1.1_scaffold_1008	78019	78019	-	7.41335e-13	7.16675e-10	26.0395	FABm
Mp1087439_TGAC_V1.1_scaffold_1008	78197	78197	-	2.11598e-06	0.000604767	33.7912	FABm
Mp1087439_TGAC_V1.1_scaffold_1008	101762	101762	+	5.74555e-05	0.0105604	27.4654	FABm
Mp1087439_TGAC_V1.1_scaffold_1008	102747	102747	-	0.000278691	0.0396578	28.4416	FABm
Mp1087439_TGAC_V1.1_scaffold_1008	141854	141854	+	1.67299e-08	7.86164e-06	18.1675	FABm
Mp1087439_TGAC_V1.1_scaffold_1008	141982	141982	+	1.49741e-14	1.81549e-11	21.3617	FABm
Mp1087439_TGAC_V1.1_scaffold_1008	141983	141983	-	5.10814e-08	2.16574e-05	26.8343	FABm
Mp1087439_TGAC_V1.1_scaffold_1008	170241	170241	+	6.30395e-14	7.03328e-11	19.5114	FABm
Mp1087439_TGAC_V1.1_scaffold_1008	170270	170270	+	8.41546e-20	1.89085e-16	26.8939	FABm
Mp1087439_TGAC_V1.1_scaffold_1008	170271	170271	-	1.47598e-14	1.79172e-11	25.5832	FABm
Mp1087439_TGAC_V1.1_scaffold_1008	170278	170278	+	1.6473e-05	0.00363008	16.5774	FABm
Mp1087439_TGAC_V1.1_scaffold_1008	170279	170279	-	2.8914e-05	0.00587524	16.0757	FABm
Mp1087439_TGAC_V1.1_scaffold_1008	170286	170286	+	1.46518e-19	3.21561e-16	34.2283	FABm
Mp1087439_TGAC_V1.1_scaffold_1008	170287	170287	-	1.62241e-16	2.54383e-13	31.7913	FABm
Mp1087439_TGAC_V1.1_scaffold_1008	170297	170297	+	2.6275e-07	9.47135e-05	19.9175	FABm
Mp1087439_TGAC_V1.1_scaffold_1008	170298	170298	-	3.57043e-05	0.00704242	16.5829	FABm
Mp1087439_TGAC_V1.1_scaffold_1008	170310	170310	+	3.52705e-07	0.000122919	19.4083	FABm
Mp1087439_TGAC_V1.1_scaffold_1008	170311	170311	-	3.50623e-06	0.00094565	19.7878	FABm
Mp1087439_TGAC_V1.1_scaffold_1008	170324	170324	+	1.11599e-14	1.37613e-11	29.1689	FABm
Mp1087439_TGAC_V1.1_scaffold_1008	170325	170325	-	6.09717e-06	0.00153308	20.1369	FABm
Mp1087439_TGAC_V1.1_scaffold_1008	374528	374528	+	0.000186943	0.0284642	21.5724	FABm
Mp1087439_TGAC_V1.1_scaffold_1008	374552	374552	+	6.91374e-06	0.00170996	26.7857	FABm
Mp1087439_TGAC_V1.1_scaffold_1008	374598	374598	+	5.75231e-05	0.0105716	17.7956	FABm
Mp1087439_TGAC_V1.1_scaffold_1009	33002	33002	+	8.66936e-06	0.00207868	19.6019	FABm
Mp1087439_TGAC_V1.1_scaffold_1009	33045	33045	+	1.34694e-09	7.81802e-07	24.4202	FABm
Mp1087439_TGAC_V1.1_scaffold_1009	33046	33046	-	1.20232e-16	1.9151e-13	15.0719	FABm
Mp1087439_TGAC_V1.1_scaffold_1009	33092	33092	+	3.93357e-05	0.00764545	18.0335	FABm
Mp1087439_TGAC_V1.1_scaffold_1009	33214	33214	-	9.99811e-16	1.42199e-12	19.3185	FABm
Mp1087439_TGAC_V1.1_scaffold_1009	34732	34732	-	1.25534e-07	4.88066e-05	16.0489	FABm
Mp1087439_TGAC_V1.1_scaffold_1009	36007	36007	-	0.000181429	0.0277709	21.0686	FABm
Mp1087439_TGAC_V1.1_scaffold_1009	46298	46298	+	1.70455e-05	0.00373862	26.7255	FABm
Mp1087439_TGAC_V1.1_scaffold_1009	49816	49816	-	0.000236683	0.0346339	16.7628	FABm
Mp1087439_TGAC_V1.1_scaffold_101	94455	94455	-	0.000326069	0.04516	17.2727	FABm
Mp1087439_TGAC_V1.1_scaffold_101	94461	94461	-	0.000193817	0.0293191	16.6532	FABm
Mp1087439_TGAC_V1.1_scaffold_101	94543	94543	-	2.02696e-05	0.00433228	15.8063	FABm
Mp1087439_TGAC_V1.1_scaffold_101	98295	98295	+	9.01235e-05	0.0154581	20.4958	FABm
Mp1087439_TGAC_V1.1_scaffold_1010	169303	169303	+	7.94557e-05	0.0138976	29.0951	FABm
Mp1087439_TGAC_V1.1_scaffold_1010	176422	176422	+	1.60877e-12	1.48291e-09	20.3552	FABm
Mp1087439_TGAC_V1.1_scaffold_1010	176463	176463	+	8.87572e-31	4.98452e-27	43.2007	FABm
Mp1087439_TGAC_V1.1_scaffold_1010	176529	176529	+	3.97713e-34	2.89531e-30	38.3088	FABm
Mp1087439_TGAC_V1.1_scaffold_1010	176543	176543	+	2.00875e-26	8.04469e-23	30.5292	FABm
Mp1087439_TGAC_V1.1_scaffold_1010	176578	176578	+	1.76606e-32	1.14038e-28	22.9702	FABm
Mp1087439_TGAC_V1.1_scaffold_1010	176584	176584	+	4.88122e-65	1.91887e-60	36.5327	FABm
Mp1087439_TGAC_V1.1_scaffold_1010	176596	176596	+	5.86727e-72	3.03487e-67	41.6386	FABm
Mp1087439_TGAC_V1.1_scaffold_1010	176597	176597	-	3.4527e-07	0.000120696	38.448	FABm
Mp1087439_TGAC_V1.1_scaffold_1010	176600	176600	+	1.90568e-64	7.31591e-60	35.6385	FABm
Mp1087439_TGAC_V1.1_scaffold_1010	176601	176601	-	8.25523e-05	0.0143442	27.8125	FABm
Mp1087439_TGAC_V1.1_scaffold_1010	176627	176627	+	9.93813e-110	2.0348e-104	50.3833	FABm
Mp1087439_TGAC_V1.1_scaffold_1010	176628	176628	-	1.40313e-09	8.12119e-07	48.1061	FABm
Mp1087439_TGAC_V1.1_scaffold_1010	176629	176629	+	6.62896e-69	3.16254e-64	38.2534	FABm
Mp1087439_TGAC_V1.1_scaffold_1010	176630	176630	-	9.43941e-06	0.00223982	34.2674	FABm
Mp1087439_TGAC_V1.1_scaffold_1010	176633	176633	+	1.91474e-113	5.22714e-108	46.4062	FABm
Mp1087439_TGAC_V1.1_scaffold_1010	176634	176634	-	0.000239724	0.035003	24.3956	FABm
Mp1087439_TGAC_V1.1_scaffold_1010	176642	176642	+	1.03633e-91	1.15737e-86	46.0678	FABm
Mp1087439_TGAC_V1.1_scaffold_1010	176643	176643	-	0.000238447	0.0348467	28.7865	FABm
Mp1087439_TGAC_V1.1_scaffold_1010	176645	176645	+	2.76644e-67	1.25871e-62	39.1622	FABm
Mp1087439_TGAC_V1.1_scaffold_1010	176646	176646	-	1.28825e-05	0.00293112	32.792	FABm
Mp1087439_TGAC_V1.1_scaffold_1010	176657	176657	+	2.51419e-19	5.37152e-16	19.0315	FABm
Mp1087439_TGAC_V1.1_scaffold_1010	176767	176767	+	8.71489e-30	4.5461e-26	19.4328	FABm
Mp1087439_TGAC_V1.1_scaffold_1010	205602	205602	+	1.34274e-05	0.0030392	21.5429	FABm
Mp1087439_TGAC_V1.1_scaffold_1010	205603	205603	-	2.04536e-06	0.000586972	22.5494	FABm
Mp1087439_TGAC_V1.1_scaffold_1010	205656	205656	+	0.000100436	0.0169418	19.2781	FABm
Mp1087439_TGAC_V1.1_scaffold_1010	205657	205657	-	2.42379e-14	2.85141e-11	28.8114	FABm
Mp1087439_TGAC_V1.1_scaffold_1010	208655	208655	+	2.03171e-05	0.00434015	27.0919	FABm
Mp1087439_TGAC_V1.1_scaffold_1010	208691	208691	+	1.35154e-06	0.000406895	25.2574	FABm
Mp1087439_TGAC_V1.1_scaffold_1010	208707	208707	+	0.000183546	0.0280311	18.9924	FABm
Mp1087439_TGAC_V1.1_scaffold_1010	208717	208717	+	5.85328e-07	0.000193154	24.596	FABm
Mp1087439_TGAC_V1.1_scaffold_1010	208718	208718	-	0.000158691	0.0248486	22.4687	FABm
Mp1087439_TGAC_V1.1_scaffold_1010	208748	208748	+	6.592e-05	0.0118602	17.9293	FABm
Mp1087439_TGAC_V1.1_scaffold_1010	208753	208753	+	4.05563e-05	0.00784176	18.2053	FABm
Mp1087439_TGAC_V1.1_scaffold_1010	208784	208784	+	2.15489e-07	7.9324e-05	20.8738	FABm
Mp1087439_TGAC_V1.1_scaffold_1010	208805	208805	+	4.08052e-07	0.0001402	19.8449	FABm
Mp1087439_TGAC_V1.1_scaffold_1010	208808	208808	+	1.29013e-07	4.99969e-05	20.6883	FABm
Mp1087439_TGAC_V1.1_scaffold_1010	208898	208898	+	3.9142e-07	0.000135023	21.473	FABm
Mp1087439_TGAC_V1.1_scaffold_1010	208940	208940	+	4.82563e-06	0.00125001	21.6041	FABm
Mp1087439_TGAC_V1.1_scaffold_10107	350	350	+	8.87826e-14	9.70785e-11	28.0543	FABm
Mp1087439_TGAC_V1.1_scaffold_10107	351	351	-	7.61607e-17	1.24542e-13	32.3188	FABm
Mp1087439_TGAC_V1.1_scaffold_10117	368	368	-	1.90634e-09	1.07624e-06	24.8036	FABm
Mp1087439_TGAC_V1.1_scaffold_1013	182064	182064	-	2.67353e-05	0.00549227	17.1086	FABm
Mp1087439_TGAC_V1.1_scaffold_1013	182350	182350	-	2.57502e-07	9.30466e-05	16.3048	FABm
Mp1087439_TGAC_V1.1_scaffold_1013	182390	182390	-	9.46042e-09	4.66604e-06	20.2227	FABm
Mp1087439_TGAC_V1.1_scaffold_1013	182407	182407	-	5.1788e-08	2.19305e-05	16.1944	FABm
Mp1087439_TGAC_V1.1_scaffold_1013	182546	182546	-	7.04181e-25	2.4984e-21	32.8853	FABm
Mp1087439_TGAC_V1.1_scaffold_1013	182574	182574	-	4.87332e-31	2.8173e-27	37.9017	FABm
Mp1087439_TGAC_V1.1_scaffold_1013	182586	182586	-	1.13625e-23	3.63505e-20	27.0751	FABm
Mp1087439_TGAC_V1.1_scaffold_1013	182590	182590	-	1.27013e-15	1.7812e-12	28.2809	FABm
Mp1087439_TGAC_V1.1_scaffold_1013	182635	182635	-	5.40869e-14	6.08607e-11	35.0591	FABm
Mp1087439_TGAC_V1.1_scaffold_10143	202	202	-	3.19351e-05	0.0064002	17.2477	FABm
Mp1087439_TGAC_V1.1_scaffold_10143	236	236	+	0.000141697	0.0226191	23.8011	FABm
Mp1087439_TGAC_V1.1_scaffold_10143	237	237	-	2.35594e-09	1.30783e-06	20.1596	FABm
Mp1087439_TGAC_V1.1_scaffold_10143	258	258	-	6.90515e-10	4.20984e-07	19.8848	FABm
Mp1087439_TGAC_V1.1_scaffold_10143	281	281	+	4.37336e-05	0.0083698	23.7758	FABm
Mp1087439_TGAC_V1.1_scaffold_10143	282	282	-	5.56428e-11	4.08889e-08	19.6898	FABm
Mp1087439_TGAC_V1.1_scaffold_10143	285	285	-	7.40013e-09	3.7342e-06	17.2805	FABm
Mp1087439_TGAC_V1.1_scaffold_10143	288	288	+	2.44766e-10	1.60947e-07	35.412	FABm
Mp1087439_TGAC_V1.1_scaffold_10143	289	289	-	5.99657e-09	3.07939e-06	16.7164	FABm
Mp1087439_TGAC_V1.1_scaffold_10143	341	341	+	1.62621e-07	6.15264e-05	28.7969	FABm
Mp1087439_TGAC_V1.1_scaffold_10143	342	342	-	3.94541e-09	2.09908e-06	17.5919	FABm
Mp1087439_TGAC_V1.1_scaffold_10143	351	351	+	4.00698e-05	0.00776388	22.8712	FABm
Mp1087439_TGAC_V1.1_scaffold_10143	352	352	-	7.21978e-08	2.95522e-05	16.2559	FABm
Mp1087439_TGAC_V1.1_scaffold_10143	392	392	+	3.83181e-08	1.67237e-05	33.0553	FABm
Mp1087439_TGAC_V1.1_scaffold_10143	393	393	-	4.11567e-07	0.000141259	16.0882	FABm
Mp1087439_TGAC_V1.1_scaffold_10143	404	404	-	1.55256e-06	0.000460198	15.4334	FABm
Mp1087439_TGAC_V1.1_scaffold_10143	429	429	+	4.79823e-07	0.000161926	29.9586	FABm
Mp1087439_TGAC_V1.1_scaffold_10143	430	430	-	4.7276e-13	4.67801e-10	23.1644	FABm
Mp1087439_TGAC_V1.1_scaffold_10143	435	435	+	3.18774e-05	0.00639072	26.3222	FABm
Mp1087439_TGAC_V1.1_scaffold_10143	436	436	-	1.28047e-10	8.82613e-08	22.2919	FABm
Mp1087439_TGAC_V1.1_scaffold_10143	674	674	+	2.52241e-05	0.00522573	15.1158	FABm
Mp1087439_TGAC_V1.1_scaffold_10143	777	777	+	1.73741e-08	8.1356e-06	17.4974	FABm
Mp1087439_TGAC_V1.1_scaffold_10143	782	782	+	1.78909e-18	3.49977e-15	26.1307	FABm
Mp1087439_TGAC_V1.1_scaffold_10143	791	791	+	9.95599e-17	1.60719e-13	25.4085	FABm
Mp1087439_TGAC_V1.1_scaffold_10143	809	809	+	9.17002e-11	6.48823e-08	21.2977	FABm
Mp1087439_TGAC_V1.1_scaffold_10143	839	839	+	9.55106e-10	5.68321e-07	21.6789	FABm
Mp1087439_TGAC_V1.1_scaffold_10143	888	888	+	1.27064e-06	0.000385326	20.2705	FABm
Mp1087439_TGAC_V1.1_scaffold_10143	889	889	-	2.517e-05	0.00521668	33.0374	FABm
Mp1087439_TGAC_V1.1_scaffold_10143	915	915	+	9.33794e-06	0.00221993	18.8071	FABm
Mp1087439_TGAC_V1.1_scaffold_10143	964	964	+	0.00015764	0.0247099	21.4621	FABm
Mp1087439_TGAC_V1.1_scaffold_10169	7790	7790	+	0.000247779	0.0360003	15.9899	FABm
Mp1087439_TGAC_V1.1_scaffold_1018	63610	63610	-	0.000276604	0.0394205	17.1234	FABm
Mp1087439_TGAC_V1.1_scaffold_1018	65932	65932	+	1.52505e-06	0.000452617	18.3099	FABm
Mp1087439_TGAC_V1.1_scaffold_1018	79768	79768	-	2.24707e-07	8.23961e-05	16.192	FABm
Mp1087439_TGAC_V1.1_scaffold_1018	87033	87033	-	0.000337826	0.0464844	16.3646	FABm
Mp1087439_TGAC_V1.1_scaffold_1018	91006	91006	-	2.81659e-13	2.87684e-10	50.7009	FABm
Mp1087439_TGAC_V1.1_scaffold_102	8897	8897	-	0.000297821	0.0418952	15.5526	FABm
Mp1087439_TGAC_V1.1_scaffold_102	10399	10399	-	8.37224e-05	0.0145145	21.3889	FABm
Mp1087439_TGAC_V1.1_scaffold_102	13629	13629	-	3.93197e-05	0.00764264	17.9332	FABm
Mp1087439_TGAC_V1.1_scaffold_102	13664	13664	-	9.85956e-05	0.0166864	22.4713	FABm
Mp1087439_TGAC_V1.1_scaffold_102	46123	46123	+	2.963e-05	0.00599865	38.7272	FABm
Mp1087439_TGAC_V1.1_scaffold_102	51329	51329	-	5.92764e-05	0.0108427	17.3949	FABm
Mp1087439_TGAC_V1.1_scaffold_102	162103	162103	+	3.12141e-06	0.000853268	32.3804	FABm
Mp1087439_TGAC_V1.1_scaffold_102	181196	181196	+	5.47358e-06	0.00139477	22.6453	FABm
Mp1087439_TGAC_V1.1_scaffold_102	189899	189899	+	1.75864e-11	1.40358e-08	21.4505	FABm
Mp1087439_TGAC_V1.1_scaffold_102	191680	191680	-	0.000276456	0.0394037	15.7848	FABm
Mp1087439_TGAC_V1.1_scaffold_102	192705	192705	+	2.23608e-24	7.63579e-21	18.8101	FABm
Mp1087439_TGAC_V1.1_scaffold_102	195326	195326	+	1.06167e-06	0.000328565	32.2125	FABm
Mp1087439_TGAC_V1.1_scaffold_102	199874	199874	+	0.000339063	0.0466258	20.6323	FABm
Mp1087439_TGAC_V1.1_scaffold_102	298351	298351	+	8.52064e-09	4.24298e-06	15.9034	FABm
Mp1087439_TGAC_V1.1_scaffold_102	418350	418350	+	5.78467e-07	0.000191185	17.4424	FABm
Mp1087439_TGAC_V1.1_scaffold_102	423438	423438	+	0.000173704	0.0268043	30.1512	FABm
Mp1087439_TGAC_V1.1_scaffold_102	441001	441001	+	4.49723e-07	0.00015286	32.9517	FABm
Mp1087439_TGAC_V1.1_scaffold_102	442252	442252	+	4.10452e-14	4.70366e-11	23.9466	FABm
Mp1087439_TGAC_V1.1_scaffold_102	442278	442278	+	1.02908e-10	7.21682e-08	19.6195	FABm
Mp1087439_TGAC_V1.1_scaffold_102	442279	442279	-	2.52077e-14	2.957e-11	17.706	FABm
Mp1087439_TGAC_V1.1_scaffold_102	442456	442456	-	1.00398e-05	0.00236051	17.2932	FABm
Mp1087439_TGAC_V1.1_scaffold_1020	28645	28645	+	1.29721e-07	5.02505e-05	28.8501	FABm
Mp1087439_TGAC_V1.1_scaffold_1020	53076	53076	+	0.000122382	0.0200172	21.4526	FABm
Mp1087439_TGAC_V1.1_scaffold_1022	6887	6887	+	2.7314e-08	1.23024e-05	34.3538	FABm
Mp1087439_TGAC_V1.1_scaffold_1022	9110	9110	-	1.52954e-08	7.23741e-06	18.5635	FABm
Mp1087439_TGAC_V1.1_scaffold_1024	40982	40982	+	1.20517e-05	0.00276696	36.7123	FABm
Mp1087439_TGAC_V1.1_scaffold_1024	40983	40983	-	4.8513e-26	1.87708e-22	26.4119	FABm
Mp1087439_TGAC_V1.1_scaffold_1024	40986	40986	-	4.52401e-30	2.40331e-26	22.4024	FABm
Mp1087439_TGAC_V1.1_scaffold_1024	41057	41057	-	3.48758e-39	3.64632e-35	35.3899	FABm
Mp1087439_TGAC_V1.1_scaffold_1024	41059	41059	-	1.30843e-47	2.35429e-43	40.5395	FABm
Mp1087439_TGAC_V1.1_scaffold_1024	41071	41071	-	1.31086e-27	5.7616e-24	31.9663	FABm
Mp1087439_TGAC_V1.1_scaffold_1024	41104	41104	-	2.08244e-24	7.15092e-21	32.0988	FABm
Mp1087439_TGAC_V1.1_scaffold_1024	41920	41920	+	4.56475e-06	0.00119085	20.4531	FABm
Mp1087439_TGAC_V1.1_scaffold_1024	42908	42908	-	1.74224e-06	0.000509809	26.0078	FABm
Mp1087439_TGAC_V1.1_scaffold_1024	101907	101907	-	1.89691e-12	1.73001e-09	39.2259	FABm
Mp1087439_TGAC_V1.1_scaffold_1024	101960	101960	-	8.76055e-14	9.5898e-11	32.0587	FABm
Mp1087439_TGAC_V1.1_scaffold_1024	101982	101982	-	2.85836e-08	1.28283e-05	24.0355	FABm
Mp1087439_TGAC_V1.1_scaffold_1024	103661	103661	-	6.38261e-05	0.0115511	17.4114	FABm
Mp1087439_TGAC_V1.1_scaffold_1024	107097	107097	+	7.83869e-06	0.00190385	20.9402	FABm
Mp1087439_TGAC_V1.1_scaffold_1024	113194	113194	-	1.48598e-07	5.66484e-05	18.113	FABm
Mp1087439_TGAC_V1.1_scaffold_1024	113582	113582	-	1.52682e-08	7.22662e-06	15.0135	FABm
Mp1087439_TGAC_V1.1_scaffold_1024	113813	113813	-	1.7626e-08	8.24727e-06	21.279	FABm
Mp1087439_TGAC_V1.1_scaffold_1024	113848	113848	-	1.07118e-05	0.00249878	16.5169	FABm
Mp1087439_TGAC_V1.1_scaffold_1024	119213	119213	+	5.05788e-05	0.00947143	21.1955	FABm
Mp1087439_TGAC_V1.1_scaffold_1024	119387	119387	+	1.72717e-06	0.000505759	24.3256	FABm
Mp1087439_TGAC_V1.1_scaffold_1025	36842	36842	+	1.07286e-06	0.000331548	22.1707	FABm
Mp1087439_TGAC_V1.1_scaffold_1027	49896	49896	-	3.90079e-07	0.000134608	15.3125	FABm
Mp1087439_TGAC_V1.1_scaffold_1027	50412	50412	-	0.000125387	0.0204325	17.9683	FABm
Mp1087439_TGAC_V1.1_scaffold_1027	51191	51191	+	0.000148636	0.0235275	17.1701	FABm
Mp1087439_TGAC_V1.1_scaffold_1027	51669	51669	-	2.95748e-07	0.000105196	15.504	FABm
Mp1087439_TGAC_V1.1_scaffold_1027	51677	51677	-	2.28848e-07	8.37025e-05	18.8941	FABm
Mp1087439_TGAC_V1.1_scaffold_1027	51815	51815	-	2.73753e-09	1.50134e-06	21.625	FABm
Mp1087439_TGAC_V1.1_scaffold_1027	59186	59186	-	1.25428e-06	0.000380812	19.2256	FABm
Mp1087439_TGAC_V1.1_scaffold_103	204914	204914	+	1.49385e-05	0.0033341	18.5819	FABm
Mp1087439_TGAC_V1.1_scaffold_103	209592	209592	-	4.10575e-07	0.000140958	26.6307	FABm
Mp1087439_TGAC_V1.1_scaffold_103	210350	210350	-	3.34819e-08	1.48129e-05	15.2633	FABm
Mp1087439_TGAC_V1.1_scaffold_103	288314	288314	+	6.44998e-08	2.6697e-05	19.3324	FABm
Mp1087439_TGAC_V1.1_scaffold_103	288323	288323	+	2.0166e-11	1.59418e-08	23.4521	FABm
Mp1087439_TGAC_V1.1_scaffold_103	288357	288357	+	6.29425e-16	9.16428e-13	27.6433	FABm
Mp1087439_TGAC_V1.1_scaffold_103	288365	288365	+	5.52984e-19	1.14029e-15	27.6045	FABm
Mp1087439_TGAC_V1.1_scaffold_103	288373	288373	+	4.2178e-16	6.2844e-13	23.3375	FABm
Mp1087439_TGAC_V1.1_scaffold_103	288395	288395	+	3.56307e-13	3.57538e-10	22.5881	FABm
Mp1087439_TGAC_V1.1_scaffold_103	288407	288407	+	9.90602e-10	5.87678e-07	20.4159	FABm
Mp1087439_TGAC_V1.1_scaffold_103	288410	288410	+	6.26343e-09	3.20437e-06	18.6859	FABm
Mp1087439_TGAC_V1.1_scaffold_103	288480	288480	+	3.09964e-06	0.000847977	16.0529	FABm
Mp1087439_TGAC_V1.1_scaffold_103	288543	288543	+	5.85167e-15	7.49013e-12	30.8938	FABm
Mp1087439_TGAC_V1.1_scaffold_103	288674	288674	+	5.12134e-11	3.78547e-08	20.9515	FABm
Mp1087439_TGAC_V1.1_scaffold_103	288680	288680	+	5.72304e-18	1.06889e-14	26.7294	FABm
Mp1087439_TGAC_V1.1_scaffold_103	288731	288731	+	6.0152e-17	9.93887e-14	22.8167	FABm
Mp1087439_TGAC_V1.1_scaffold_103	288865	288865	+	2.87386e-35	2.27773e-31	31.0187	FABm
Mp1087439_TGAC_V1.1_scaffold_103	288905	288905	+	1.71204e-14	2.05693e-11	19.3076	FABm
Mp1087439_TGAC_V1.1_scaffold_103	288936	288936	+	2.88642e-21	7.48081e-18	22.776	FABm
Mp1087439_TGAC_V1.1_scaffold_103	288968	288968	+	6.84836e-28	3.09304e-24	26.9903	FABm
Mp1087439_TGAC_V1.1_scaffold_103	288980	288980	+	7.60132e-25	2.68528e-21	25.7424	FABm
Mp1087439_TGAC_V1.1_scaffold_103	288996	288996	+	1.75839e-21	4.64297e-18	25.1598	FABm
Mp1087439_TGAC_V1.1_scaffold_103	289041	289041	+	3.31285e-32	2.08173e-28	34.4538	FABm
Mp1087439_TGAC_V1.1_scaffold_103	289103	289103	+	3.05449e-17	5.22434e-14	29.6761	FABm
Mp1087439_TGAC_V1.1_scaffold_103	294165	294165	+	6.49604e-07	0.000212128	22.2801	FABm
Mp1087439_TGAC_V1.1_scaffold_103	294233	294233	+	4.09044e-10	2.59423e-07	21.8737	FABm
Mp1087439_TGAC_V1.1_scaffold_103	294266	294266	+	8.07365e-13	7.76081e-10	21.0577	FABm
Mp1087439_TGAC_V1.1_scaffold_103	294289	294289	+	2.51721e-09	1.39013e-06	18.865	FABm
Mp1087439_TGAC_V1.1_scaffold_103	294392	294392	+	1.87e-13	1.95595e-10	22.0993	FABm
Mp1087439_TGAC_V1.1_scaffold_103	294416	294416	+	1.00286e-15	1.42551e-12	24.9009	FABm
Mp1087439_TGAC_V1.1_scaffold_103	294500	294500	+	4.31011e-09	2.27712e-06	21.7504	FABm
Mp1087439_TGAC_V1.1_scaffold_103	294526	294526	+	4.74767e-08	2.02831e-05	20	FABm
Mp1087439_TGAC_V1.1_scaffold_103	299916	299916	+	0.000161262	0.0251881	23.7746	FABm
Mp1087439_TGAC_V1.1_scaffold_103	300070	300070	+	3.78518e-06	0.00101026	25.5065	FABm
Mp1087439_TGAC_V1.1_scaffold_103	300076	300076	+	6.80181e-06	0.00168576	25.178	FABm
Mp1087439_TGAC_V1.1_scaffold_103	300208	300208	+	8.07681e-05	0.0140845	23.5504	FABm
Mp1087439_TGAC_V1.1_scaffold_103	303101	303101	-	2.29354e-08	1.04927e-05	16.1237	FABm
Mp1087439_TGAC_V1.1_scaffold_103	303122	303122	-	5.09454e-13	5.02089e-10	18.5979	FABm
Mp1087439_TGAC_V1.1_scaffold_103	303373	303373	-	7.76981e-05	0.0136377	19.7737	FABm
Mp1087439_TGAC_V1.1_scaffold_103	322267	322267	+	9.92446e-05	0.0167789	15.6293	FABm
Mp1087439_TGAC_V1.1_scaffold_103	322352	322352	+	1.76422e-06	0.00051538	19.367	FABm
Mp1087439_TGAC_V1.1_scaffold_103	322406	322406	+	4.27954e-05	0.00821427	18.6548	FABm
Mp1087439_TGAC_V1.1_scaffold_103	340530	340530	-	1.35187e-07	5.21183e-05	17.7375	FABm
Mp1087439_TGAC_V1.1_scaffold_103	341946	341946	+	9.68529e-07	0.000302753	21.7213	FABm
Mp1087439_TGAC_V1.1_scaffold_103	358523	358523	+	1.18432e-08	5.73419e-06	17.8384	FABm
Mp1087439_TGAC_V1.1_scaffold_103	358796	358796	+	3.42658e-05	0.006801	15.8269	FABm
Mp1087439_TGAC_V1.1_scaffold_1033	13880	13880	+	0.000359015	0.0488731	20.9306	FABm
Mp1087439_TGAC_V1.1_scaffold_1033	14039	14039	+	0.000115029	0.0189864	19.2767	FABm
Mp1087439_TGAC_V1.1_scaffold_1033	14088	14088	+	0.000288752	0.0408424	22.0981	FABm
Mp1087439_TGAC_V1.1_scaffold_1033	14418	14418	+	3.01945e-05	0.00609786	15.8313	FABm
Mp1087439_TGAC_V1.1_scaffold_1033	14438	14438	+	3.71707e-05	0.00728721	17.5243	FABm
Mp1087439_TGAC_V1.1_scaffold_1033	14459	14459	+	9.75732e-08	3.88862e-05	25.1256	FABm
Mp1087439_TGAC_V1.1_scaffold_1033	19662	19662	+	6.17601e-05	0.0112293	18.3559	FABm
Mp1087439_TGAC_V1.1_scaffold_1033	45741	45741	+	1.5897e-10	1.07495e-07	17.482	FABm
Mp1087439_TGAC_V1.1_scaffold_1033	45840	45840	+	1.08189e-09	6.37295e-07	20.5946	FABm
Mp1087439_TGAC_V1.1_scaffold_1033	45877	45877	+	2.67512e-05	0.00549507	17.4534	FABm
Mp1087439_TGAC_V1.1_scaffold_1033	45907	45907	+	0.000118716	0.0195124	16.392	FABm
Mp1087439_TGAC_V1.1_scaffold_1033	62923	62923	+	0.00018576	0.0283191	17.9047	FABm
Mp1087439_TGAC_V1.1_scaffold_1033	66267	66267	+	1.91323e-06	0.000553483	19.3048	FABm
Mp1087439_TGAC_V1.1_scaffold_1033	66529	66529	-	1.14746e-06	0.000352186	15.8751	FABm
Mp1087439_TGAC_V1.1_scaffold_1033	66835	66835	+	4.81471e-08	2.05356e-05	24.9847	FABm
Mp1087439_TGAC_V1.1_scaffold_1033	66916	66916	+	1.22068e-07	4.75642e-05	22.3485	FABm
Mp1087439_TGAC_V1.1_scaffold_1033	67003	67003	+	7.90378e-07	0.000252428	19.7084	FABm
Mp1087439_TGAC_V1.1_scaffold_1033	67170	67170	-	5.13439e-07	0.000172054	22.7614	FABm
Mp1087439_TGAC_V1.1_scaffold_1033	67584	67584	+	1.32776e-10	9.12775e-08	25.2669	FABm
Mp1087439_TGAC_V1.1_scaffold_1033	68439	68439	+	2.03815e-05	0.00435183	28.1481	FABm
Mp1087439_TGAC_V1.1_scaffold_1033	68623	68623	+	1.25618e-05	0.00286691	15.5455	FABm
Mp1087439_TGAC_V1.1_scaffold_1033	68694	68694	+	8.08174e-08	3.27449e-05	23.8659	FABm
Mp1087439_TGAC_V1.1_scaffold_1033	68735	68735	+	3.8515e-06	0.0010263	18.7508	FABm
Mp1087439_TGAC_V1.1_scaffold_1033	68775	68775	+	6.57012e-06	0.00163493	18.2175	FABm
Mp1087439_TGAC_V1.1_scaffold_1033	68823	68823	+	1.33602e-06	0.000402839	18.9912	FABm
Mp1087439_TGAC_V1.1_scaffold_1033	68867	68867	+	8.25903e-09	4.12693e-06	24.0581	FABm
Mp1087439_TGAC_V1.1_scaffold_1033	68908	68908	+	3.04374e-11	2.34284e-08	22.703	FABm
Mp1087439_TGAC_V1.1_scaffold_1033	69295	69295	+	0.000140505	0.0224623	23.3383	FABm
Mp1087439_TGAC_V1.1_scaffold_1034	16365	16365	+	1.68459e-08	7.90863e-06	22.2323	FABm
Mp1087439_TGAC_V1.1_scaffold_1034	17876	17876	+	3.15291e-05	0.00632916	15.2555	FABm
Mp1087439_TGAC_V1.1_scaffold_1034	17956	17956	+	4.47189e-05	0.00852504	15.0238	FABm
Mp1087439_TGAC_V1.1_scaffold_1035	5477	5477	-	0.000180308	0.0276414	16.3446	FABm
Mp1087439_TGAC_V1.1_scaffold_1035	5636	5636	-	2.42011e-07	8.79929e-05	22.7122	FABm
Mp1087439_TGAC_V1.1_scaffold_1035	61689	61689	-	4.57354e-38	4.41533e-34	34.4331	FABm
Mp1087439_TGAC_V1.1_scaffold_1035	61711	61711	-	2.27177e-28	1.07546e-24	27.8418	FABm
Mp1087439_TGAC_V1.1_scaffold_1035	61722	61722	-	3.7186e-32	2.33073e-28	27.8347	FABm
Mp1087439_TGAC_V1.1_scaffold_1035	61740	61740	-	1.50096e-10	1.01929e-07	18.1872	FABm
Mp1087439_TGAC_V1.1_scaffold_1035	61750	61750	-	1.47525e-07	5.62945e-05	15.1003	FABm
Mp1087439_TGAC_V1.1_scaffold_1035	61785	61785	-	1.53814e-29	7.89791e-26	33.463	FABm
Mp1087439_TGAC_V1.1_scaffold_1035	61804	61804	-	4.47486e-16	6.65127e-13	26.8248	FABm
Mp1087439_TGAC_V1.1_scaffold_1035	61843	61843	-	7.08703e-08	2.90645e-05	17.024	FABm
Mp1087439_TGAC_V1.1_scaffold_1035	61851	61851	+	5.44367e-06	0.00138816	30.1075	FABm
Mp1087439_TGAC_V1.1_scaffold_1035	61852	61852	-	3.98227e-12	3.48257e-09	26.3815	FABm
Mp1087439_TGAC_V1.1_scaffold_1035	62378	62378	-	3.2141e-10	2.07595e-07	20.8373	FABm
Mp1087439_TGAC_V1.1_scaffold_1035	62468	62468	+	2.41657e-07	8.78704e-05	20.4584	FABm
Mp1087439_TGAC_V1.1_scaffold_1035	92911	92911	-	7.44134e-05	0.0131514	18.8172	FABm
Mp1087439_TGAC_V1.1_scaffold_1035	93031	93031	-	8.46119e-06	0.00203407	16.1339	FABm
Mp1087439_TGAC_V1.1_scaffold_1035	98245	98245	+	5.37413e-07	0.000179305	18.6729	FABm
Mp1087439_TGAC_V1.1_scaffold_1035	111931	111931	+	0.000336474	0.0463295	24.4026	FABm
Mp1087439_TGAC_V1.1_scaffold_1035	117593	117593	+	6.94641e-06	0.00171701	15.4236	FABm
Mp1087439_TGAC_V1.1_scaffold_1035	117600	117600	+	0.000168112	0.026081	15.0347	FABm
Mp1087439_TGAC_V1.1_scaffold_1035	117740	117740	+	6.76914e-11	4.90894e-08	19.1567	FABm
Mp1087439_TGAC_V1.1_scaffold_1035	117780	117780	+	9.22949e-11	6.5256e-08	18.1719	FABm
Mp1087439_TGAC_V1.1_scaffold_1035	131637	131637	+	2.25418e-06	0.000639356	17.0827	FABm
Mp1087439_TGAC_V1.1_scaffold_1035	133583	133583	-	2.82887e-05	0.00576532	16.2373	FABm
Mp1087439_TGAC_V1.1_scaffold_1035	133612	133612	+	0.000301294	0.0422974	20.516	FABm
Mp1087439_TGAC_V1.1_scaffold_1035	133808	133808	-	3.71432e-05	0.00728268	17.9355	FABm
Mp1087439_TGAC_V1.1_scaffold_1037	110574	110574	+	1.28012e-11	1.04387e-08	22.2071	FABm
Mp1087439_TGAC_V1.1_scaffold_1037	110575	110575	-	7.83957e-05	0.0137381	17.3872	FABm
Mp1087439_TGAC_V1.1_scaffold_1037	110585	110585	+	4.71641e-20	1.08961e-16	29.9375	FABm
Mp1087439_TGAC_V1.1_scaffold_1037	110586	110586	-	4.52408e-08	1.94259e-05	22.6406	FABm
Mp1087439_TGAC_V1.1_scaffold_1037	110603	110603	-	2.57952e-06	0.000721308	15.6111	FABm
Mp1087439_TGAC_V1.1_scaffold_1037	110628	110628	+	4.93692e-09	2.57807e-06	19.8484	FABm
Mp1087439_TGAC_V1.1_scaffold_1037	110629	110629	-	1.95409e-08	9.07327e-06	24.5489	FABm
Mp1087439_TGAC_V1.1_scaffold_1037	161560	161560	-	1.30938e-09	7.62166e-07	28.1209	FABm
Mp1087439_TGAC_V1.1_scaffold_1037	161573	161573	-	1.50883e-05	0.00336279	23.6345	FABm
Mp1087439_TGAC_V1.1_scaffold_1039	29745	29745	-	1.44516e-05	0.00323993	20.0818	FABm
Mp1087439_TGAC_V1.1_scaffold_1039	61883	61883	-	4.69965e-08	2.0106e-05	21.0407	FABm
Mp1087439_TGAC_V1.1_scaffold_1039	61942	61942	-	8.84869e-09	4.39431e-06	22.7443	FABm
Mp1087439_TGAC_V1.1_scaffold_1039	67516	67516	-	4.0696e-05	0.00786104	15.9574	FABm
Mp1087439_TGAC_V1.1_scaffold_1039	71566	71566	+	7.26525e-06	0.00178415	25.9582	FABm
Mp1087439_TGAC_V1.1_scaffold_1039	78939	78939	+	0.000259205	0.0373435	23.266	FABm
Mp1087439_TGAC_V1.1_scaffold_1039	78967	78967	+	7.18801e-06	0.0017681	26.1261	FABm
Mp1087439_TGAC_V1.1_scaffold_104	163795	163795	-	7.06182e-07	0.000228222	17.752	FABm
Mp1087439_TGAC_V1.1_scaffold_104	164311	164311	-	8.01307e-15	1.00653e-11	16.2601	FABm
Mp1087439_TGAC_V1.1_scaffold_104	164454	164454	+	1.63071e-06	0.0004811	23.6682	FABm
Mp1087439_TGAC_V1.1_scaffold_104	164485	164485	-	2.1765e-13	2.25732e-10	18.1071	FABm
Mp1087439_TGAC_V1.1_scaffold_104	165428	165428	-	5.83058e-09	3.00105e-06	17.5481	FABm
Mp1087439_TGAC_V1.1_scaffold_104	166655	166655	-	2.39672e-11	1.87626e-08	17.0503	FABm
Mp1087439_TGAC_V1.1_scaffold_104	166782	166782	-	3.96851e-09	2.10997e-06	16.4902	FABm
Mp1087439_TGAC_V1.1_scaffold_104	166795	166795	+	0.000366641	0.0497184	15.7605	FABm
Mp1087439_TGAC_V1.1_scaffold_104	166796	166796	-	3.80352e-05	0.00742971	16.9731	FABm
Mp1087439_TGAC_V1.1_scaffold_104	167079	167079	-	5.24995e-05	0.00977376	15.3103	FABm
Mp1087439_TGAC_V1.1_scaffold_104	169463	169463	-	3.38795e-06	0.000917048	17.3318	FABm
Mp1087439_TGAC_V1.1_scaffold_104	169694	169694	+	7.00359e-05	0.0124914	16.5181	FABm
Mp1087439_TGAC_V1.1_scaffold_104	170516	170516	+	7.93429e-05	0.0138813	18.7322	FABm
Mp1087439_TGAC_V1.1_scaffold_104	170991	170991	-	0.000113417	0.018774	15.3722	FABm
Mp1087439_TGAC_V1.1_scaffold_104	171655	171655	-	0.000351948	0.0480988	15.3923	FABm
Mp1087439_TGAC_V1.1_scaffold_104	172040	172040	-	0.00016717	0.0259521	16.6128	FABm
Mp1087439_TGAC_V1.1_scaffold_104	175959	175959	+	0.000207694	0.0310579	18.0064	FABm
Mp1087439_TGAC_V1.1_scaffold_104	176073	176073	+	6.35585e-09	3.24759e-06	25.157	FABm
Mp1087439_TGAC_V1.1_scaffold_104	176074	176074	-	2.62613e-09	1.44417e-06	15.5892	FABm
Mp1087439_TGAC_V1.1_scaffold_104	176257	176257	-	8.18546e-07	0.000260493	20.0247	FABm
Mp1087439_TGAC_V1.1_scaffold_104	178365	178365	+	7.19943e-06	0.00177038	20.3801	FABm
Mp1087439_TGAC_V1.1_scaffold_104	180646	180646	-	9.98727e-05	0.0168631	15.5506	FABm
Mp1087439_TGAC_V1.1_scaffold_104	225117	225117	+	6.78323e-05	0.0121504	22.1899	FABm
Mp1087439_TGAC_V1.1_scaffold_104	225118	225118	-	6.94958e-11	5.03059e-08	19.1239	FABm
Mp1087439_TGAC_V1.1_scaffold_104	225218	225218	+	3.33183e-08	1.47459e-05	19.5009	FABm
Mp1087439_TGAC_V1.1_scaffold_104	225219	225219	-	8.84053e-19	1.78478e-15	26.1103	FABm
Mp1087439_TGAC_V1.1_scaffold_104	225238	225238	-	7.52441e-12	6.33882e-09	18.5718	FABm
Mp1087439_TGAC_V1.1_scaffold_104	225255	225255	-	2.2025e-14	2.60104e-11	18.8877	FABm
Mp1087439_TGAC_V1.1_scaffold_104	225265	225265	+	3.30334e-12	2.92054e-09	23.6806	FABm
Mp1087439_TGAC_V1.1_scaffold_104	225266	225266	-	1.48329e-25	5.50511e-22	27.5974	FABm
Mp1087439_TGAC_V1.1_scaffold_104	225277	225277	-	3.19476e-17	5.44718e-14	22.9971	FABm
Mp1087439_TGAC_V1.1_scaffold_104	225296	225296	+	0.000107723	0.0179755	15.9112	FABm
Mp1087439_TGAC_V1.1_scaffold_104	226825	226825	+	0.000189166	0.0287411	30.041	FABm
Mp1087439_TGAC_V1.1_scaffold_104	246943	246943	+	0.000102419	0.0172279	25.2981	FABm
Mp1087439_TGAC_V1.1_scaffold_104	247129	247129	+	3.88338e-05	0.00755927	27.5496	FABm
Mp1087439_TGAC_V1.1_scaffold_104	250604	250604	-	3.19606e-05	0.006404	17.3018	FABm
Mp1087439_TGAC_V1.1_scaffold_104	250673	250673	-	0.00021426	0.0318951	16.0881	FABm
Mp1087439_TGAC_V1.1_scaffold_104	273966	273966	-	5.2821e-05	0.00982265	15.042	FABm
Mp1087439_TGAC_V1.1_scaffold_104	275351	275351	-	3.68078e-05	0.00722645	20.0058	FABm
Mp1087439_TGAC_V1.1_scaffold_104	290899	290899	-	4.47145e-12	3.88685e-09	27.1795	FABm
Mp1087439_TGAC_V1.1_scaffold_104	301719	301719	-	1.18927e-07	4.64694e-05	20.721	FABm
Mp1087439_TGAC_V1.1_scaffold_104	301817	301817	-	0.000136319	0.0219023	16.1352	FABm
Mp1087439_TGAC_V1.1_scaffold_104	302639	302639	-	0.000226491	0.033404	24.9765	FABm
Mp1087439_TGAC_V1.1_scaffold_104	309749	309749	-	1.80269e-06	0.000525185	15.1905	FABm
Mp1087439_TGAC_V1.1_scaffold_104	316172	316172	-	3.27369e-06	0.000889551	15.3997	FABm
Mp1087439_TGAC_V1.1_scaffold_104	316264	316264	+	2.13356e-16	3.29483e-13	37.6267	FABm
Mp1087439_TGAC_V1.1_scaffold_104	316265	316265	-	1.45696e-06	0.000434638	24.2857	FABm
Mp1087439_TGAC_V1.1_scaffold_104	316272	316272	+	2.37289e-21	6.19563e-18	46.3504	FABm
Mp1087439_TGAC_V1.1_scaffold_104	316273	316273	-	1.70664e-17	3.00424e-14	47.4918	FABm
Mp1087439_TGAC_V1.1_scaffold_104	316338	316338	+	1.86021e-12	1.69906e-09	37.0968	FABm
Mp1087439_TGAC_V1.1_scaffold_104	316351	316351	+	3.27819e-08	1.45294e-05	29.8584	FABm
Mp1087439_TGAC_V1.1_scaffold_1044	149713	149713	+	8.34846e-09	4.16611e-06	25.8197	FABm
Mp1087439_TGAC_V1.1_scaffold_1044	149733	149733	+	4.21435e-06	0.00110957	16.4376	FABm
Mp1087439_TGAC_V1.1_scaffold_1044	150392	150392	-	6.82818e-09	3.46623e-06	17.4606	FABm
Mp1087439_TGAC_V1.1_scaffold_1044	150575	150575	-	2.61439e-06	0.000730103	22.7677	FABm
Mp1087439_TGAC_V1.1_scaffold_1044	152509	152509	+	2.4957e-06	0.000700301	20.418	FABm
Mp1087439_TGAC_V1.1_scaffold_1044	153594	153594	+	1.83057e-05	0.00397527	26.1213	FABm
Mp1087439_TGAC_V1.1_scaffold_1044	158771	158771	+	1.97016e-07	7.31265e-05	37.9009	FABm
Mp1087439_TGAC_V1.1_scaffold_1044	158794	158794	+	6.22829e-06	0.00156261	33.2643	FABm
Mp1087439_TGAC_V1.1_scaffold_1044	168831	168831	-	0.000257012	0.0370874	18.949	FABm
Mp1087439_TGAC_V1.1_scaffold_1044	170027	170027	-	4.02636e-06	0.00106693	34.7368	FABm
Mp1087439_TGAC_V1.1_scaffold_1044	195108	195108	+	9.64914e-10	5.73616e-07	27.7822	FABm
Mp1087439_TGAC_V1.1_scaffold_1044	195190	195190	+	1.40932e-10	9.62779e-08	30.5979	FABm
Mp1087439_TGAC_V1.1_scaffold_1044	195197	195197	+	3.82815e-10	2.4389e-07	31.409	FABm
Mp1087439_TGAC_V1.1_scaffold_1044	213962	213962	-	3.10191e-05	0.00624309	17.1003	FABm
Mp1087439_TGAC_V1.1_scaffold_1044	214252	214252	-	5.40926e-05	0.0100274	16.7761	FABm
Mp1087439_TGAC_V1.1_scaffold_1045	186211	186211	+	0.000163191	0.025434	18.2881	FABm
Mp1087439_TGAC_V1.1_scaffold_1045	187186	187186	-	0.000277317	0.0395001	30.6818	FABm
Mp1087439_TGAC_V1.1_scaffold_1045	199568	199568	-	2.23577e-06	0.000634741	15.6735	FABm
Mp1087439_TGAC_V1.1_scaffold_1045	200473	200473	+	6.29339e-05	0.0114132	24.4774	FABm
Mp1087439_TGAC_V1.1_scaffold_1045	209370	209370	+	1.30634e-39	1.41082e-35	26.4253	FABm
Mp1087439_TGAC_V1.1_scaffold_1045	209371	209371	-	3.92973e-10	2.49875e-07	18.8248	FABm
Mp1087439_TGAC_V1.1_scaffold_1045	211567	211567	+	6.11907e-05	0.0111427	17.6987	FABm
Mp1087439_TGAC_V1.1_scaffold_1045	212252	212252	+	0.000130571	0.0211364	21.2728	FABm
Mp1087439_TGAC_V1.1_scaffold_1048	8459	8459	-	0.000167483	0.0259958	19.5515	FABm
Mp1087439_TGAC_V1.1_scaffold_1050	55152	55152	+	4.48574e-07	0.000152512	28.8034	FABm
Mp1087439_TGAC_V1.1_scaffold_1050	55153	55153	-	2.25172e-10	1.489e-07	31.5968	FABm
Mp1087439_TGAC_V1.1_scaffold_1050	55202	55202	-	8.415e-09	4.1942e-06	32.3171	FABm
Mp1087439_TGAC_V1.1_scaffold_1050	55582	55582	+	3.07094e-06	0.00084111	20.2992	FABm
Mp1087439_TGAC_V1.1_scaffold_1050	57442	57442	+	0.000116113	0.0191345	22.5362	FABm
Mp1087439_TGAC_V1.1_scaffold_1050	57534	57534	+	2.3989e-06	0.000675956	24.7138	FABm
Mp1087439_TGAC_V1.1_scaffold_1050	69642	69642	-	0.000123799	0.0202167	30.3009	FABm
Mp1087439_TGAC_V1.1_scaffold_1050	94445	94445	+	1.05395e-09	6.2221e-07	29.001	FABm
Mp1087439_TGAC_V1.1_scaffold_1050	94481	94481	+	0.000366335	0.0496946	17.6004	FABm
Mp1087439_TGAC_V1.1_scaffold_1050	94639	94639	+	1.75e-06	0.000511714	17.112	FABm
Mp1087439_TGAC_V1.1_scaffold_1050	101465	101465	+	6.48361e-05	0.0117007	23.4425	FABm
Mp1087439_TGAC_V1.1_scaffold_1050	101484	101484	+	3.83729e-05	0.00748616	24.311	FABm
Mp1087439_TGAC_V1.1_scaffold_1050	105229	105229	+	0.000114834	0.018964	16.1633	FABm
Mp1087439_TGAC_V1.1_scaffold_1050	107268	107268	+	1.76605e-05	0.00385441	22.8736	FABm
Mp1087439_TGAC_V1.1_scaffold_1050	123895	123895	+	3.07843e-15	4.10618e-12	15.4456	FABm
Mp1087439_TGAC_V1.1_scaffold_1050	123929	123929	+	1.95318e-35	1.56827e-31	24.9419	FABm
Mp1087439_TGAC_V1.1_scaffold_1050	124346	124346	+	4.67358e-20	1.08023e-16	17.0172	FABm
Mp1087439_TGAC_V1.1_scaffold_1050	124452	124452	+	3.92535e-20	9.13729e-17	16.0244	FABm
Mp1087439_TGAC_V1.1_scaffold_1050	124540	124540	+	3.57593e-17	6.05507e-14	19.368	FABm
Mp1087439_TGAC_V1.1_scaffold_1050	125345	125345	-	3.46886e-08	1.53027e-05	30.5162	FABm
Mp1087439_TGAC_V1.1_scaffold_1050	125581	125581	+	9.71808e-05	0.0164737	15.9441	FABm
Mp1087439_TGAC_V1.1_scaffold_1050	125594	125594	+	1.37026e-06	0.000411775	16.8959	FABm
Mp1087439_TGAC_V1.1_scaffold_1050	125766	125766	+	0.000152324	0.0240206	16.6496	FABm
Mp1087439_TGAC_V1.1_scaffold_1050	128936	128936	-	7.54102e-07	0.000242029	21.7729	FABm
Mp1087439_TGAC_V1.1_scaffold_1050	129907	129907	-	6.16072e-05	0.0112069	30.2083	FABm
Mp1087439_TGAC_V1.1_scaffold_1050	131711	131711	+	0.000149598	0.0236592	28.5246	FABm
Mp1087439_TGAC_V1.1_scaffold_1050	131784	131784	+	1.93532e-06	0.000559248	40.1195	FABm
Mp1087439_TGAC_V1.1_scaffold_1050	132981	132981	-	0.000135007	0.0217242	20.5544	FABm
Mp1087439_TGAC_V1.1_scaffold_1050	148944	148944	-	1.36188e-06	0.000409557	16.0633	FABm
Mp1087439_TGAC_V1.1_scaffold_1050	148947	148947	-	3.56535e-05	0.00703353	17.5005	FABm
Mp1087439_TGAC_V1.1_scaffold_1050	149365	149365	-	1.56254e-12	1.44327e-09	15.0399	FABm
Mp1087439_TGAC_V1.1_scaffold_1050	149391	149391	-	1.22565e-13	1.31558e-10	15.3997	FABm
Mp1087439_TGAC_V1.1_scaffold_1050	149512	149512	-	7.97913e-15	1.00253e-11	16.4216	FABm
Mp1087439_TGAC_V1.1_scaffold_1050	149563	149563	-	4.27647e-28	1.97317e-24	20.5701	FABm
Mp1087439_TGAC_V1.1_scaffold_1050	150372	150372	+	0.000215997	0.0321099	18.9459	FABm
Mp1087439_TGAC_V1.1_scaffold_1052	8947	8947	-	4.15622e-05	0.0080082	15.9168	FABm
Mp1087439_TGAC_V1.1_scaffold_1052	8963	8963	-	4.78546e-08	2.0425e-05	21.7795	FABm
Mp1087439_TGAC_V1.1_scaffold_1052	9133	9133	-	2.03551e-08	9.41306e-06	21.7718	FABm
Mp1087439_TGAC_V1.1_scaffold_1052	42591	42591	-	3.22972e-09	1.74651e-06	26.326	FABm
Mp1087439_TGAC_V1.1_scaffold_1052	45302	45302	-	1.18435e-05	0.00272602	20.9729	FABm
Mp1087439_TGAC_V1.1_scaffold_1052	46497	46497	-	1.69214e-07	6.37916e-05	15.8697	FABm
Mp1087439_TGAC_V1.1_scaffold_1052	46776	46776	+	3.7156e-06	0.000993802	20.1405	FABm
Mp1087439_TGAC_V1.1_scaffold_1052	46777	46777	-	2.7117e-21	7.03914e-18	23.2786	FABm
Mp1087439_TGAC_V1.1_scaffold_1052	46888	46888	+	5.76764e-11	4.22443e-08	24.1182	FABm
Mp1087439_TGAC_V1.1_scaffold_1052	46889	46889	-	5.4489e-14	6.12851e-11	20.0175	FABm
Mp1087439_TGAC_V1.1_scaffold_1052	46893	46893	+	7.44467e-07	0.000239289	17.6568	FABm
Mp1087439_TGAC_V1.1_scaffold_1052	46894	46894	-	1.11304e-13	1.20127e-10	19.775	FABm
Mp1087439_TGAC_V1.1_scaffold_1052	46938	46938	+	5.68123e-08	2.38322e-05	20.7268	FABm
Mp1087439_TGAC_V1.1_scaffold_1052	46939	46939	-	3.221e-08	1.42978e-05	15.7484	FABm
Mp1087439_TGAC_V1.1_scaffold_1052	46948	46948	+	4.99524e-26	1.92973e-22	35.6405	FABm
Mp1087439_TGAC_V1.1_scaffold_1052	46949	46949	-	1.17545e-45	1.92535e-41	36.9962	FABm
Mp1087439_TGAC_V1.1_scaffold_1052	46993	46993	+	1.34457e-07	5.18733e-05	15.8074	FABm
Mp1087439_TGAC_V1.1_scaffold_1052	46994	46994	-	2.36595e-12	2.12776e-09	17.8974	FABm
Mp1087439_TGAC_V1.1_scaffold_1052	47010	47010	+	3.59426e-21	9.20371e-18	32.8571	FABm
Mp1087439_TGAC_V1.1_scaffold_1052	47011	47011	-	6.94656e-21	1.73714e-17	26.8623	FABm
Mp1087439_TGAC_V1.1_scaffold_1052	70830	70830	+	2.10022e-28	1.00003e-24	26.9476	FABm
Mp1087439_TGAC_V1.1_scaffold_1052	70861	70861	+	1.61025e-72	8.5082e-68	40.9573	FABm
Mp1087439_TGAC_V1.1_scaffold_1052	70872	70872	+	3.22454e-150	2.64085e-144	62.7049	FABm
Mp1087439_TGAC_V1.1_scaffold_1052	70900	70900	+	4.18496e-96	5.55798e-91	42.1837	FABm
Mp1087439_TGAC_V1.1_scaffold_1052	70909	70909	+	1.45291e-105	2.35013e-100	46.3525	FABm
Mp1087439_TGAC_V1.1_scaffold_1052	70943	70943	+	9.21159e-88	7.94123e-83	36.9724	FABm
Mp1087439_TGAC_V1.1_scaffold_1052	71009	71009	+	2.52199e-36	2.1628e-32	24.0221	FABm
Mp1087439_TGAC_V1.1_scaffold_1052	71045	71045	+	1.54876e-40	1.774e-36	19.8425	FABm
Mp1087439_TGAC_V1.1_scaffold_1052	71056	71056	+	8.33987e-50	1.67957e-45	31.8379	FABm
Mp1087439_TGAC_V1.1_scaffold_1052	72358	72358	-	1.64403e-09	9.38065e-07	18.9822	FABm
Mp1087439_TGAC_V1.1_scaffold_1052	83245	83245	+	3.13206e-07	0.000110796	28.3491	FABm
Mp1087439_TGAC_V1.1_scaffold_1052	83246	83246	-	0.000136912	0.021981	33.1571	FABm
Mp1087439_TGAC_V1.1_scaffold_1052	83251	83251	-	1.82722e-09	1.0343e-06	43.2157	FABm
Mp1087439_TGAC_V1.1_scaffold_1052	83256	83256	+	2.57306e-11	2.006e-08	33.2072	FABm
Mp1087439_TGAC_V1.1_scaffold_1052	83257	83257	-	5.08495e-05	0.0095132	30.8081	FABm
Mp1087439_TGAC_V1.1_scaffold_1052	83282	83282	+	1.03533e-10	7.25754e-08	32.5977	FABm
Mp1087439_TGAC_V1.1_scaffold_1052	83283	83283	-	1.22796e-08	5.92447e-06	42.8382	FABm
Mp1087439_TGAC_V1.1_scaffold_1052	83339	83339	+	2.35161e-08	1.07295e-05	18.2675	FABm
Mp1087439_TGAC_V1.1_scaffold_1052	83340	83340	-	2.071e-08	9.5664e-06	25.7447	FABm
Mp1087439_TGAC_V1.1_scaffold_1052	83354	83354	+	4.56462e-10	2.87382e-07	20.7017	FABm
Mp1087439_TGAC_V1.1_scaffold_1052	97690	97690	+	9.29332e-05	0.0158603	18.1669	FABm
Mp1087439_TGAC_V1.1_scaffold_1052	98011	98011	+	1.45791e-06	0.000434898	22.8012	FABm
Mp1087439_TGAC_V1.1_scaffold_1052	98103	98103	+	6.00788e-05	0.0109673	21.6329	FABm
Mp1087439_TGAC_V1.1_scaffold_1054	5075	5075	-	1.10428e-05	0.00256492	33.8462	FABm
Mp1087439_TGAC_V1.1_scaffold_1055	80246	80246	+	1.41834e-10	9.68671e-08	40.1358	FABm
Mp1087439_TGAC_V1.1_scaffold_1055	147879	147879	+	4.1435e-09	2.19784e-06	42.4253	FABm
Mp1087439_TGAC_V1.1_scaffold_1057	62896	62896	+	2.45457e-06	0.000690137	32.0837	FABm
Mp1087439_TGAC_V1.1_scaffold_1057	63095	63095	+	4.21079e-09	2.22961e-06	24.312	FABm
Mp1087439_TGAC_V1.1_scaffold_1057	74847	74847	+	2.36325e-05	0.00493658	15.1342	FABm
Mp1087439_TGAC_V1.1_scaffold_1057	79535	79535	+	8.59976e-05	0.0148551	30.6865	FABm
Mp1087439_TGAC_V1.1_scaffold_1057	79573	79573	+	0.000192978	0.0292182	17.8105	FABm
Mp1087439_TGAC_V1.1_scaffold_1058	2157	2157	-	6.94574e-06	0.00171693	19.95	FABm
Mp1087439_TGAC_V1.1_scaffold_1058	2178	2178	-	3.7757e-06	0.00100812	19.4194	FABm
Mp1087439_TGAC_V1.1_scaffold_1058	2208	2208	-	1.99931e-05	0.00428229	15.1613	FABm
Mp1087439_TGAC_V1.1_scaffold_1058	2380	2380	-	6.47853e-12	5.50207e-09	21.476	FABm
Mp1087439_TGAC_V1.1_scaffold_1058	2425	2425	-	5.91641e-10	3.64777e-07	23.5206	FABm
Mp1087439_TGAC_V1.1_scaffold_1058	2688	2688	-	6.83114e-06	0.00169208	16.8085	FABm
Mp1087439_TGAC_V1.1_scaffold_1058	2712	2712	-	7.40306e-06	0.00181328	15.3913	FABm
Mp1087439_TGAC_V1.1_scaffold_1058	2723	2723	-	5.43098e-08	2.2886e-05	16.8196	FABm
Mp1087439_TGAC_V1.1_scaffold_1058	3432	3432	-	7.36245e-15	9.2956e-12	22.232	FABm
Mp1087439_TGAC_V1.1_scaffold_1058	3477	3477	-	4.38337e-15	5.71189e-12	17.3901	FABm
Mp1087439_TGAC_V1.1_scaffold_1058	3758	3758	-	2.39349e-24	8.15068e-21	19.5931	FABm
Mp1087439_TGAC_V1.1_scaffold_1058	3853	3853	-	1.06468e-20	2.61458e-17	18.3983	FABm
Mp1087439_TGAC_V1.1_scaffold_1058	4065	4065	-	7.29687e-11	5.26523e-08	16.5861	FABm
Mp1087439_TGAC_V1.1_scaffold_1058	4099	4099	-	7.96843e-09	3.99472e-06	18.2722	FABm
Mp1087439_TGAC_V1.1_scaffold_1058	4116	4116	-	7.59113e-11	5.45114e-08	23.1917	FABm
Mp1087439_TGAC_V1.1_scaffold_1058	11767	11767	+	2.50991e-05	0.005204	16.1667	FABm
Mp1087439_TGAC_V1.1_scaffold_1058	50588	50588	+	1.18292e-15	1.66508e-12	28.7718	FABm
Mp1087439_TGAC_V1.1_scaffold_1058	50709	50709	+	2.68e-10	1.75054e-07	21.9887	FABm
Mp1087439_TGAC_V1.1_scaffold_1058	50740	50740	+	1.13125e-10	7.87933e-08	21.6662	FABm
Mp1087439_TGAC_V1.1_scaffold_1058	66210	66210	-	0.000195389	0.0295188	35.6081	FABm
Mp1087439_TGAC_V1.1_scaffold_1058	66631	66631	+	1.98171e-08	9.18588e-06	17.9028	FABm
Mp1087439_TGAC_V1.1_scaffold_1058	67750	67750	-	0.000303565	0.0425637	21.3634	FABm
Mp1087439_TGAC_V1.1_scaffold_1058	68266	68266	+	8.43666e-05	0.0146099	19.7185	FABm
Mp1087439_TGAC_V1.1_scaffold_1058	72065	72065	-	8.82169e-06	0.00211129	24.4652	FABm
Mp1087439_TGAC_V1.1_scaffold_106	53204	53204	+	9.47728e-06	0.00224751	31.4958	FABm
Mp1087439_TGAC_V1.1_scaffold_106	53552	53552	-	2.59137e-09	1.4274e-06	22.1212	FABm
Mp1087439_TGAC_V1.1_scaffold_106	53572	53572	-	2.22317e-06	0.000631618	16.0087	FABm
Mp1087439_TGAC_V1.1_scaffold_106	54032	54032	-	5.3402e-05	0.0099196	17.6858	FABm
Mp1087439_TGAC_V1.1_scaffold_106	59481	59481	-	7.10286e-06	0.00174996	29.5975	FABm
Mp1087439_TGAC_V1.1_scaffold_106	59558	59558	+	8.144e-05	0.0141806	19.2549	FABm
Mp1087439_TGAC_V1.1_scaffold_106	59605	59605	+	4.0349e-07	0.000138807	19.7456	FABm
Mp1087439_TGAC_V1.1_scaffold_106	59606	59606	-	5.51592e-05	0.0101962	26.7615	FABm
Mp1087439_TGAC_V1.1_scaffold_106	59737	59737	+	1.5062e-27	6.58481e-24	26.083	FABm
Mp1087439_TGAC_V1.1_scaffold_106	59738	59738	-	1.01031e-09	5.98503e-07	29.907	FABm
Mp1087439_TGAC_V1.1_scaffold_106	59739	59739	+	4.16637e-13	4.14521e-10	17.9879	FABm
Mp1087439_TGAC_V1.1_scaffold_106	59740	59740	-	7.89598e-07	0.000252252	23.8599	FABm
Mp1087439_TGAC_V1.1_scaffold_106	59759	59759	+	4.71129e-18	8.88711e-15	20.8433	FABm
Mp1087439_TGAC_V1.1_scaffold_106	59760	59760	-	8.11637e-07	0.000258528	22.6005	FABm
Mp1087439_TGAC_V1.1_scaffold_106	61450	61450	+	4.39652e-32	2.74512e-28	15.7886	FABm
Mp1087439_TGAC_V1.1_scaffold_106	61451	61451	-	5.31703e-07	0.000177665	17.8283	FABm
Mp1087439_TGAC_V1.1_scaffold_106	61471	61471	-	2.60765e-10	1.70668e-07	26.8641	FABm
Mp1087439_TGAC_V1.1_scaffold_106	61476	61476	+	3.07698e-95	3.60001e-90	43.2438	FABm
Mp1087439_TGAC_V1.1_scaffold_106	61477	61477	-	7.37936e-16	1.0662e-12	40.9881	FABm
Mp1087439_TGAC_V1.1_scaffold_106	61561	61561	-	3.70713e-06	0.000991861	18.1424	FABm
Mp1087439_TGAC_V1.1_scaffold_106	61640	61640	+	9.52841e-06	0.00225745	15.7344	FABm
Mp1087439_TGAC_V1.1_scaffold_106	61641	61641	-	0.00022428	0.0331347	17.5634	FABm
Mp1087439_TGAC_V1.1_scaffold_106	215313	215313	+	1.0609e-06	0.000328347	15.3828	FABm
Mp1087439_TGAC_V1.1_scaffold_106	215318	215318	+	1.9039e-07	7.09294e-05	16.5594	FABm
Mp1087439_TGAC_V1.1_scaffold_106	215348	215348	+	4.1895e-06	0.00110379	15.4212	FABm
Mp1087439_TGAC_V1.1_scaffold_106	216810	216810	-	0.000266485	0.0382164	21.7803	FABm
Mp1087439_TGAC_V1.1_scaffold_106	216993	216993	-	1.21711e-06	0.000371017	28.6415	FABm
Mp1087439_TGAC_V1.1_scaffold_106	359184	359184	+	6.59399e-06	0.00164046	24.9686	FABm
Mp1087439_TGAC_V1.1_scaffold_106	359225	359225	+	2.45118e-14	2.88293e-11	39.8738	FABm
Mp1087439_TGAC_V1.1_scaffold_106	377509	377509	+	1.4792e-06	0.000440391	19.0046	FABm
Mp1087439_TGAC_V1.1_scaffold_106	440103	440103	+	2.09822e-05	0.0044609	16.1472	FABm
Mp1087439_TGAC_V1.1_scaffold_106	440174	440174	-	2.14721e-14	2.54063e-11	20.4779	FABm
Mp1087439_TGAC_V1.1_scaffold_1063	105375	105375	-	3.22037e-05	0.00644405	18.9516	FABm
Mp1087439_TGAC_V1.1_scaffold_1063	105505	105505	-	1.07241e-05	0.00250081	18.4417	FABm
Mp1087439_TGAC_V1.1_scaffold_1063	107743	107743	+	1.77446e-06	0.000518033	17.2323	FABm
Mp1087439_TGAC_V1.1_scaffold_1063	111240	111240	+	1.51746e-07	5.77409e-05	15.9519	FABm
Mp1087439_TGAC_V1.1_scaffold_1063	116283	116283	-	1.08169e-07	4.26525e-05	21.7498	FABm
Mp1087439_TGAC_V1.1_scaffold_1063	134220	134220	+	6.34097e-07	0.000207671	18.8637	FABm
Mp1087439_TGAC_V1.1_scaffold_1063	134236	134236	-	7.46966e-07	0.000239967	16.5269	FABm
Mp1087439_TGAC_V1.1_scaffold_1063	134285	134285	+	1.44062e-07	5.51418e-05	31.6	FABm
Mp1087439_TGAC_V1.1_scaffold_1063	134286	134286	-	3.09053e-20	7.24552e-17	40.3866	FABm
Mp1087439_TGAC_V1.1_scaffold_1063	134321	134321	-	1.72696e-07	6.49335e-05	22.7573	FABm
Mp1087439_TGAC_V1.1_scaffold_1063	135899	135899	-	5.7215e-10	3.53737e-07	15.7648	FABm
Mp1087439_TGAC_V1.1_scaffold_1063	136301	136301	-	0.000120246	0.0197321	15.8333	FABm
Mp1087439_TGAC_V1.1_scaffold_1063	136458	136458	-	2.11321e-06	0.000604045	17.8086	FABm
Mp1087439_TGAC_V1.1_scaffold_1063	136539	136539	+	0.000278575	0.0396425	19.7877	FABm
Mp1087439_TGAC_V1.1_scaffold_1063	144982	144982	+	6.11716e-05	0.0111401	21.2951	FABm
Mp1087439_TGAC_V1.1_scaffold_1063	145781	145781	-	0.000108511	0.0180836	21.3614	FABm
Mp1087439_TGAC_V1.1_scaffold_1063	148786	148786	-	9.94234e-12	8.24711e-09	16.7204	FABm
Mp1087439_TGAC_V1.1_scaffold_1063	148900	148900	+	1.38297e-24	4.8095e-21	23.4721	FABm
Mp1087439_TGAC_V1.1_scaffold_1063	148901	148901	-	2.1312e-16	3.29325e-13	17.7766	FABm
Mp1087439_TGAC_V1.1_scaffold_1063	148903	148903	+	3.00338e-39	3.16703e-35	33.5264	FABm
Mp1087439_TGAC_V1.1_scaffold_1063	148904	148904	-	3.79403e-35	2.95929e-31	32.2747	FABm
Mp1087439_TGAC_V1.1_scaffold_1063	148915	148915	+	3.15925e-08	1.40377e-05	15.1108	FABm
Mp1087439_TGAC_V1.1_scaffold_1063	148939	148939	+	1.71262e-17	3.01169e-14	21.4706	FABm
Mp1087439_TGAC_V1.1_scaffold_1063	148953	148953	+	1.74377e-11	1.39261e-08	18.3903	FABm
Mp1087439_TGAC_V1.1_scaffold_1063	148954	148954	-	4.37744e-19	9.11843e-16	21.9938	FABm
Mp1087439_TGAC_V1.1_scaffold_1063	149153	149153	+	6.17802e-16	9.00305e-13	25.7129	FABm
Mp1087439_TGAC_V1.1_scaffold_1063	149154	149154	-	5.05189e-11	3.7392e-08	15.447	FABm
Mp1087439_TGAC_V1.1_scaffold_1063	149221	149221	+	1.01016e-14	1.2535e-11	22.5001	FABm
Mp1087439_TGAC_V1.1_scaffold_1063	149230	149230	+	7.62158e-11	5.47142e-08	18.6862	FABm
Mp1087439_TGAC_V1.1_scaffold_1063	149352	149352	+	1.86495e-07	6.96421e-05	19.0482	FABm
Mp1087439_TGAC_V1.1_scaffold_1064	124388	124388	+	0.000275525	0.0392961	23.1605	FABm
Mp1087439_TGAC_V1.1_scaffold_1064	124389	124389	-	1.53439e-07	5.83176e-05	17.6776	FABm
Mp1087439_TGAC_V1.1_scaffold_1064	124556	124556	+	2.50772e-05	0.00520012	19.1503	FABm
Mp1087439_TGAC_V1.1_scaffold_1064	124557	124557	-	7.01028e-08	2.87737e-05	15.6806	FABm
Mp1087439_TGAC_V1.1_scaffold_1064	124571	124571	+	7.63539e-05	0.0134364	17.3156	FABm
Mp1087439_TGAC_V1.1_scaffold_1064	124627	124627	+	1.6997e-06	0.000498757	23.9766	FABm
Mp1087439_TGAC_V1.1_scaffold_1064	124628	124628	-	2.98919e-16	4.54053e-13	22.066	FABm
Mp1087439_TGAC_V1.1_scaffold_1064	124630	124630	-	5.11526e-13	5.03929e-10	20.8881	FABm
Mp1087439_TGAC_V1.1_scaffold_1064	124671	124671	+	9.25207e-05	0.0157998	18.5185	FABm
Mp1087439_TGAC_V1.1_scaffold_1064	124672	124672	-	5.2636e-11	3.87838e-08	19.1516	FABm
Mp1087439_TGAC_V1.1_scaffold_1064	124693	124693	-	9.95138e-09	4.88918e-06	16.6498	FABm
Mp1087439_TGAC_V1.1_scaffold_1064	132126	132126	+	3.2821e-06	0.000891639	21.8076	FABm
Mp1087439_TGAC_V1.1_scaffold_1064	143773	143773	-	0.000107131	0.0178912	21.0978	FABm
Mp1087439_TGAC_V1.1_scaffold_1064	143788	143788	-	0.000159772	0.0249891	24.5865	FABm
Mp1087439_TGAC_V1.1_scaffold_1065	195613	195613	-	6.71399e-08	2.76848e-05	20.1289	FABm
Mp1087439_TGAC_V1.1_scaffold_1065	195644	195644	-	3.87613e-09	2.06427e-06	22.9321	FABm
Mp1087439_TGAC_V1.1_scaffold_1065	195682	195682	-	3.79828e-08	1.65965e-05	25.9796	FABm
Mp1087439_TGAC_V1.1_scaffold_1065	202157	202157	+	1.15442e-05	0.00266751	16.1683	FABm
Mp1087439_TGAC_V1.1_scaffold_1065	203178	203178	+	0.000150091	0.0237196	22.9246	FABm
Mp1087439_TGAC_V1.1_scaffold_1065	203332	203332	+	0.000125084	0.020395	15.2428	FABm
Mp1087439_TGAC_V1.1_scaffold_1065	215866	215866	-	1.53209e-07	5.82347e-05	20.8124	FABm
Mp1087439_TGAC_V1.1_scaffold_1065	215891	215891	-	3.69494e-06	0.000988924	20.4441	FABm
Mp1087439_TGAC_V1.1_scaffold_1065	218872	218872	-	0.000227525	0.0335365	31.3343	FABm
Mp1087439_TGAC_V1.1_scaffold_1065	219919	219919	-	0.000314463	0.0438141	16.1021	FABm
Mp1087439_TGAC_V1.1_scaffold_1065	220687	220687	-	2.54702e-06	0.000713033	15.0643	FABm
Mp1087439_TGAC_V1.1_scaffold_1065	220694	220694	-	2.48514e-06	0.000697578	16.4498	FABm
Mp1087439_TGAC_V1.1_scaffold_1065	223933	223933	-	0.000172759	0.0266823	23.8918	FABm
Mp1087439_TGAC_V1.1_scaffold_1065	225065	225065	-	3.42429e-06	0.000925814	17.0294	FABm
Mp1087439_TGAC_V1.1_scaffold_1065	237760	237760	-	0.000194941	0.0294592	17.8093	FABm
Mp1087439_TGAC_V1.1_scaffold_1065	237914	237914	+	3.57867e-07	0.000124524	18.9641	FABm
Mp1087439_TGAC_V1.1_scaffold_1065	237929	237929	+	2.38713e-05	0.00497969	16.747	FABm
Mp1087439_TGAC_V1.1_scaffold_1065	256933	256933	-	7.27361e-05	0.012907	24.7078	FABm
Mp1087439_TGAC_V1.1_scaffold_1066	7099	7099	+	8.57128e-05	0.0148128	15.8615	FABm
Mp1087439_TGAC_V1.1_scaffold_1066	10085	10085	-	6.58845e-05	0.0118547	26.0601	FABm
Mp1087439_TGAC_V1.1_scaffold_1066	10307	10307	-	0.000282346	0.0400886	26.6372	FABm
Mp1087439_TGAC_V1.1_scaffold_1066	10913	10913	-	1.36446e-06	0.000410257	17.0255	FABm
Mp1087439_TGAC_V1.1_scaffold_1066	31786	31786	+	4.65176e-06	0.00121078	28.247	FABm
Mp1087439_TGAC_V1.1_scaffold_1066	31787	31787	-	5.54142e-11	4.07331e-08	19.008	FABm
Mp1087439_TGAC_V1.1_scaffold_1066	31861	31861	+	1.21147e-07	4.72392e-05	23.9913	FABm
Mp1087439_TGAC_V1.1_scaffold_1066	31890	31890	+	1.24365e-23	3.96316e-20	52.6285	FABm
Mp1087439_TGAC_V1.1_scaffold_1066	31891	31891	-	6.3962e-108	1.16409e-102	44.2672	FABm
Mp1087439_TGAC_V1.1_scaffold_1066	31903	31903	+	1.52392e-19	3.33412e-16	44.8485	FABm
Mp1087439_TGAC_V1.1_scaffold_1066	31904	31904	-	3.54022e-153	3.47927e-147	52.961	FABm
Mp1087439_TGAC_V1.1_scaffold_1066	31917	31917	+	1.67871e-17	2.95983e-14	44.3333	FABm
Mp1087439_TGAC_V1.1_scaffold_1066	31918	31918	-	7.38964e-141	5.18744e-135	46.8226	FABm
Mp1087439_TGAC_V1.1_scaffold_1067	17145	17145	-	2.24624e-07	8.23719e-05	20.5996	FABm
Mp1087439_TGAC_V1.1_scaffold_1069	72517	72517	+	1.14287e-31	6.93328e-28	32.2634	FABm
Mp1087439_TGAC_V1.1_scaffold_1069	72518	72518	-	0.000280535	0.0398718	17.9476	FABm
Mp1087439_TGAC_V1.1_scaffold_1069	72525	72525	+	1.29846e-25	4.84843e-22	27.4529	FABm
Mp1087439_TGAC_V1.1_scaffold_1069	75773	75773	+	2.79292e-07	0.000100096	19.9769	FABm
Mp1087439_TGAC_V1.1_scaffold_1069	75821	75821	+	1.94154e-08	9.02139e-06	17.967	FABm
Mp1087439_TGAC_V1.1_scaffold_1069	75853	75853	+	2.10606e-12	1.91294e-09	16.8747	FABm
Mp1087439_TGAC_V1.1_scaffold_1069	75856	75856	+	3.98554e-14	4.57799e-11	20.9666	FABm
Mp1087439_TGAC_V1.1_scaffold_1069	75859	75859	+	6.20753e-17	1.02463e-13	19.9578	FABm
Mp1087439_TGAC_V1.1_scaffold_1069	157037	157037	-	1.86736e-09	1.05594e-06	16.1279	FABm
Mp1087439_TGAC_V1.1_scaffold_107	40079	40079	+	8.04108e-05	0.0140332	16.6079	FABm
Mp1087439_TGAC_V1.1_scaffold_107	40115	40115	+	1.40101e-05	0.00315366	15.1805	FABm
Mp1087439_TGAC_V1.1_scaffold_107	40214	40214	+	4.41365e-06	0.00115585	15.9175	FABm
Mp1087439_TGAC_V1.1_scaffold_107	40239	40239	+	1.62293e-07	6.14071e-05	18.5256	FABm
Mp1087439_TGAC_V1.1_scaffold_107	40291	40291	+	9.26215e-09	4.57882e-06	21.0586	FABm
Mp1087439_TGAC_V1.1_scaffold_107	40321	40321	+	3.22639e-11	2.46964e-08	23.059	FABm
Mp1087439_TGAC_V1.1_scaffold_107	42604	42604	+	0.000201152	0.0302503	19.4681	FABm
Mp1087439_TGAC_V1.1_scaffold_107	42715	42715	+	1.93748e-05	0.00417169	21.9356	FABm
Mp1087439_TGAC_V1.1_scaffold_107	291276	291276	-	3.14427e-05	0.00631389	15.1182	FABm
Mp1087439_TGAC_V1.1_scaffold_107	293802	293802	-	2.24377e-08	1.02842e-05	25.6111	FABm
Mp1087439_TGAC_V1.1_scaffold_107	293815	293815	-	9.93806e-08	3.95552e-05	21.4911	FABm
Mp1087439_TGAC_V1.1_scaffold_107	299958	299958	-	4.29898e-09	2.27197e-06	23.4801	FABm
Mp1087439_TGAC_V1.1_scaffold_107	377343	377343	+	1.30648e-14	1.59542e-11	26.3509	FABm
Mp1087439_TGAC_V1.1_scaffold_107	377344	377344	-	1.55397e-16	2.4412e-13	35.9465	FABm
Mp1087439_TGAC_V1.1_scaffold_107	377351	377351	+	8.7175e-07	0.000275497	15.0789	FABm
Mp1087439_TGAC_V1.1_scaffold_107	377445	377445	-	9.95127e-09	4.88918e-06	24.0207	FABm
Mp1087439_TGAC_V1.1_scaffold_107	377456	377456	+	3.09602e-06	0.000847129	15.5419	FABm
Mp1087439_TGAC_V1.1_scaffold_107	379353	379353	+	7.55449e-05	0.0133183	17.6136	FABm
Mp1087439_TGAC_V1.1_scaffold_1072	6743	6743	+	1.86332e-15	2.56046e-12	19.2577	FABm
Mp1087439_TGAC_V1.1_scaffold_1072	6744	6744	-	5.00088e-05	0.00938366	17.2204	FABm
Mp1087439_TGAC_V1.1_scaffold_1072	6898	6898	+	1.98606e-11	1.57231e-08	17.5922	FABm
Mp1087439_TGAC_V1.1_scaffold_1072	6913	6913	+	5.67843e-17	9.41091e-14	16.9117	FABm
Mp1087439_TGAC_V1.1_scaffold_1072	6914	6914	-	7.64235e-05	0.0134472	20.4545	FABm
Mp1087439_TGAC_V1.1_scaffold_1073	16010	16010	-	5.0816e-05	0.00950789	17.5024	FABm
Mp1087439_TGAC_V1.1_scaffold_1073	16426	16426	-	1.64004e-05	0.00361634	26.7722	FABm
Mp1087439_TGAC_V1.1_scaffold_1075	121515	121515	-	0.000158621	0.0248407	23.1153	FABm
Mp1087439_TGAC_V1.1_scaffold_1075	123562	123562	+	2.75616e-06	0.000764826	24.8059	FABm
Mp1087439_TGAC_V1.1_scaffold_1075	123590	123590	-	0.000102015	0.0171669	17.0146	FABm
Mp1087439_TGAC_V1.1_scaffold_1075	123625	123625	-	6.15057e-05	0.0111922	20.4752	FABm
Mp1087439_TGAC_V1.1_scaffold_1075	126355	126355	-	5.43104e-06	0.00138508	15.5742	FABm
Mp1087439_TGAC_V1.1_scaffold_1075	130213	130213	-	1.64369e-05	0.00362326	20.764	FABm
Mp1087439_TGAC_V1.1_scaffold_1075	130939	130939	-	1.20075e-05	0.00275822	17.8038	FABm
Mp1087439_TGAC_V1.1_scaffold_1075	136026	136026	+	3.2399e-05	0.00647679	33.6023	FABm
Mp1087439_TGAC_V1.1_scaffold_1075	136860	136860	-	2.72694e-05	0.005584	20.3974	FABm
Mp1087439_TGAC_V1.1_scaffold_1075	160419	160419	+	1.10044e-14	1.35866e-11	21.1596	FABm
Mp1087439_TGAC_V1.1_scaffold_1075	160420	160420	-	1.98918e-08	9.21617e-06	20.6522	FABm
Mp1087439_TGAC_V1.1_scaffold_1075	160436	160436	+	2.29085e-24	7.81197e-21	27.5109	FABm
Mp1087439_TGAC_V1.1_scaffold_1075	160437	160437	-	9.24055e-09	4.57044e-06	22.5723	FABm
Mp1087439_TGAC_V1.1_scaffold_1075	160586	160586	+	6.49641e-17	1.0698e-13	34.431	FABm
Mp1087439_TGAC_V1.1_scaffold_10756	100	100	+	0.000184174	0.028106	19.7115	FABm
Mp1087439_TGAC_V1.1_scaffold_10756	170	170	+	0.000138565	0.0222037	15.471	FABm
Mp1087439_TGAC_V1.1_scaffold_1079	6234	6234	+	1.75679e-20	4.21932e-17	53.6033	FABm
Mp1087439_TGAC_V1.1_scaffold_1079	6244	6244	+	4.42022e-14	5.04427e-11	39.4385	FABm
Mp1087439_TGAC_V1.1_scaffold_1079	6291	6291	+	2.20827e-12	1.997e-09	44.8563	FABm
Mp1087439_TGAC_V1.1_scaffold_1079	6573	6573	+	1.10619e-06	0.000340648	30.8333	FABm
Mp1087439_TGAC_V1.1_scaffold_1079	6632	6632	+	2.92319e-08	1.3087e-05	34.073	FABm
Mp1087439_TGAC_V1.1_scaffold_1079	8535	8535	+	9.10797e-05	0.0155927	16.839	FABm
Mp1087439_TGAC_V1.1_scaffold_1087	4192	4192	+	9.8491e-05	0.0166699	23.1841	FABm
Mp1087439_TGAC_V1.1_scaffold_1087	18254	18254	-	8.12986e-11	5.80576e-08	22.1023	FABm
Mp1087439_TGAC_V1.1_scaffold_1087	18310	18310	-	1.37799e-08	6.58239e-06	21.5759	FABm
Mp1087439_TGAC_V1.1_scaffold_1087	19943	19943	-	0.000290326	0.0410295	19.066	FABm
Mp1087439_TGAC_V1.1_scaffold_1087	19952	19952	-	9.84256e-05	0.0166605	16.7993	FABm
Mp1087439_TGAC_V1.1_scaffold_1087	20696	20696	+	1.88115e-15	2.58279e-12	27.7828	FABm
Mp1087439_TGAC_V1.1_scaffold_1087	21398	21398	+	3.44467e-05	0.0068325	22.3076	FABm
Mp1087439_TGAC_V1.1_scaffold_1087	21418	21418	+	0.000363529	0.0493858	15.8242	FABm
Mp1087439_TGAC_V1.1_scaffold_1087	22391	22391	+	3.10772e-06	0.000849998	15.0751	FABm
Mp1087439_TGAC_V1.1_scaffold_1087	22734	22734	+	8.36301e-07	0.000265507	23.0644	FABm
Mp1087439_TGAC_V1.1_scaffold_1087	23187	23187	+	9.93767e-07	0.000309873	17.6796	FABm
Mp1087439_TGAC_V1.1_scaffold_1087	23188	23188	-	8.56765e-06	0.00205751	21.7157	FABm
Mp1087439_TGAC_V1.1_scaffold_1087	23831	23831	+	8.95879e-05	0.015377	15.4594	FABm
Mp1087439_TGAC_V1.1_scaffold_1087	25165	25165	+	1.32285e-07	5.11235e-05	17.7185	FABm
Mp1087439_TGAC_V1.1_scaffold_1087	30362	30362	-	3.99289e-21	1.01767e-17	17.6087	FABm
Mp1087439_TGAC_V1.1_scaffold_1087	30480	30480	-	2.34118e-15	3.16576e-12	15.3976	FABm
Mp1087439_TGAC_V1.1_scaffold_1087	30766	30766	+	0.000112713	0.0186795	17.1429	FABm
Mp1087439_TGAC_V1.1_scaffold_1087	30935	30935	-	4.48317e-05	0.00854271	15.7916	FABm
Mp1087439_TGAC_V1.1_scaffold_1087	32964	32964	-	5.43326e-22	1.50161e-18	21.1436	FABm
Mp1087439_TGAC_V1.1_scaffold_1087	33152	33152	-	4.54687e-21	1.15408e-17	24.2794	FABm
Mp1087439_TGAC_V1.1_scaffold_1087	33483	33483	-	1.22894e-11	1.00481e-08	19.154	FABm
Mp1087439_TGAC_V1.1_scaffold_1087	38852	38852	+	0.000214243	0.0318943	15.1073	FABm
Mp1087439_TGAC_V1.1_scaffold_1087	41525	41525	-	3.00162e-14	3.48281e-11	16.684	FABm
Mp1087439_TGAC_V1.1_scaffold_1087	42165	42165	-	4.29445e-22	1.19359e-18	15.3746	FABm
Mp1087439_TGAC_V1.1_scaffold_1087	42472	42472	-	1.63433e-30	9.00334e-27	16.0394	FABm
Mp1087439_TGAC_V1.1_scaffold_1087	42854	42854	+	3.8829e-05	0.00755863	18.4088	FABm
Mp1087439_TGAC_V1.1_scaffold_1087	43738	43738	-	0.000166542	0.0258684	21.8003	FABm
Mp1087439_TGAC_V1.1_scaffold_1087	43755	43755	-	1.54088e-05	0.00342597	16.2548	FABm
Mp1087439_TGAC_V1.1_scaffold_1087	44671	44671	-	2.58413e-21	6.71863e-18	16.6829	FABm
Mp1087439_TGAC_V1.1_scaffold_1087	44818	44818	-	9.50818e-12	7.90031e-09	16.0283	FABm
Mp1087439_TGAC_V1.1_scaffold_1087	48898	48898	+	1.45471e-16	2.29554e-13	19.3205	FABm
Mp1087439_TGAC_V1.1_scaffold_109	132299	132299	+	1.00437e-07	3.99438e-05	17.4314	FABm
Mp1087439_TGAC_V1.1_scaffold_109	135722	135722	+	0.000223707	0.0330585	17.7121	FABm
Mp1087439_TGAC_V1.1_scaffold_109	135723	135723	-	0.000115618	0.0190673	15.239	FABm
Mp1087439_TGAC_V1.1_scaffold_109	139874	139874	-	9.61683e-07	0.000300823	18.8906	FABm
Mp1087439_TGAC_V1.1_scaffold_109	139984	139984	-	1.16136e-05	0.00268014	15.8986	FABm
Mp1087439_TGAC_V1.1_scaffold_109	139995	139995	-	3.84712e-06	0.0010253	20.0333	FABm
Mp1087439_TGAC_V1.1_scaffold_109	146787	146787	+	1.25317e-09	7.32048e-07	18.9039	FABm
Mp1087439_TGAC_V1.1_scaffold_109	146788	146788	-	0.000104561	0.017533	24.6032	FABm
Mp1087439_TGAC_V1.1_scaffold_109	146791	146791	+	2.172e-14	2.56625e-11	24.8852	FABm
Mp1087439_TGAC_V1.1_scaffold_109	146792	146792	-	8.43815e-05	0.0146115	24.7093	FABm
Mp1087439_TGAC_V1.1_scaffold_109	146797	146797	+	2.61832e-14	3.06776e-11	26.5081	FABm
Mp1087439_TGAC_V1.1_scaffold_109	146839	146839	+	1.03912e-07	4.11698e-05	22.4638	FABm
Mp1087439_TGAC_V1.1_scaffold_109	146849	146849	+	9.19347e-11	6.50294e-08	20.3681	FABm
Mp1087439_TGAC_V1.1_scaffold_109	158070	158070	+	5.05016e-05	0.00945878	17.3755	FABm
Mp1087439_TGAC_V1.1_scaffold_109	161796	161796	+	0.000180438	0.0276545	16.3488	FABm
Mp1087439_TGAC_V1.1_scaffold_109	161961	161961	-	4.76116e-05	0.00899499	16.5247	FABm
Mp1087439_TGAC_V1.1_scaffold_109	162095	162095	+	7.57887e-18	1.3917e-14	28.2271	FABm
Mp1087439_TGAC_V1.1_scaffold_109	162096	162096	-	2.01723e-06	0.000579985	16.4304	FABm
Mp1087439_TGAC_V1.1_scaffold_109	162128	162128	-	4.87986e-10	3.05507e-07	18.2575	FABm
Mp1087439_TGAC_V1.1_scaffold_109	162225	162225	+	3.59001e-12	3.16204e-09	16.539	FABm
Mp1087439_TGAC_V1.1_scaffold_109	162226	162226	-	1.10714e-21	2.97777e-18	18.0437	FABm
Mp1087439_TGAC_V1.1_scaffold_109	321837	321837	+	2.16189e-09	1.2094e-06	21.941	FABm
Mp1087439_TGAC_V1.1_scaffold_109	321954	321954	+	2.76415e-05	0.00565057	20.4011	FABm
Mp1087439_TGAC_V1.1_scaffold_109	339849	339849	+	2.8391e-05	0.00578211	22.7761	FABm
Mp1087439_TGAC_V1.1_scaffold_109	340002	340002	+	9.52939e-06	0.00225758	19.1038	FABm
Mp1087439_TGAC_V1.1_scaffold_1091	6801	6801	-	1.82394e-06	0.000530777	28.2821	FABm
Mp1087439_TGAC_V1.1_scaffold_1091	6809	6809	-	0.000109039	0.0181606	23.0838	FABm
Mp1087439_TGAC_V1.1_scaffold_1091	24282	24282	+	2.70146e-08	1.21798e-05	26.6525	FABm
Mp1087439_TGAC_V1.1_scaffold_1091	25026	25026	+	1.75016e-06	0.000511732	17.7366	FABm
Mp1087439_TGAC_V1.1_scaffold_1091	25221	25221	+	4.27033e-07	0.000146006	28.4341	FABm
Mp1087439_TGAC_V1.1_scaffold_1091	62349	62349	+	3.33627e-05	0.00664315	16.5643	FABm
Mp1087439_TGAC_V1.1_scaffold_1091	62596	62596	+	1.85699e-08	8.65678e-06	16.8138	FABm
Mp1087439_TGAC_V1.1_scaffold_1091	62619	62619	+	5.95741e-14	6.66231e-11	17.9161	FABm
Mp1087439_TGAC_V1.1_scaffold_1091	62709	62709	+	7.24086e-11	5.22943e-08	23.0044	FABm
Mp1087439_TGAC_V1.1_scaffold_1091	62710	62710	-	1.9399e-26	7.78163e-23	24.8834	FABm
Mp1087439_TGAC_V1.1_scaffold_1091	62735	62735	-	3.79982e-18	7.22321e-15	16.6573	FABm
Mp1087439_TGAC_V1.1_scaffold_1091	62745	62745	+	2.46498e-13	2.53563e-10	25.4067	FABm
Mp1087439_TGAC_V1.1_scaffold_1091	62746	62746	-	1.20444e-42	1.65785e-38	31.5697	FABm
Mp1087439_TGAC_V1.1_scaffold_1093	179935	179935	+	2.57822e-07	9.31556e-05	21.3938	FABm
Mp1087439_TGAC_V1.1_scaffold_1093	180090	180090	+	1.37454e-05	0.00310231	20.6744	FABm
Mp1087439_TGAC_V1.1_scaffold_1093	186843	186843	-	1.32469e-14	1.61684e-11	15.739	FABm
Mp1087439_TGAC_V1.1_scaffold_1093	186876	186876	-	1.61456e-13	1.70473e-10	15.7744	FABm
Mp1087439_TGAC_V1.1_scaffold_1094	25384	25384	-	0.000139906	0.0223836	23.6912	FABm
Mp1087439_TGAC_V1.1_scaffold_1094	27178	27178	-	4.79526e-06	0.00124346	25.4226	FABm
Mp1087439_TGAC_V1.1_scaffold_1094	27759	27759	-	2.88943e-05	0.00587167	26.2626	FABm
Mp1087439_TGAC_V1.1_scaffold_1094	41412	41412	+	0.000331026	0.0457241	20.5674	FABm
Mp1087439_TGAC_V1.1_scaffold_1094	42199	42199	+	1.07195e-05	0.00250012	18.3069	FABm
Mp1087439_TGAC_V1.1_scaffold_1095	20541	20541	+	1.42174e-05	0.0031952	18.5989	FABm
Mp1087439_TGAC_V1.1_scaffold_1095	28681	28681	-	3.26414e-05	0.00651783	22.2346	FABm
Mp1087439_TGAC_V1.1_scaffold_1095	30418	30418	-	0.000124087	0.0202562	15.0344	FABm
Mp1087439_TGAC_V1.1_scaffold_1096	43682	43682	-	0.000362465	0.0492717	24.2708	FABm
Mp1087439_TGAC_V1.1_scaffold_1096	43798	43798	-	8.7264e-17	1.41802e-13	45.5452	FABm
Mp1087439_TGAC_V1.1_scaffold_1096	43808	43808	-	6.29923e-09	3.22235e-06	27.9148	FABm
Mp1087439_TGAC_V1.1_scaffold_1096	43866	43866	-	1.78627e-10	1.19896e-07	31.8373	FABm
Mp1087439_TGAC_V1.1_scaffold_1096	43891	43891	-	3.95992e-13	3.95262e-10	29.4816	FABm
Mp1087439_TGAC_V1.1_scaffold_1096	51160	51160	+	0.000107293	0.0179147	22.2001	FABm
Mp1087439_TGAC_V1.1_scaffold_1096	55381	55381	+	1.96293e-08	9.10829e-06	23.2097	FABm
Mp1087439_TGAC_V1.1_scaffold_1096	140315	140315	-	1.66294e-27	7.23787e-24	68.5256	FABm
Mp1087439_TGAC_V1.1_scaffold_1096	140333	140333	-	9.95378e-05	0.0168169	15.5653	FABm
Mp1087439_TGAC_V1.1_scaffold_1096	140363	140363	-	1.6703e-15	2.30814e-12	37.9271	FABm
Mp1087439_TGAC_V1.1_scaffold_1098	7977	7977	-	0.000126307	0.0205565	20.0755	FABm
Mp1087439_TGAC_V1.1_scaffold_1098	8638	8638	-	6.41095e-05	0.0115939	26.0901	FABm
Mp1087439_TGAC_V1.1_scaffold_1098	10658	10658	+	2.51738e-06	0.000705617	30.9475	FABm
Mp1087439_TGAC_V1.1_scaffold_1098	10674	10674	+	0.000300274	0.0421734	19.9899	FABm
Mp1087439_TGAC_V1.1_scaffold_1098	10788	10788	+	2.24432e-13	2.32128e-10	21.1781	FABm
Mp1087439_TGAC_V1.1_scaffold_1098	16334	16334	-	1.64189e-05	0.00361945	16.5431	FABm
Mp1087439_TGAC_V1.1_scaffold_1098	47966	47966	-	0.000304963	0.0427246	17.3433	FABm
Mp1087439_TGAC_V1.1_scaffold_1098	53599	53599	+	0.000190571	0.0289134	29.2995	FABm
Mp1087439_TGAC_V1.1_scaffold_1098	57176	57176	-	0.000309809	0.0432788	19.9594	FABm
Mp1087439_TGAC_V1.1_scaffold_1098	57222	57222	-	0.000113825	0.0188281	15.8927	FABm
Mp1087439_TGAC_V1.1_scaffold_1098	57232	57232	-	3.3671e-05	0.00669754	17.3669	FABm
Mp1087439_TGAC_V1.1_scaffold_1098	57245	57245	-	2.65008e-05	0.00545184	20.5486	FABm
Mp1087439_TGAC_V1.1_scaffold_1098	57333	57333	-	0.000106601	0.0178123	23.6445	FABm
Mp1087439_TGAC_V1.1_scaffold_1098	91110	91110	-	0.000145776	0.0231502	22.3292	FABm
Mp1087439_TGAC_V1.1_scaffold_1098	96637	96637	-	1.10703e-08	5.39295e-06	21.0704	FABm
Mp1087439_TGAC_V1.1_scaffold_1098	96655	96655	-	3.78907e-09	2.02119e-06	15.1375	FABm
Mp1087439_TGAC_V1.1_scaffold_1098	96673	96673	-	2.74446e-11	2.12845e-08	20.3806	FABm
Mp1087439_TGAC_V1.1_scaffold_1098	97146	97146	+	1.51211e-07	5.75597e-05	15.2649	FABm
Mp1087439_TGAC_V1.1_scaffold_1098	113495	113495	-	5.64125e-05	0.0103939	17.6835	FABm
Mp1087439_TGAC_V1.1_scaffold_1098	113687	113687	-	2.83423e-05	0.00577412	19.4564	FABm
Mp1087439_TGAC_V1.1_scaffold_1098	114465	114465	+	0.000116491	0.0191878	22.29	FABm
Mp1087439_TGAC_V1.1_scaffold_1098	114579	114579	+	7.97157e-06	0.00193106	24.2502	FABm
Mp1087439_TGAC_V1.1_scaffold_1098	114709	114709	+	5.78452e-05	0.0106213	18.1165	FABm
Mp1087439_TGAC_V1.1_scaffold_1098	115534	115534	+	7.02059e-06	0.0017322	32.0099	FABm
Mp1087439_TGAC_V1.1_scaffold_1098	115725	115725	+	1.52755e-06	0.000453305	26.9306	FABm
Mp1087439_TGAC_V1.1_scaffold_1098	131390	131390	-	6.902e-09	3.50045e-06	22.9938	FABm
Mp1087439_TGAC_V1.1_scaffold_1098	131462	131462	-	1.64127e-07	6.20152e-05	22.1443	FABm
Mp1087439_TGAC_V1.1_scaffold_1098	134643	134643	-	3.21479e-06	0.000875773	15.0149	FABm
Mp1087439_TGAC_V1.1_scaffold_1098	134946	134946	-	0.000319517	0.0444065	22.7857	FABm
Mp1087439_TGAC_V1.1_scaffold_1098	136414	136414	-	1.25542e-17	2.2523e-14	16.4087	FABm
Mp1087439_TGAC_V1.1_scaffold_1098	136560	136560	-	2.31124e-14	2.72356e-11	16.4605	FABm
Mp1087439_TGAC_V1.1_scaffold_1098	143097	143097	+	6.3119e-10	3.87266e-07	17.3501	FABm
Mp1087439_TGAC_V1.1_scaffold_1098	143179	143179	-	1.65665e-06	0.000487903	22.369	FABm
Mp1087439_TGAC_V1.1_scaffold_1098	143666	143666	-	6.0335e-05	0.0110052	15.3313	FABm
Mp1087439_TGAC_V1.1_scaffold_1098	144205	144205	+	3.49208e-07	0.000121908	20.3771	FABm
Mp1087439_TGAC_V1.1_scaffold_1098	144226	144226	+	6.05861e-07	0.000199327	16.8857	FABm
Mp1087439_TGAC_V1.1_scaffold_1098	309326	309326	-	1.97595e-05	0.00424113	21.8531	FABm
Mp1087439_TGAC_V1.1_scaffold_1098	311495	311495	+	0.000188329	0.0286344	17.838	FABm
Mp1087439_TGAC_V1.1_scaffold_1098	311613	311613	+	1.09523e-06	0.000337738	20.6357	FABm
Mp1087439_TGAC_V1.1_scaffold_1098	312474	312474	+	1.74961e-05	0.00382378	18.8909	FABm
Mp1087439_TGAC_V1.1_scaffold_1098	312680	312680	-	4.74693e-06	0.00123229	21.5272	FABm
Mp1087439_TGAC_V1.1_scaffold_1099	119394	119394	+	0.000229605	0.0337792	18.4461	FABm
Mp1087439_TGAC_V1.1_scaffold_1099	121600	121600	-	8.36195e-06	0.00201303	21.1507	FABm
Mp1087439_TGAC_V1.1_scaffold_1099	121625	121625	-	0.000273386	0.0390421	17.7379	FABm
Mp1087439_TGAC_V1.1_scaffold_1099	122485	122485	-	1.90939e-07	7.10913e-05	16.1666	FABm
Mp1087439_TGAC_V1.1_scaffold_1099	122536	122536	-	1.32072e-07	5.10613e-05	15.7751	FABm
Mp1087439_TGAC_V1.1_scaffold_110	38501	38501	-	0.000138306	0.0221679	15.5592	FABm
Mp1087439_TGAC_V1.1_scaffold_110	38913	38913	-	0.000155504	0.0244343	16.8485	FABm
Mp1087439_TGAC_V1.1_scaffold_110	38926	38926	-	0.00023854	0.0348568	17.8153	FABm
Mp1087439_TGAC_V1.1_scaffold_110	39037	39037	-	2.47873e-05	0.00514892	19.5789	FABm
Mp1087439_TGAC_V1.1_scaffold_110	51358	51358	-	1.36927e-05	0.00309241	19.4444	FABm
Mp1087439_TGAC_V1.1_scaffold_110	51399	51399	-	8.09681e-07	0.000257956	16.325	FABm
Mp1087439_TGAC_V1.1_scaffold_110	52698	52698	-	0.000257855	0.0371911	15.3595	FABm
Mp1087439_TGAC_V1.1_scaffold_110	53547	53547	+	1.33869e-05	0.0030306	15.9214	FABm
Mp1087439_TGAC_V1.1_scaffold_110	53664	53664	-	1.07525e-08	5.2459e-06	18.9147	FABm
Mp1087439_TGAC_V1.1_scaffold_110	96849	96849	-	0.000255647	0.0369153	15.9973	FABm
Mp1087439_TGAC_V1.1_scaffold_110	97038	97038	+	3.2956e-05	0.00657209	25.9674	FABm
Mp1087439_TGAC_V1.1_scaffold_110	97184	97184	-	0.000268104	0.038406	16.9739	FABm
Mp1087439_TGAC_V1.1_scaffold_110	97336	97336	+	1.68939e-07	6.3711e-05	23.8002	FABm
Mp1087439_TGAC_V1.1_scaffold_110	97337	97337	-	1.09629e-05	0.00254841	21.984	FABm
Mp1087439_TGAC_V1.1_scaffold_110	97430	97430	+	4.19921e-16	6.2605e-13	35.2409	FABm
Mp1087439_TGAC_V1.1_scaffold_110	108816	108816	+	5.19374e-14	5.86208e-11	30.457	FABm
Mp1087439_TGAC_V1.1_scaffold_110	111930	111930	-	8.21935e-05	0.0142915	17.6312	FABm
Mp1087439_TGAC_V1.1_scaffold_110	111959	111959	-	2.59779e-08	1.17469e-05	22.7606	FABm
Mp1087439_TGAC_V1.1_scaffold_110	116290	116290	-	3.7619e-11	2.84746e-08	21.1863	FABm
Mp1087439_TGAC_V1.1_scaffold_110	116319	116319	-	1.22898e-14	1.50865e-11	18.0104	FABm
Mp1087439_TGAC_V1.1_scaffold_110	116524	116524	-	1.39005e-14	1.69283e-11	27.7783	FABm
Mp1087439_TGAC_V1.1_scaffold_110	122768	122768	-	2.4888e-16	3.81583e-13	17.2146	FABm
Mp1087439_TGAC_V1.1_scaffold_110	122779	122779	-	2.9999e-19	6.37323e-16	18.15	FABm
Mp1087439_TGAC_V1.1_scaffold_110	122798	122798	-	8.26236e-16	1.1868e-12	15.2074	FABm
Mp1087439_TGAC_V1.1_scaffold_110	122807	122807	-	2.0584e-14	2.44084e-11	15.2161	FABm
Mp1087439_TGAC_V1.1_scaffold_110	122939	122939	-	1.72135e-09	9.78743e-07	15.2247	FABm
Mp1087439_TGAC_V1.1_scaffold_110	122988	122988	-	6.69738e-13	6.51304e-10	17.7517	FABm
Mp1087439_TGAC_V1.1_scaffold_110	123362	123362	+	2.437e-07	8.85116e-05	21.9882	FABm
Mp1087439_TGAC_V1.1_scaffold_110	123412	123412	-	1.48347e-09	8.55294e-07	17.643	FABm
Mp1087439_TGAC_V1.1_scaffold_110	126426	126426	-	0.000252868	0.0366066	19.8529	FABm
Mp1087439_TGAC_V1.1_scaffold_110	127497	127497	-	0.000188613	0.0286722	19.7205	FABm
Mp1087439_TGAC_V1.1_scaffold_110	133239	133239	-	3.42475e-07	0.000119864	33.5886	FABm
Mp1087439_TGAC_V1.1_scaffold_110	133243	133243	-	0.000307506	0.0430109	23.8369	FABm
Mp1087439_TGAC_V1.1_scaffold_110	142326	142326	-	1.13751e-07	4.46421e-05	20.3847	FABm
Mp1087439_TGAC_V1.1_scaffold_110	152365	152365	+	3.03176e-05	0.00612021	17.5935	FABm
Mp1087439_TGAC_V1.1_scaffold_110	153027	153027	+	5.34304e-05	0.00992412	26.5823	FABm
Mp1087439_TGAC_V1.1_scaffold_110	157709	157709	-	0.00030991	0.0432905	23.9955	FABm
Mp1087439_TGAC_V1.1_scaffold_110	157833	157833	+	0.000164361	0.0255806	18.0402	FABm
Mp1087439_TGAC_V1.1_scaffold_110	157878	157878	+	1.03466e-08	5.0675e-06	20.4704	FABm
Mp1087439_TGAC_V1.1_scaffold_110	158497	158497	-	0.000260667	0.037508	20.0242	FABm
Mp1087439_TGAC_V1.1_scaffold_110	162080	162080	-	1.04166e-09	6.1544e-07	17.2575	FABm
Mp1087439_TGAC_V1.1_scaffold_110	162325	162325	-	1.62186e-12	1.49385e-09	15.2508	FABm
Mp1087439_TGAC_V1.1_scaffold_110	162472	162472	-	5.02387e-09	2.61791e-06	17.3225	FABm
Mp1087439_TGAC_V1.1_scaffold_110	162501	162501	+	1.59771e-06	0.000472212	19.1133	FABm
Mp1087439_TGAC_V1.1_scaffold_110	338368	338368	+	6.93815e-10	4.22881e-07	27.3395	FABm
Mp1087439_TGAC_V1.1_scaffold_110	338394	338394	+	4.85685e-08	2.0692e-05	25.5818	FABm
Mp1087439_TGAC_V1.1_scaffold_110	338414	338414	+	5.87814e-06	0.00148447	22.4336	FABm
Mp1087439_TGAC_V1.1_scaffold_110	338588	338588	+	7.02638e-09	3.55876e-06	24.0168	FABm
Mp1087439_TGAC_V1.1_scaffold_110	339883	339883	+	3.25962e-05	0.0065113	20.1955	FABm
Mp1087439_TGAC_V1.1_scaffold_110	582376	582376	+	1.0711e-07	4.22924e-05	16.3973	FABm
Mp1087439_TGAC_V1.1_scaffold_110	582561	582561	+	1.19776e-18	2.38384e-15	16.9769	FABm
Mp1087439_TGAC_V1.1_scaffold_110	582563	582563	+	9.63141e-18	1.75094e-14	18.0044	FABm
Mp1087439_TGAC_V1.1_scaffold_110	582605	582605	+	5.40981e-18	1.01386e-14	19.8076	FABm
Mp1087439_TGAC_V1.1_scaffold_110	586168	586168	+	2.3688e-05	0.0049465	17.9122	FABm
Mp1087439_TGAC_V1.1_scaffold_110	586521	586521	+	4.33357e-05	0.00830012	24.0588	FABm
Mp1087439_TGAC_V1.1_scaffold_110	588172	588172	+	2.10107e-05	0.00446677	16.39	FABm
Mp1087439_TGAC_V1.1_scaffold_110	592253	592253	-	2.98307e-08	1.33296e-05	27.1608	FABm
Mp1087439_TGAC_V1.1_scaffold_110	686698	686698	+	1.07719e-15	1.52279e-12	19.1326	FABm
Mp1087439_TGAC_V1.1_scaffold_110	688877	688877	+	0.000276783	0.039442	21.2366	FABm
Mp1087439_TGAC_V1.1_scaffold_110	689358	689358	+	5.95091e-09	3.05786e-06	20.9462	FABm
Mp1087439_TGAC_V1.1_scaffold_110	696998	696998	-	3.35883e-09	1.80897e-06	16.2853	FABm
Mp1087439_TGAC_V1.1_scaffold_110	697203	697203	+	7.3435e-06	0.00180112	27.8865	FABm
Mp1087439_TGAC_V1.1_scaffold_110	697209	697209	+	0.00028894	0.0408654	24.6658	FABm
Mp1087439_TGAC_V1.1_scaffold_110	776230	776230	-	9.55958e-06	0.00226418	27.208	FABm
Mp1087439_TGAC_V1.1_scaffold_110	776625	776625	-	2.30302e-05	0.00482821	15.0401	FABm
Mp1087439_TGAC_V1.1_scaffold_110	778761	778761	-	3.34239e-05	0.0066538	15.9493	FABm
Mp1087439_TGAC_V1.1_scaffold_110	779451	779451	+	1.4186e-06	0.000424382	25.6456	FABm
Mp1087439_TGAC_V1.1_scaffold_110	783895	783895	+	1.12285e-51	2.54267e-47	42.8661	FABm
Mp1087439_TGAC_V1.1_scaffold_110	783896	783896	-	1.95441e-08	9.07383e-06	28.9621	FABm
Mp1087439_TGAC_V1.1_scaffold_110	783920	783920	+	2.35852e-17	4.09091e-14	24.8409	FABm
Mp1087439_TGAC_V1.1_scaffold_110	783921	783921	-	0.000119643	0.0196496	19.0977	FABm
Mp1087439_TGAC_V1.1_scaffold_110	783933	783933	+	1.11751e-16	1.78639e-13	26.2197	FABm
Mp1087439_TGAC_V1.1_scaffold_110	783942	783942	+	3.27808e-13	3.31036e-10	27.5277	FABm
Mp1087439_TGAC_V1.1_scaffold_110	783943	783943	-	0.000202559	0.0304345	25.1475	FABm
Mp1087439_TGAC_V1.1_scaffold_110	783976	783976	+	3.73564e-05	0.00731893	17.428	FABm
Mp1087439_TGAC_V1.1_scaffold_110	786127	786127	+	4.94094e-06	0.00127565	23.0535	FABm
Mp1087439_TGAC_V1.1_scaffold_110	791130	791130	-	0.00020539	0.0307742	25.0855	FABm
Mp1087439_TGAC_V1.1_scaffold_110	791176	791176	-	0.000140351	0.0224427	19.6973	FABm
Mp1087439_TGAC_V1.1_scaffold_110	799935	799935	+	0.000121204	0.0198611	15.2272	FABm
Mp1087439_TGAC_V1.1_scaffold_110	801942	801942	-	1.05591e-07	4.17631e-05	16.1547	FABm
Mp1087439_TGAC_V1.1_scaffold_110	802050	802050	+	1.37902e-07	5.30399e-05	31.0546	FABm
Mp1087439_TGAC_V1.1_scaffold_110	802051	802051	-	9.68047e-22	2.61512e-18	38.3121	FABm
Mp1087439_TGAC_V1.1_scaffold_110	811058	811058	+	7.27266e-17	1.19164e-13	30.9283	FABm
Mp1087439_TGAC_V1.1_scaffold_110	811072	811072	+	4.80268e-23	1.4532e-19	38.4458	FABm
Mp1087439_TGAC_V1.1_scaffold_110	897093	897093	-	3.08008e-05	0.00620475	22.8671	FABm
Mp1087439_TGAC_V1.1_scaffold_110	901050	901050	+	9.1424e-07	0.000287575	31.4769	FABm
Mp1087439_TGAC_V1.1_scaffold_110	902480	902480	+	9.84613e-06	0.00232187	19.2317	FABm
Mp1087439_TGAC_V1.1_scaffold_110	902979	902979	+	8.9988e-05	0.015437	19.3508	FABm
Mp1087439_TGAC_V1.1_scaffold_1101	72316	72316	+	0.000106375	0.0177831	28.757	FABm
Mp1087439_TGAC_V1.1_scaffold_1101	73618	73618	-	1.40183e-08	6.68266e-06	29.6439	FABm
Mp1087439_TGAC_V1.1_scaffold_1101	73675	73675	-	5.91515e-11	4.32473e-08	28.4433	FABm
Mp1087439_TGAC_V1.1_scaffold_1101	73727	73727	-	1.21882e-16	1.9395e-13	32.0608	FABm
Mp1087439_TGAC_V1.1_scaffold_11045	832	832	-	1.36993e-08	6.54836e-06	20.3714	FABm
Mp1087439_TGAC_V1.1_scaffold_1105	49830	49830	+	4.73257e-06	0.00122902	15.9223	FABm
Mp1087439_TGAC_V1.1_scaffold_1105	51318	51318	-	0.000214152	0.031884	15.6404	FABm
Mp1087439_TGAC_V1.1_scaffold_1105	53054	53054	-	1.83074e-16	2.85319e-13	21.896	FABm
Mp1087439_TGAC_V1.1_scaffold_1105	53061	53061	+	4.83449e-11	3.59073e-08	16.7781	FABm
Mp1087439_TGAC_V1.1_scaffold_1105	53062	53062	-	4.80718e-18	9.05755e-15	22.662	FABm
Mp1087439_TGAC_V1.1_scaffold_1105	53223	53223	-	2.12332e-23	6.60368e-20	33.3666	FABm
Mp1087439_TGAC_V1.1_scaffold_1105	53240	53240	-	4.99866e-14	5.65837e-11	27.151	FABm
Mp1087439_TGAC_V1.1_scaffold_1105	70758	70758	+	4.18841e-10	2.65225e-07	18.6226	FABm
Mp1087439_TGAC_V1.1_scaffold_1105	72525	72525	+	3.08177e-19	6.5415e-16	23.0069	FABm
Mp1087439_TGAC_V1.1_scaffold_1105	72528	72528	+	3.89461e-08	1.69661e-05	15.8488	FABm
Mp1087439_TGAC_V1.1_scaffold_1105	125004	125004	+	3.17456e-05	0.0063669	23.882	FABm
Mp1087439_TGAC_V1.1_scaffold_1105	125005	125005	-	9.80803e-06	0.00231444	27.5591	FABm
Mp1087439_TGAC_V1.1_scaffold_1105	127782	127782	-	1.98835e-10	1.32554e-07	25.5784	FABm
Mp1087439_TGAC_V1.1_scaffold_1105	128279	128279	-	2.9014e-07	0.000103523	31.6993	FABm
Mp1087439_TGAC_V1.1_scaffold_1108	3497	3497	+	1.45523e-07	5.56013e-05	18.2146	FABm
Mp1087439_TGAC_V1.1_scaffold_1108	8777	8777	-	4.53405e-05	0.00862861	19.5238	FABm
Mp1087439_TGAC_V1.1_scaffold_1108	11475	11475	-	0.000153591	0.0241809	15.4741	FABm
Mp1087439_TGAC_V1.1_scaffold_1108	12000	12000	+	0.000144794	0.0230268	16.5905	FABm
Mp1087439_TGAC_V1.1_scaffold_1108	20832	20832	-	1.1287e-07	4.43244e-05	19.0511	FABm
Mp1087439_TGAC_V1.1_scaffold_1108	24792	24792	+	2.73278e-05	0.00559458	16.2165	FABm
Mp1087439_TGAC_V1.1_scaffold_1108	51741	51741	-	2.60901e-05	0.00537951	20.4545	FABm
Mp1087439_TGAC_V1.1_scaffold_1108	51793	51793	-	1.87843e-07	7.00923e-05	29.0922	FABm
Mp1087439_TGAC_V1.1_scaffold_1108	52018	52018	+	1.00327e-27	4.4575e-24	19.0748	FABm
Mp1087439_TGAC_V1.1_scaffold_1109	57518	57518	+	2.03024e-14	2.41326e-11	20.4508	FABm
Mp1087439_TGAC_V1.1_scaffold_1109	59746	59746	+	6.83667e-05	0.0122323	16.2484	FABm
Mp1087439_TGAC_V1.1_scaffold_1109	59776	59776	+	1.01716e-05	0.00238647	19.759	FABm
Mp1087439_TGAC_V1.1_scaffold_1109	62248	62248	-	1.50514e-09	8.65857e-07	17.1574	FABm
Mp1087439_TGAC_V1.1_scaffold_1110	25112	25112	-	9.45656e-07	0.000296357	26.8037	FABm
Mp1087439_TGAC_V1.1_scaffold_1110	25115	25115	-	7.48268e-05	0.0132126	27.3619	FABm
Mp1087439_TGAC_V1.1_scaffold_1110	27072	27072	-	2.03077e-05	0.00433889	28.6967	FABm
Mp1087439_TGAC_V1.1_scaffold_1110	32148	32148	+	2.52026e-05	0.00522194	15.848	FABm
Mp1087439_TGAC_V1.1_scaffold_1110	37589	37589	-	1.18021e-10	8.18662e-08	19.6962	FABm
Mp1087439_TGAC_V1.1_scaffold_1110	37884	37884	+	3.6671e-06	0.000982702	24.0126	FABm
Mp1087439_TGAC_V1.1_scaffold_1110	37885	37885	-	2.84258e-20	6.68336e-17	22.5495	FABm
Mp1087439_TGAC_V1.1_scaffold_1110	86091	86091	-	3.11149e-05	0.00625855	21.5262	FABm
Mp1087439_TGAC_V1.1_scaffold_1110	86244	86244	-	3.84567e-05	0.00749779	20.5661	FABm
Mp1087439_TGAC_V1.1_scaffold_1110	86271	86271	-	1.10227e-07	4.34046e-05	35.6952	FABm
Mp1087439_TGAC_V1.1_scaffold_1113	63615	63615	-	7.95701e-05	0.0139122	27.1597	FABm
Mp1087439_TGAC_V1.1_scaffold_1115	6741	6741	+	1.83109e-05	0.00397624	26.5478	FABm
Mp1087439_TGAC_V1.1_scaffold_1115	13248	13248	+	4.77217e-05	0.00901231	20.5479	FABm
Mp1087439_TGAC_V1.1_scaffold_1115	13712	13712	+	1.24266e-05	0.00284015	15.7457	FABm
Mp1087439_TGAC_V1.1_scaffold_1115	16880	16880	+	7.54892e-05	0.0133099	17.3655	FABm
Mp1087439_TGAC_V1.1_scaffold_1115	16998	16998	+	5.27609e-07	0.000176381	15.8562	FABm
Mp1087439_TGAC_V1.1_scaffold_1115	17187	17187	+	9.89189e-06	0.00233102	17.5486	FABm
Mp1087439_TGAC_V1.1_scaffold_1115	17864	17864	+	5.13106e-05	0.00958511	25.496	FABm
Mp1087439_TGAC_V1.1_scaffold_1115	21684	21684	-	1.11497e-17	2.01282e-14	17.152	FABm
Mp1087439_TGAC_V1.1_scaffold_1115	54577	54577	-	3.1906e-08	1.41719e-05	16.3797	FABm
Mp1087439_TGAC_V1.1_scaffold_1115	56554	56554	+	2.19632e-05	0.00463916	26.9956	FABm
Mp1087439_TGAC_V1.1_scaffold_1115	56555	56555	-	1.64922e-05	0.00363366	17.7268	FABm
Mp1087439_TGAC_V1.1_scaffold_1115	56646	56646	-	2.3489e-08	1.07191e-05	18.5374	FABm
Mp1087439_TGAC_V1.1_scaffold_1115	57226	57226	-	2.31014e-05	0.00484086	16.0836	FABm
Mp1087439_TGAC_V1.1_scaffold_1115	57996	57996	+	0.00010099	0.0170212	19.5146	FABm
Mp1087439_TGAC_V1.1_scaffold_1115	58038	58038	+	2.60995e-06	0.000728987	19.6703	FABm
Mp1087439_TGAC_V1.1_scaffold_1115	58100	58100	+	8.7085e-05	0.0150103	16.0645	FABm
Mp1087439_TGAC_V1.1_scaffold_1115	58192	58192	+	3.90831e-17	6.59064e-14	35.0782	FABm
Mp1087439_TGAC_V1.1_scaffold_1115	58339	58339	+	4.46405e-15	5.81393e-12	28.7965	FABm
Mp1087439_TGAC_V1.1_scaffold_1115	58340	58340	-	3.96047e-11	2.98767e-08	32.7577	FABm
Mp1087439_TGAC_V1.1_scaffold_1115	61874	61874	-	0.000123694	0.0202022	17.1607	FABm
Mp1087439_TGAC_V1.1_scaffold_1117	76844	76844	+	0.000237006	0.0346688	28.0702	FABm
Mp1087439_TGAC_V1.1_scaffold_1117	81707	81707	+	7.92994e-06	0.00192307	20.4628	FABm
Mp1087439_TGAC_V1.1_scaffold_1117	82550	82550	-	0.000161107	0.0251674	16.8158	FABm
Mp1087439_TGAC_V1.1_scaffold_1117	82577	82577	-	5.85172e-05	0.0107262	15.4802	FABm
Mp1087439_TGAC_V1.1_scaffold_1117	82612	82612	-	7.34467e-05	0.0130119	15.0144	FABm
Mp1087439_TGAC_V1.1_scaffold_1118	5022	5022	-	3.51671e-05	0.00695377	15.7706	FABm
Mp1087439_TGAC_V1.1_scaffold_112	42068	42068	-	0.00016408	0.0255466	31.1998	FABm
Mp1087439_TGAC_V1.1_scaffold_112	43205	43205	-	1.51572e-09	8.71328e-07	27.8905	FABm
Mp1087439_TGAC_V1.1_scaffold_112	43257	43257	-	0.000115125	0.0189997	15.6428	FABm
Mp1087439_TGAC_V1.1_scaffold_112	44172	44172	-	8.39729e-05	0.0145489	15.704	FABm
Mp1087439_TGAC_V1.1_scaffold_112	44200	44200	-	1.01635e-08	4.98579e-06	16.4468	FABm
Mp1087439_TGAC_V1.1_scaffold_112	44223	44223	-	7.02137e-07	0.000227064	15.3274	FABm
Mp1087439_TGAC_V1.1_scaffold_112	44250	44250	-	3.91772e-10	2.49208e-07	22.4781	FABm
Mp1087439_TGAC_V1.1_scaffold_112	45136	45136	-	7.03044e-06	0.00173446	16.0221	FABm
Mp1087439_TGAC_V1.1_scaffold_112	45155	45155	-	2.43678e-06	0.000685411	15.6428	FABm
Mp1087439_TGAC_V1.1_scaffold_112	45180	45180	-	5.51009e-07	0.000183207	15.3903	FABm
Mp1087439_TGAC_V1.1_scaffold_112	45238	45238	-	3.6524e-07	0.000126847	15.5626	FABm
Mp1087439_TGAC_V1.1_scaffold_112	45285	45285	-	1.02773e-10	7.2094e-08	18.9062	FABm
Mp1087439_TGAC_V1.1_scaffold_112	48965	48965	+	4.20133e-05	0.00808339	17.1241	FABm
Mp1087439_TGAC_V1.1_scaffold_112	48974	48974	+	1.13809e-06	0.000349488	18.4019	FABm
Mp1087439_TGAC_V1.1_scaffold_112	57937	57937	-	4.91501e-05	0.00924335	15.1818	FABm
Mp1087439_TGAC_V1.1_scaffold_112	64031	64031	+	0.000334514	0.0460945	16.7388	FABm
Mp1087439_TGAC_V1.1_scaffold_112	64620	64620	+	4.64251e-05	0.00880433	16.6782	FABm
Mp1087439_TGAC_V1.1_scaffold_112	68859	68859	+	1.66558e-06	0.000490297	18.6486	FABm
Mp1087439_TGAC_V1.1_scaffold_112	142506	142506	-	5.37463e-16	7.8908e-13	19.9584	FABm
Mp1087439_TGAC_V1.1_scaffold_112	142608	142608	-	9.07748e-15	1.13328e-11	22.3379	FABm
Mp1087439_TGAC_V1.1_scaffold_112	142620	142620	-	7.67696e-12	6.46401e-09	22.6536	FABm
Mp1087439_TGAC_V1.1_scaffold_112	142633	142633	-	6.16843e-08	2.56413e-05	21.6099	FABm
Mp1087439_TGAC_V1.1_scaffold_112	226498	226498	-	5.24145e-09	2.72176e-06	37.0158	FABm
Mp1087439_TGAC_V1.1_scaffold_112	246491	246491	+	6.84914e-07	0.000222211	16.8977	FABm
Mp1087439_TGAC_V1.1_scaffold_112	260805	260805	+	0.00013782	0.022106	15.0752	FABm
Mp1087439_TGAC_V1.1_scaffold_112	264078	264078	+	7.79655e-09	3.91574e-06	18.5966	FABm
Mp1087439_TGAC_V1.1_scaffold_112	264237	264237	+	9.39941e-15	1.17198e-11	19.278	FABm
Mp1087439_TGAC_V1.1_scaffold_112	264238	264238	-	2.14238e-05	0.00454397	21.3118	FABm
Mp1087439_TGAC_V1.1_scaffold_112	264380	264380	+	2.27698e-14	2.68512e-11	24.3006	FABm
Mp1087439_TGAC_V1.1_scaffold_112	264381	264381	-	7.17886e-10	4.36588e-07	16.829	FABm
Mp1087439_TGAC_V1.1_scaffold_112	264397	264397	+	4.34395e-18	8.22575e-15	24.3811	FABm
Mp1087439_TGAC_V1.1_scaffold_112	264398	264398	-	7.39808e-17	1.21058e-13	20.2453	FABm
Mp1087439_TGAC_V1.1_scaffold_112	264414	264414	+	3.18047e-14	3.68078e-11	26.0859	FABm
Mp1087439_TGAC_V1.1_scaffold_112	264415	264415	-	1.76612e-16	2.75773e-13	24.4073	FABm
Mp1087439_TGAC_V1.1_scaffold_112	264425	264425	+	6.94969e-24	2.2646e-20	30.3853	FABm
Mp1087439_TGAC_V1.1_scaffold_112	264426	264426	-	1.45209e-17	2.57971e-14	22.5077	FABm
Mp1087439_TGAC_V1.1_scaffold_112	264456	264456	+	4.70286e-08	2.01127e-05	15.8698	FABm
Mp1087439_TGAC_V1.1_scaffold_112	264457	264457	-	9.26403e-12	7.70787e-09	17.835	FABm
Mp1087439_TGAC_V1.1_scaffold_112	264489	264489	+	2.23597e-10	1.47938e-07	16.0138	FABm
Mp1087439_TGAC_V1.1_scaffold_112	293131	293131	-	4.82633e-06	0.00125013	27.6235	FABm
Mp1087439_TGAC_V1.1_scaffold_112	293482	293482	-	0.000175258	0.0270055	21.1332	FABm
Mp1087439_TGAC_V1.1_scaffold_112	303371	303371	+	4.16018e-06	0.00109701	25.4288	FABm
Mp1087439_TGAC_V1.1_scaffold_1124	31273	31273	+	1.87325e-16	2.91575e-13	38.0208	FABm
Mp1087439_TGAC_V1.1_scaffold_1124	31350	31350	+	5.39098e-11	3.96451e-08	19.4938	FABm
Mp1087439_TGAC_V1.1_scaffold_1124	31359	31359	+	7.30813e-52	1.68599e-47	52.0646	FABm
Mp1087439_TGAC_V1.1_scaffold_1124	31360	31360	-	4.49008e-09	2.36432e-06	45.6288	FABm
Mp1087439_TGAC_V1.1_scaffold_1124	31402	31402	+	1.24526e-14	1.52825e-11	25.2863	FABm
Mp1087439_TGAC_V1.1_scaffold_1124	31403	31403	-	2.5316e-09	1.39729e-06	34.8704	FABm
Mp1087439_TGAC_V1.1_scaffold_1124	36698	36698	+	1.6971e-05	0.00372494	19.6813	FABm
Mp1087439_TGAC_V1.1_scaffold_1124	39344	39344	-	1.77762e-24	6.13419e-21	25.2273	FABm
Mp1087439_TGAC_V1.1_scaffold_1124	39356	39356	-	9.58125e-28	4.26462e-24	24.2639	FABm
Mp1087439_TGAC_V1.1_scaffold_1124	39439	39439	+	9.09571e-05	0.0155734	20.5268	FABm
Mp1087439_TGAC_V1.1_scaffold_1124	39440	39440	-	1.57173e-09	9.01199e-07	17.3143	FABm
Mp1087439_TGAC_V1.1_scaffold_1124	39442	39442	+	5.19412e-14	5.86208e-11	37.3242	FABm
Mp1087439_TGAC_V1.1_scaffold_1124	39443	39443	-	1.85811e-35	1.49682e-31	33.1702	FABm
Mp1087439_TGAC_V1.1_scaffold_1124	39460	39460	+	1.26086e-19	2.77713e-16	38.8594	FABm
Mp1087439_TGAC_V1.1_scaffold_1124	39461	39461	-	9.82413e-60	3.15523e-55	41.5275	FABm
Mp1087439_TGAC_V1.1_scaffold_1126	11708	11708	+	4.1119e-25	1.47809e-21	15.7862	FABm
Mp1087439_TGAC_V1.1_scaffold_1126	11709	11709	-	2.34077e-15	3.16576e-12	15.906	FABm
Mp1087439_TGAC_V1.1_scaffold_1126	11772	11772	+	4.10256e-28	1.90006e-24	20.2419	FABm
Mp1087439_TGAC_V1.1_scaffold_1126	11773	11773	-	3.06672e-27	1.31383e-23	20.595	FABm
Mp1087439_TGAC_V1.1_scaffold_1126	11897	11897	+	2.1921e-15	2.98044e-12	28.0424	FABm
Mp1087439_TGAC_V1.1_scaffold_1126	11898	11898	-	1.46927e-06	0.000437833	18.7278	FABm
Mp1087439_TGAC_V1.1_scaffold_1126	11924	11924	+	2.05074e-13	2.13726e-10	28.5599	FABm
Mp1087439_TGAC_V1.1_scaffold_1126	11925	11925	-	3.96623e-14	4.55687e-11	26.3985	FABm
Mp1087439_TGAC_V1.1_scaffold_1126	11980	11980	+	9.1779e-06	0.00218579	21.4964	FABm
Mp1087439_TGAC_V1.1_scaffold_1126	11981	11981	-	1.24469e-10	8.60237e-08	28.1485	FABm
Mp1087439_TGAC_V1.1_scaffold_1128	1115	1115	-	0.000298081	0.0419253	18.0433	FABm
Mp1087439_TGAC_V1.1_scaffold_1128	1404	1404	-	1.90678e-08	8.87037e-06	31.9536	FABm
Mp1087439_TGAC_V1.1_scaffold_1128	1813	1813	-	8.42162e-05	0.0145859	16.7293	FABm
Mp1087439_TGAC_V1.1_scaffold_1128	2190	2190	-	4.8546e-15	6.29256e-12	20.4267	FABm
Mp1087439_TGAC_V1.1_scaffold_1128	2846	2846	-	4.71809e-07	0.000159507	15.2945	FABm
Mp1087439_TGAC_V1.1_scaffold_1128	80291	80291	+	9.26633e-06	0.00220482	31.0476	FABm
Mp1087439_TGAC_V1.1_scaffold_1128	102083	102083	+	7.4381e-07	0.000239141	19.5574	FABm
Mp1087439_TGAC_V1.1_scaffold_1128	102372	102372	+	1.3687e-08	6.54503e-06	19.5654	FABm
Mp1087439_TGAC_V1.1_scaffold_1128	102373	102373	-	6.16206e-12	5.25568e-09	18.1945	FABm
Mp1087439_TGAC_V1.1_scaffold_1128	102633	102633	-	0.000239884	0.0350198	15.1515	FABm
Mp1087439_TGAC_V1.1_scaffold_1128	102642	102642	-	1.14981e-06	0.0003528	18.3005	FABm
Mp1087439_TGAC_V1.1_scaffold_1128	102681	102681	+	8.2251e-13	7.89713e-10	19.064	FABm
Mp1087439_TGAC_V1.1_scaffold_1128	102686	102686	+	2.86293e-20	6.72798e-17	24.7959	FABm
Mp1087439_TGAC_V1.1_scaffold_1128	102687	102687	-	3.35858e-09	1.80897e-06	28.2869	FABm
Mp1087439_TGAC_V1.1_scaffold_1128	102700	102700	+	4.18364e-22	1.16476e-18	28.3845	FABm
Mp1087439_TGAC_V1.1_scaffold_1128	102701	102701	-	7.21767e-08	2.9546e-05	27.3519	FABm
Mp1087439_TGAC_V1.1_scaffold_1128	123772	123772	-	8.48857e-05	0.0146863	19.0599	FABm
Mp1087439_TGAC_V1.1_scaffold_1128	134609	134609	+	4.02058e-08	1.74669e-05	21.9076	FABm
Mp1087439_TGAC_V1.1_scaffold_1128	134633	134633	+	0.000105491	0.0176642	18.8796	FABm
Mp1087439_TGAC_V1.1_scaffold_1128	134699	134699	+	3.03893e-05	0.00613318	18.4515	FABm
Mp1087439_TGAC_V1.1_scaffold_1128	134860	134860	+	5.60656e-05	0.0103411	22.5243	FABm
Mp1087439_TGAC_V1.1_scaffold_1128	135143	135143	-	1.09416e-05	0.00254431	16.9384	FABm
Mp1087439_TGAC_V1.1_scaffold_1128	135198	135198	-	7.75114e-06	0.00188552	18.2162	FABm
Mp1087439_TGAC_V1.1_scaffold_1128	135215	135215	-	1.23712e-07	4.81667e-05	24.261	FABm
Mp1087439_TGAC_V1.1_scaffold_1128	135574	135574	+	7.19234e-16	1.0401e-12	18.9334	FABm
Mp1087439_TGAC_V1.1_scaffold_1128	135856	135856	+	5.52709e-08	2.32571e-05	16.347	FABm
Mp1087439_TGAC_V1.1_scaffold_1129	82599	82599	-	8.3781e-09	4.1792e-06	22.6053	FABm
Mp1087439_TGAC_V1.1_scaffold_1129	83463	83463	+	1.71464e-07	6.45292e-05	16.4706	FABm
Mp1087439_TGAC_V1.1_scaffold_1129	83637	83637	+	7.1182e-07	0.000229814	18.057	FABm
Mp1087439_TGAC_V1.1_scaffold_1129	84066	84066	-	0.000177759	0.0273268	27.4727	FABm
Mp1087439_TGAC_V1.1_scaffold_1129	84139	84139	+	0.00019995	0.0300975	15.5331	FABm
Mp1087439_TGAC_V1.1_scaffold_1129	85777	85777	+	2.87943e-07	0.000102784	29.1109	FABm
Mp1087439_TGAC_V1.1_scaffold_113	15380	15380	+	2.91286e-07	0.000103834	16.8348	FABm
Mp1087439_TGAC_V1.1_scaffold_113	15381	15381	-	2.42241e-09	1.3417e-06	19.9826	FABm
Mp1087439_TGAC_V1.1_scaffold_113	15406	15406	-	4.46478e-09	2.35174e-06	20.9961	FABm
Mp1087439_TGAC_V1.1_scaffold_113	15418	15418	-	4.49395e-07	0.00015276	15.8648	FABm
Mp1087439_TGAC_V1.1_scaffold_113	15645	15645	-	5.7246e-05	0.0105286	31.0345	FABm
Mp1087439_TGAC_V1.1_scaffold_113	19330	19330	-	1.67942e-10	1.13188e-07	18.6236	FABm
Mp1087439_TGAC_V1.1_scaffold_113	22524	22524	-	2.13143e-05	0.00452426	23.8046	FABm
Mp1087439_TGAC_V1.1_scaffold_113	38697	38697	+	7.7664e-06	0.00188862	25.0165	FABm
Mp1087439_TGAC_V1.1_scaffold_113	39226	39226	+	9.07027e-07	0.000285471	27.7588	FABm
Mp1087439_TGAC_V1.1_scaffold_113	39951	39951	+	7.74212e-05	0.0135954	15.4545	FABm
Mp1087439_TGAC_V1.1_scaffold_1132	77088	77088	-	1.00313e-05	0.00235886	23.3836	FABm
Mp1087439_TGAC_V1.1_scaffold_1132	77131	77131	-	0.000110934	0.0184236	24.8302	FABm
Mp1087439_TGAC_V1.1_scaffold_1132	77223	77223	-	4.43274e-06	0.00116029	18.4481	FABm
Mp1087439_TGAC_V1.1_scaffold_1132	77478	77478	-	4.89387e-07	0.000164769	23.7031	FABm
Mp1087439_TGAC_V1.1_scaffold_1132	77925	77925	+	5.62107e-05	0.0103634	27.8604	FABm
Mp1087439_TGAC_V1.1_scaffold_1132	82871	82871	-	1.57398e-05	0.00349026	15.3388	FABm
Mp1087439_TGAC_V1.1_scaffold_1132	84300	84300	+	1.48575e-05	0.00331927	22.5352	FABm
Mp1087439_TGAC_V1.1_scaffold_1132	90986	90986	-	3.47436e-05	0.00688194	15.9437	FABm
Mp1087439_TGAC_V1.1_scaffold_1132	91222	91222	-	2.84962e-10	1.85443e-07	24.6124	FABm
Mp1087439_TGAC_V1.1_scaffold_1132	91270	91270	+	0.000101933	0.0171573	17.4008	FABm
Mp1087439_TGAC_V1.1_scaffold_1133	65179	65179	-	2.36198e-12	2.12458e-09	39.2248	FABm
Mp1087439_TGAC_V1.1_scaffold_1133	65185	65185	-	5.55109e-13	5.43812e-10	31.3137	FABm
Mp1087439_TGAC_V1.1_scaffold_1133	65194	65194	-	2.03172e-12	1.84746e-09	31.063	FABm
Mp1087439_TGAC_V1.1_scaffold_11378	729	729	-	2.30718e-05	0.00483589	15.7852	FABm
Mp1087439_TGAC_V1.1_scaffold_114	338886	338886	-	5.40218e-05	0.0100164	31.1979	FABm
Mp1087439_TGAC_V1.1_scaffold_114	341243	341243	+	4.24914e-05	0.00816611	15.7756	FABm
Mp1087439_TGAC_V1.1_scaffold_114	345126	345126	+	8.66675e-07	0.000274052	20.176	FABm
Mp1087439_TGAC_V1.1_scaffold_114	345127	345127	-	1.29134e-05	0.0029374	17.8671	FABm
Mp1087439_TGAC_V1.1_scaffold_114	345355	345355	-	1.76085e-08	8.24119e-06	15.3302	FABm
Mp1087439_TGAC_V1.1_scaffold_114	345489	345489	+	8.51154e-05	0.0147225	16.293	FABm
Mp1087439_TGAC_V1.1_scaffold_114	350659	350659	-	1.03708e-06	0.000321927	22.8583	FABm
Mp1087439_TGAC_V1.1_scaffold_114	354910	354910	+	6.60289e-12	5.59994e-09	23.1534	FABm
Mp1087439_TGAC_V1.1_scaffold_114	354911	354911	-	2.05998e-11	1.62664e-08	20.9056	FABm
Mp1087439_TGAC_V1.1_scaffold_114	354991	354991	+	4.3376e-26	1.68495e-22	22.1743	FABm
Mp1087439_TGAC_V1.1_scaffold_114	354992	354992	-	3.6654e-12	3.22498e-09	18.0435	FABm
Mp1087439_TGAC_V1.1_scaffold_114	355010	355010	+	3.92274e-26	1.52863e-22	24.573	FABm
Mp1087439_TGAC_V1.1_scaffold_114	355011	355011	-	7.73258e-25	2.72382e-21	31.0432	FABm
Mp1087439_TGAC_V1.1_scaffold_114	355059	355059	+	1.55832e-34	1.17265e-30	30.9363	FABm
Mp1087439_TGAC_V1.1_scaffold_114	355060	355060	-	1.44917e-12	1.34487e-09	24.2964	FABm
Mp1087439_TGAC_V1.1_scaffold_114	355086	355086	+	1.83191e-35	1.47814e-31	28.9615	FABm
Mp1087439_TGAC_V1.1_scaffold_114	355087	355087	-	4.48442e-08	1.92842e-05	17.2397	FABm
Mp1087439_TGAC_V1.1_scaffold_114	355127	355127	+	1.91551e-86	1.56877e-81	39.2652	FABm
Mp1087439_TGAC_V1.1_scaffold_114	355128	355128	-	2.68334e-25	9.78168e-22	31.2899	FABm
Mp1087439_TGAC_V1.1_scaffold_114	355136	355136	+	4.49018e-90	4.50293e-85	40.1684	FABm
Mp1087439_TGAC_V1.1_scaffold_114	355137	355137	-	2.41603e-32	1.54184e-28	36.2983	FABm
Mp1087439_TGAC_V1.1_scaffold_114	355149	355149	+	1.51858e-102	2.33192e-97	44.4981	FABm
Mp1087439_TGAC_V1.1_scaffold_114	355150	355150	-	1.80264e-24	6.21615e-21	34.5007	FABm
Mp1087439_TGAC_V1.1_scaffold_114	355169	355169	+	4.3438e-69	2.11337e-64	38.842	FABm
Mp1087439_TGAC_V1.1_scaffold_114	355170	355170	-	3.71988e-15	4.9019e-12	31.8708	FABm
Mp1087439_TGAC_V1.1_scaffold_114	355184	355184	+	7.38862e-69	3.49106e-64	39.1115	FABm
Mp1087439_TGAC_V1.1_scaffold_114	355185	355185	-	1.87252e-17	3.28115e-14	39.0662	FABm
Mp1087439_TGAC_V1.1_scaffold_1141	76703	76703	-	3.11952e-09	1.69102e-06	30.3354	FABm
Mp1087439_TGAC_V1.1_scaffold_11421	203	203	-	0.000210878	0.0314687	21.391	FABm
Mp1087439_TGAC_V1.1_scaffold_11421	858	858	-	1.34122e-10	9.20864e-08	32.4561	FABm
Mp1087439_TGAC_V1.1_scaffold_11421	931	931	-	0.000148144	0.0234677	26.3688	FABm
Mp1087439_TGAC_V1.1_scaffold_11421	985	985	+	2.67276e-05	0.00549143	17.9585	FABm
Mp1087439_TGAC_V1.1_scaffold_11421	1109	1109	-	0.000269337	0.0385568	19.8808	FABm
Mp1087439_TGAC_V1.1_scaffold_1143	30269	30269	-	1.32371e-05	0.00300179	15.0251	FABm
Mp1087439_TGAC_V1.1_scaffold_1143	53880	53880	+	2.18145e-07	8.02055e-05	33.6935	FABm
Mp1087439_TGAC_V1.1_scaffold_1143	58498	58498	+	2.52109e-35	2.01438e-31	50.4762	FABm
Mp1087439_TGAC_V1.1_scaffold_1143	58499	58499	-	2.52807e-26	9.99414e-23	50.8188	FABm
Mp1087439_TGAC_V1.1_scaffold_1143	58527	58527	+	2.58991e-16	3.96097e-13	34.1804	FABm
Mp1087439_TGAC_V1.1_scaffold_1143	58528	58528	-	1.03871e-13	1.12649e-10	36.7651	FABm
Mp1087439_TGAC_V1.1_scaffold_1143	58532	58532	+	5.64106e-13	5.52075e-10	23.5039	FABm
Mp1087439_TGAC_V1.1_scaffold_1143	58533	58533	-	1.38269e-08	6.60422e-06	22.1019	FABm
Mp1087439_TGAC_V1.1_scaffold_1143	58554	58554	+	3.8407e-30	2.04891e-26	37.331	FABm
Mp1087439_TGAC_V1.1_scaffold_1143	58555	58555	-	6.58594e-25	2.34004e-21	40.4568	FABm
Mp1087439_TGAC_V1.1_scaffold_1143	58578	58578	+	2.93979e-33	2.02892e-29	32.961	FABm
Mp1087439_TGAC_V1.1_scaffold_1143	58579	58579	-	3.08352e-22	8.69815e-19	34.8923	FABm
Mp1087439_TGAC_V1.1_scaffold_1143	58596	58596	+	1.21034e-65	4.99793e-61	61.4419	FABm
Mp1087439_TGAC_V1.1_scaffold_1143	58597	58597	-	3.98789e-44	5.99271e-40	61.0476	FABm
Mp1087439_TGAC_V1.1_scaffold_1143	58602	58602	-	4.98543e-08	2.11865e-05	15.309	FABm
Mp1087439_TGAC_V1.1_scaffold_1143	59754	59754	+	1.54291e-17	2.73117e-14	18.6776	FABm
Mp1087439_TGAC_V1.1_scaffold_1143	166824	166824	+	1.66069e-11	1.32994e-08	26.1379	FABm
Mp1087439_TGAC_V1.1_scaffold_1143	166825	166825	-	1.29014e-09	7.51855e-07	20.3795	FABm
Mp1087439_TGAC_V1.1_scaffold_1144	45933	45933	-	0.000196467	0.0296442	22.8015	FABm
Mp1087439_TGAC_V1.1_scaffold_1144	47962	47962	-	8.20507e-05	0.0142707	24.7674	FABm
Mp1087439_TGAC_V1.1_scaffold_1145	28765	28765	+	8.4716e-05	0.0146596	18.9731	FABm
Mp1087439_TGAC_V1.1_scaffold_1145	28790	28790	+	2.70165e-07	9.7087e-05	29.9073	FABm
Mp1087439_TGAC_V1.1_scaffold_1145	32160	32160	-	1.03022e-07	4.08788e-05	17.807	FABm
Mp1087439_TGAC_V1.1_scaffold_1145	32497	32497	-	8.57484e-14	9.39907e-11	18.4959	FABm
Mp1087439_TGAC_V1.1_scaffold_1145	32517	32517	-	7.98087e-18	1.46061e-14	17.6644	FABm
Mp1087439_TGAC_V1.1_scaffold_1145	32755	32755	+	8.67552e-10	5.19951e-07	24.0262	FABm
Mp1087439_TGAC_V1.1_scaffold_1145	32756	32756	-	3.96076e-18	7.51758e-15	25.0244	FABm
Mp1087439_TGAC_V1.1_scaffold_11456	230	230	+	6.75597e-06	0.00167579	21.379	FABm
Mp1087439_TGAC_V1.1_scaffold_11456	263	263	+	0.000148355	0.0234943	21.6971	FABm
Mp1087439_TGAC_V1.1_scaffold_11457	460	460	+	0.000320072	0.0444669	17.3831	FABm
Mp1087439_TGAC_V1.1_scaffold_11457	558	558	+	1.78238e-09	1.01055e-06	23.2149	FABm
Mp1087439_TGAC_V1.1_scaffold_11457	587	587	+	1.95033e-08	9.05924e-06	19.2402	FABm
Mp1087439_TGAC_V1.1_scaffold_1146	11250	11250	+	0.000146455	0.0232354	19.5025	FABm
Mp1087439_TGAC_V1.1_scaffold_1146	17076	17076	+	2.11025e-08	9.72668e-06	28.3628	FABm
Mp1087439_TGAC_V1.1_scaffold_1146	17156	17156	+	1.06911e-08	5.21906e-06	27.9272	FABm
Mp1087439_TGAC_V1.1_scaffold_1146	17164	17164	+	0.000178423	0.0273952	15.3601	FABm
Mp1087439_TGAC_V1.1_scaffold_1148	16899	16899	-	0.000144196	0.0229457	15.9582	FABm
Mp1087439_TGAC_V1.1_scaffold_1148	81242	81242	+	4.08383e-09	2.16853e-06	35.9167	FABm
Mp1087439_TGAC_V1.1_scaffold_1148	81243	81243	-	5.7579e-07	0.00019039	38.1463	FABm
Mp1087439_TGAC_V1.1_scaffold_11489	233	233	+	3.38028e-07	0.000118493	22.339	FABm
Mp1087439_TGAC_V1.1_scaffold_11489	248	248	+	0.00020491	0.0307163	17.0505	FABm
Mp1087439_TGAC_V1.1_scaffold_11489	253	253	+	0.000304684	0.0426928	16.4902	FABm
Mp1087439_TGAC_V1.1_scaffold_115	169382	169382	-	4.68347e-06	0.00121787	24.8593	FABm
Mp1087439_TGAC_V1.1_scaffold_115	177657	177657	-	4.08506e-07	0.000140306	30.7623	FABm
Mp1087439_TGAC_V1.1_scaffold_115	177696	177696	-	3.90727e-09	2.0804e-06	28.311	FABm
Mp1087439_TGAC_V1.1_scaffold_115	177711	177711	-	5.60685e-15	7.19788e-12	40.9257	FABm
Mp1087439_TGAC_V1.1_scaffold_115	177720	177720	-	1.48465e-10	1.00975e-07	31.9542	FABm
Mp1087439_TGAC_V1.1_scaffold_115	177735	177735	+	1.08394e-06	0.000334552	34.7891	FABm
Mp1087439_TGAC_V1.1_scaffold_115	177755	177755	+	1.694e-06	0.000497373	30.4492	FABm
Mp1087439_TGAC_V1.1_scaffold_115	177756	177756	-	8.2532e-10	4.967e-07	29.9182	FABm
Mp1087439_TGAC_V1.1_scaffold_115	177764	177764	+	0.000275464	0.0392885	25.5602	FABm
Mp1087439_TGAC_V1.1_scaffold_115	177765	177765	-	1.2529e-09	7.31977e-07	29.555	FABm
Mp1087439_TGAC_V1.1_scaffold_115	177805	177805	+	5.06332e-07	0.000169973	29.9639	FABm
Mp1087439_TGAC_V1.1_scaffold_115	177806	177806	-	1.83348e-05	0.00398003	25.7746	FABm
Mp1087439_TGAC_V1.1_scaffold_115	177901	177901	+	6.39644e-06	0.00159815	18.7454	FABm
Mp1087439_TGAC_V1.1_scaffold_115	178040	178040	+	2.37434e-08	1.08281e-05	20.7143	FABm
Mp1087439_TGAC_V1.1_scaffold_115	184173	184173	-	4.54821e-05	0.00865154	17.5385	FABm
Mp1087439_TGAC_V1.1_scaffold_115	188125	188125	+	2.47223e-06	0.000694475	16.8078	FABm
Mp1087439_TGAC_V1.1_scaffold_115	188126	188126	-	2.77731e-08	1.24942e-05	22.9739	FABm
Mp1087439_TGAC_V1.1_scaffold_115	188314	188314	+	2.45126e-09	1.35584e-06	22.3855	FABm
Mp1087439_TGAC_V1.1_scaffold_115	191012	191012	+	1.00885e-09	5.97781e-07	18.5134	FABm
Mp1087439_TGAC_V1.1_scaffold_115	196652	196652	-	1.98272e-06	0.000571265	17.6996	FABm
Mp1087439_TGAC_V1.1_scaffold_115	196678	196678	-	4.64969e-05	0.00881421	20.5228	FABm
Mp1087439_TGAC_V1.1_scaffold_115	196706	196706	-	0.000205091	0.0307375	21.3101	FABm
Mp1087439_TGAC_V1.1_scaffold_115	198978	198978	-	4.86425e-05	0.00916332	19.4576	FABm
Mp1087439_TGAC_V1.1_scaffold_115	200270	200270	+	1.1076e-05	0.00257152	24.4444	FABm
Mp1087439_TGAC_V1.1_scaffold_115	200280	200280	+	1.69811e-05	0.00372699	17.4231	FABm
Mp1087439_TGAC_V1.1_scaffold_115	200383	200383	+	4.7334e-05	0.00894971	16.2058	FABm
Mp1087439_TGAC_V1.1_scaffold_115	236045	236045	+	0.00016822	0.0260945	15.4674	FABm
Mp1087439_TGAC_V1.1_scaffold_1150	5797	5797	+	7.57233e-11	5.44003e-08	16.8615	FABm
Mp1087439_TGAC_V1.1_scaffold_1150	7574	7574	-	2.95926e-05	0.00599183	18.481	FABm
Mp1087439_TGAC_V1.1_scaffold_1152	26627	26627	-	3.38806e-05	0.00673544	21.5086	FABm
Mp1087439_TGAC_V1.1_scaffold_1152	41592	41592	+	5.63094e-05	0.0103781	15.3645	FABm
Mp1087439_TGAC_V1.1_scaffold_1152	41828	41828	+	1.71275e-33	1.20405e-29	25.6454	FABm
Mp1087439_TGAC_V1.1_scaffold_1152	41832	41832	+	1.44801e-16	2.2857e-13	16.0724	FABm
Mp1087439_TGAC_V1.1_scaffold_1152	41843	41843	+	1.43463e-23	4.53647e-20	19.1691	FABm
Mp1087439_TGAC_V1.1_scaffold_1152	41891	41891	+	2.67663e-17	4.59885e-14	20.1326	FABm
Mp1087439_TGAC_V1.1_scaffold_1152	41896	41896	+	1.7405e-18	3.41152e-15	17.375	FABm
Mp1087439_TGAC_V1.1_scaffold_1152	41901	41901	+	1.33221e-17	2.37704e-14	18.3448	FABm
Mp1087439_TGAC_V1.1_scaffold_1152	41921	41921	+	7.01243e-47	1.20065e-42	35.4731	FABm
Mp1087439_TGAC_V1.1_scaffold_1152	41933	41933	+	1.23463e-10	8.54011e-08	17.9505	FABm
Mp1087439_TGAC_V1.1_scaffold_1152	41948	41948	+	1.90527e-16	2.96089e-13	17.9027	FABm
Mp1087439_TGAC_V1.1_scaffold_1157	110005	110005	+	4.6591e-11	3.47093e-08	46.1426	FABm
Mp1087439_TGAC_V1.1_scaffold_1157	110006	110006	-	2.42554e-67	1.11392e-62	54.7259	FABm
Mp1087439_TGAC_V1.1_scaffold_1157	110020	110020	+	2.19099e-10	1.45079e-07	31.045	FABm
Mp1087439_TGAC_V1.1_scaffold_1157	110021	110021	-	4.31944e-18	8.18248e-15	23.7843	FABm
Mp1087439_TGAC_V1.1_scaffold_1157	110029	110029	+	6.03306e-08	2.51471e-05	27.1002	FABm
Mp1087439_TGAC_V1.1_scaffold_1157	110030	110030	-	1.989e-11	1.57388e-08	22.5138	FABm
Mp1087439_TGAC_V1.1_scaffold_116	117627	117627	-	0.000328943	0.0454952	15.3535	FABm
Mp1087439_TGAC_V1.1_scaffold_116	119695	119695	-	0.000156222	0.0245252	17.8745	FABm
Mp1087439_TGAC_V1.1_scaffold_116	126263	126263	+	1.30997e-07	5.06859e-05	28.2348	FABm
Mp1087439_TGAC_V1.1_scaffold_116	196854	196854	+	0.000241198	0.0351878	20.1508	FABm
Mp1087439_TGAC_V1.1_scaffold_116	198205	198205	+	5.87503e-05	0.0107638	19.1262	FABm
Mp1087439_TGAC_V1.1_scaffold_116	198250	198250	+	6.4761e-06	0.00161522	21.5126	FABm
Mp1087439_TGAC_V1.1_scaffold_116	199959	199959	-	1.05733e-05	0.00246954	23.9902	FABm
Mp1087439_TGAC_V1.1_scaffold_116	264539	264539	+	2.71074e-08	1.22172e-05	15.3454	FABm
Mp1087439_TGAC_V1.1_scaffold_116	264568	264568	+	1.34458e-22	3.90726e-19	26.8148	FABm
Mp1087439_TGAC_V1.1_scaffold_116	264569	264569	-	1.41372e-28	6.79736e-25	24.2876	FABm
Mp1087439_TGAC_V1.1_scaffold_116	264675	264675	+	2.05174e-09	1.15342e-06	18.5185	FABm
Mp1087439_TGAC_V1.1_scaffold_116	264701	264701	+	1.06015e-07	4.19007e-05	17.0577	FABm
Mp1087439_TGAC_V1.1_scaffold_116	264958	264958	+	1.66387e-05	0.00366167	22.7508	FABm
Mp1087439_TGAC_V1.1_scaffold_116	266372	266372	-	2.42413e-07	8.81257e-05	15.8188	FABm
Mp1087439_TGAC_V1.1_scaffold_116	271245	271245	-	1.35272e-06	0.000407202	15.1356	FABm
Mp1087439_TGAC_V1.1_scaffold_116	274836	274836	+	4.01747e-07	0.000138236	40.0426	FABm
Mp1087439_TGAC_V1.1_scaffold_116	274837	274837	-	1.39175e-07	5.34751e-05	27.6709	FABm
Mp1087439_TGAC_V1.1_scaffold_1163	110074	110074	-	0.000127448	0.020714	17.306	FABm
Mp1087439_TGAC_V1.1_scaffold_1163	110105	110105	-	0.000210383	0.0314044	17.1978	FABm
Mp1087439_TGAC_V1.1_scaffold_1163	110136	110136	-	1.75934e-06	0.000514097	25.3139	FABm
Mp1087439_TGAC_V1.1_scaffold_1163	112695	112695	+	0.000192616	0.0291732	29.2148	FABm
Mp1087439_TGAC_V1.1_scaffold_1163	112704	112704	+	3.41147e-05	0.00677515	31.7876	FABm
Mp1087439_TGAC_V1.1_scaffold_1163	113417	113417	-	3.24402e-06	0.000882661	23.1129	FABm
Mp1087439_TGAC_V1.1_scaffold_1163	113441	113441	-	1.84777e-05	0.00400522	21.1007	FABm
Mp1087439_TGAC_V1.1_scaffold_1163	113446	113446	-	6.58542e-07	0.000214733	23.142	FABm
Mp1087439_TGAC_V1.1_scaffold_1163	113459	113459	-	2.43414e-07	8.84245e-05	22.2855	FABm
Mp1087439_TGAC_V1.1_scaffold_1163	113811	113811	-	0.000202905	0.0304755	21.1224	FABm
Mp1087439_TGAC_V1.1_scaffold_1163	113820	113820	-	2.37102e-05	0.00495049	26.3974	FABm
Mp1087439_TGAC_V1.1_scaffold_1163	113824	113824	-	3.61166e-06	0.000969856	25.3261	FABm
Mp1087439_TGAC_V1.1_scaffold_1163	115916	115916	-	7.87604e-07	0.000251705	30.9758	FABm
Mp1087439_TGAC_V1.1_scaffold_1163	115937	115937	-	1.74089e-05	0.00380761	29.5139	FABm
Mp1087439_TGAC_V1.1_scaffold_1163	116773	116773	+	4.90022e-05	0.0092226	34.375	FABm
Mp1087439_TGAC_V1.1_scaffold_1163	128286	128286	-	3.32292e-05	0.00662013	24.6316	FABm
Mp1087439_TGAC_V1.1_scaffold_1163	131555	131555	-	0.000174054	0.0268477	21.3675	FABm
Mp1087439_TGAC_V1.1_scaffold_1163	131585	131585	-	4.03906e-07	0.000138921	28.4935	FABm
Mp1087439_TGAC_V1.1_scaffold_1163	133731	133731	+	1.11348e-05	0.0025836	18.2405	FABm
Mp1087439_TGAC_V1.1_scaffold_1163	133757	133757	-	1.75552e-11	1.40132e-08	15.5663	FABm
Mp1087439_TGAC_V1.1_scaffold_1163	133814	133814	-	4.41309e-23	1.3411e-19	26.1074	FABm
Mp1087439_TGAC_V1.1_scaffold_1163	133846	133846	-	2.82536e-13	2.8846e-10	20.5219	FABm
Mp1087439_TGAC_V1.1_scaffold_1163	133882	133882	-	8.35565e-21	2.07473e-17	27.9762	FABm
Mp1087439_TGAC_V1.1_scaffold_1163	133934	133934	-	1.62136e-27	7.07567e-24	36.9529	FABm
Mp1087439_TGAC_V1.1_scaffold_1167	5334	5334	+	3.60106e-08	1.58248e-05	22.964	FABm
Mp1087439_TGAC_V1.1_scaffold_1167	5349	5349	+	4.24082e-08	1.83249e-05	18.7095	FABm
Mp1087439_TGAC_V1.1_scaffold_1167	5757	5757	+	7.46204e-06	0.00182609	23.8326	FABm
Mp1087439_TGAC_V1.1_scaffold_1167	16137	16137	-	5.36332e-08	2.26339e-05	22.5499	FABm
Mp1087439_TGAC_V1.1_scaffold_1167	16163	16163	-	7.59964e-06	0.00185422	16.2569	FABm
Mp1087439_TGAC_V1.1_scaffold_1167	16864	16864	-	1.63885e-05	0.00361388	16.8522	FABm
Mp1087439_TGAC_V1.1_scaffold_1167	17410	17410	-	0.000180885	0.0277092	16.3986	FABm
Mp1087439_TGAC_V1.1_scaffold_1167	17940	17940	-	3.56292e-09	1.90863e-06	16.236	FABm
Mp1087439_TGAC_V1.1_scaffold_1167	18060	18060	-	1.67862e-23	5.27741e-20	19.2614	FABm
Mp1087439_TGAC_V1.1_scaffold_1167	18124	18124	-	6.85691e-30	3.59598e-26	19.3329	FABm
Mp1087439_TGAC_V1.1_scaffold_1167	18126	18126	-	4.36028e-24	1.45065e-20	18.0565	FABm
Mp1087439_TGAC_V1.1_scaffold_1167	18150	18150	-	3.71712e-27	1.57871e-23	16.9405	FABm
Mp1087439_TGAC_V1.1_scaffold_1167	18455	18455	+	5.78136e-06	0.00146354	18.6981	FABm
Mp1087439_TGAC_V1.1_scaffold_1167	20651	20651	+	1.86785e-05	0.00404194	15.0926	FABm
Mp1087439_TGAC_V1.1_scaffold_1167	26787	26787	+	0.000357134	0.048675	15.9348	FABm
Mp1087439_TGAC_V1.1_scaffold_1167	29059	29059	-	4.12478e-05	0.00795512	15.2497	FABm
Mp1087439_TGAC_V1.1_scaffold_1167	29170	29170	+	3.91445e-06	0.00104036	16.5476	FABm
Mp1087439_TGAC_V1.1_scaffold_1167	52233	52233	+	9.04355e-05	0.0155024	17.4871	FABm
Mp1087439_TGAC_V1.1_scaffold_1168	44699	44699	+	5.4775e-09	2.83356e-06	15.3652	FABm
Mp1087439_TGAC_V1.1_scaffold_1168	44876	44876	+	2.11925e-06	0.000605491	15.1116	FABm
Mp1087439_TGAC_V1.1_scaffold_1168	44970	44970	+	2.22354e-07	8.16247e-05	15.9067	FABm
Mp1087439_TGAC_V1.1_scaffold_1168	45828	45828	+	2.71246e-20	6.38965e-17	19.1224	FABm
Mp1087439_TGAC_V1.1_scaffold_1168	45869	45869	+	8.41701e-13	8.07192e-10	15.6165	FABm
Mp1087439_TGAC_V1.1_scaffold_1168	49530	49530	-	1.73937e-06	0.00050909	24.7151	FABm
Mp1087439_TGAC_V1.1_scaffold_117	29405	29405	-	6.54272e-07	0.000213454	24.7346	FABm
Mp1087439_TGAC_V1.1_scaffold_117	32723	32723	-	1.33649e-15	1.87159e-12	16.2363	FABm
Mp1087439_TGAC_V1.1_scaffold_117	32735	32735	-	8.67342e-12	7.24468e-09	16.111	FABm
Mp1087439_TGAC_V1.1_scaffold_117	32764	32764	-	2.50962e-15	3.38422e-12	18.5082	FABm
Mp1087439_TGAC_V1.1_scaffold_117	36431	36431	+	2.34044e-06	0.000661418	29.4574	FABm
Mp1087439_TGAC_V1.1_scaffold_117	64862	64862	+	1.1721e-07	4.58567e-05	26.7302	FABm
Mp1087439_TGAC_V1.1_scaffold_117	64863	64863	-	0.000121339	0.0198762	29.8352	FABm
Mp1087439_TGAC_V1.1_scaffold_117	64891	64891	+	3.90955e-09	2.08139e-06	23.0684	FABm
Mp1087439_TGAC_V1.1_scaffold_117	64892	64892	-	2.84841e-07	0.00010184	28.0103	FABm
Mp1087439_TGAC_V1.1_scaffold_117	64942	64942	-	1.00069e-07	3.98132e-05	35.1805	FABm
Mp1087439_TGAC_V1.1_scaffold_117	64951	64951	-	2.37218e-12	2.13259e-09	45.7526	FABm
Mp1087439_TGAC_V1.1_scaffold_117	64986	64986	-	0.000360448	0.0490437	24.0335	FABm
Mp1087439_TGAC_V1.1_scaffold_117	75798	75798	-	1.71339e-05	0.00375567	15.513	FABm
Mp1087439_TGAC_V1.1_scaffold_117	76061	76061	-	1.9626e-11	1.55474e-08	21.9084	FABm
Mp1087439_TGAC_V1.1_scaffold_117	76646	76646	+	0.000169488	0.0262514	19.0476	FABm
Mp1087439_TGAC_V1.1_scaffold_117	84373	84373	+	1.03516e-05	0.00242373	16.1954	FABm
Mp1087439_TGAC_V1.1_scaffold_117	89428	89428	+	1.27785e-10	8.80929e-08	19.7807	FABm
Mp1087439_TGAC_V1.1_scaffold_117	89446	89446	+	2.45864e-13	2.52964e-10	26.378	FABm
Mp1087439_TGAC_V1.1_scaffold_117	92036	92036	+	2.65585e-05	0.00546233	15.6287	FABm
Mp1087439_TGAC_V1.1_scaffold_117	92671	92671	+	1.15247e-08	5.59656e-06	21.523	FABm
Mp1087439_TGAC_V1.1_scaffold_117	92754	92754	+	3.36457e-06	0.000911374	18.2563	FABm
Mp1087439_TGAC_V1.1_scaffold_117	92836	92836	+	3.46966e-05	0.0068743	19.4012	FABm
Mp1087439_TGAC_V1.1_scaffold_117	96739	96739	+	8.4093e-07	0.00026677	20.2709	FABm
Mp1087439_TGAC_V1.1_scaffold_117	97018	97018	+	1.00446e-05	0.00236131	16.2523	FABm
Mp1087439_TGAC_V1.1_scaffold_117	97041	97041	+	3.73475e-06	0.000998327	17.2921	FABm
Mp1087439_TGAC_V1.1_scaffold_117	97214	97214	+	0.000354108	0.048351	27.8056	FABm
Mp1087439_TGAC_V1.1_scaffold_1171	38033	38033	+	1.31484e-09	7.64616e-07	40.3904	FABm
Mp1087439_TGAC_V1.1_scaffold_1171	38066	38066	+	6.94334e-08	2.85323e-05	32.7423	FABm
Mp1087439_TGAC_V1.1_scaffold_1171	38084	38084	+	5.23552e-09	2.71897e-06	37.4837	FABm
Mp1087439_TGAC_V1.1_scaffold_1171	38093	38093	+	1.49928e-05	0.00334485	26.9082	FABm
Mp1087439_TGAC_V1.1_scaffold_1171	76359	76359	+	0.000145957	0.0231728	22.34	FABm
Mp1087439_TGAC_V1.1_scaffold_1173	10717	10717	-	5.83963e-05	0.0107085	16.3674	FABm
Mp1087439_TGAC_V1.1_scaffold_1173	10854	10854	-	1.09205e-05	0.00254022	22.0435	FABm
Mp1087439_TGAC_V1.1_scaffold_1173	28881	28881	-	0.000236088	0.034554	20.8982	FABm
Mp1087439_TGAC_V1.1_scaffold_1173	28920	28920	-	0.000115775	0.0190871	22.5245	FABm
Mp1087439_TGAC_V1.1_scaffold_1173	32324	32324	-	1.45227e-08	6.90368e-06	18.2803	FABm
Mp1087439_TGAC_V1.1_scaffold_1173	32415	32415	+	3.06065e-08	1.36403e-05	16.2301	FABm
Mp1087439_TGAC_V1.1_scaffold_1173	32420	32420	+	3.79553e-11	2.87114e-08	22.8213	FABm
Mp1087439_TGAC_V1.1_scaffold_1173	32421	32421	-	5.167e-10	3.22252e-07	21.5688	FABm
Mp1087439_TGAC_V1.1_scaffold_1173	34922	34922	+	7.60147e-08	3.09495e-05	17.3602	FABm
Mp1087439_TGAC_V1.1_scaffold_1173	37031	37031	+	9.24415e-09	4.57176e-06	27.0466	FABm
Mp1087439_TGAC_V1.1_scaffold_1173	41186	41186	-	0.000139377	0.0223112	21.8076	FABm
Mp1087439_TGAC_V1.1_scaffold_1173	41368	41368	-	2.85914e-10	1.86038e-07	19.694	FABm
Mp1087439_TGAC_V1.1_scaffold_1173	41430	41430	-	2.90696e-22	8.22371e-19	25.0672	FABm
Mp1087439_TGAC_V1.1_scaffold_1173	41454	41454	-	2.60567e-15	3.50507e-12	18.0603	FABm
Mp1087439_TGAC_V1.1_scaffold_1173	41514	41514	-	1.95122e-21	5.12187e-18	20.0009	FABm
Mp1087439_TGAC_V1.1_scaffold_1173	41523	41523	-	3.65648e-22	1.02438e-18	20.196	FABm
Mp1087439_TGAC_V1.1_scaffold_1173	41552	41552	-	2.82966e-24	9.58286e-21	18.4666	FABm
Mp1087439_TGAC_V1.1_scaffold_1173	41634	41634	-	5.73071e-32	3.5511e-28	22.8529	FABm
Mp1087439_TGAC_V1.1_scaffold_1173	41637	41637	-	4.63803e-40	5.19155e-36	23.2979	FABm
Mp1087439_TGAC_V1.1_scaffold_1173	41648	41648	-	5.12313e-38	4.92655e-34	23.189	FABm
Mp1087439_TGAC_V1.1_scaffold_1173	41678	41678	-	6.06918e-42	7.76652e-38	24.7394	FABm
Mp1087439_TGAC_V1.1_scaffold_1173	41695	41695	-	2.22375e-37	2.02734e-33	26.0465	FABm
Mp1087439_TGAC_V1.1_scaffold_1173	41721	41721	-	3.68605e-42	4.86907e-38	26.1765	FABm
Mp1087439_TGAC_V1.1_scaffold_1173	41723	41723	-	1.67176e-30	9.18892e-27	24.3236	FABm
Mp1087439_TGAC_V1.1_scaffold_1173	41752	41752	-	2.818e-32	1.78677e-28	25.6662	FABm
Mp1087439_TGAC_V1.1_scaffold_1173	41817	41817	-	2.32758e-12	2.09824e-09	22.7133	FABm
Mp1087439_TGAC_V1.1_scaffold_1173	45452	45452	+	7.78089e-07	0.000249005	19.7208	FABm
Mp1087439_TGAC_V1.1_scaffold_1173	45459	45459	+	3.02245e-09	1.64258e-06	21.615	FABm
Mp1087439_TGAC_V1.1_scaffold_1173	50424	50424	-	5.35399e-05	0.00994146	25.1065	FABm
Mp1087439_TGAC_V1.1_scaffold_1173	52268	52268	-	3.41689e-05	0.00678446	15.9377	FABm
Mp1087439_TGAC_V1.1_scaffold_1173	59794	59794	+	0.000230426	0.0338716	32.0768	FABm
Mp1087439_TGAC_V1.1_scaffold_1175	1987	1987	+	1.45131e-40	1.67803e-36	42.7985	FABm
Mp1087439_TGAC_V1.1_scaffold_1175	2016	2016	+	6.56941e-12	5.57251e-09	20.1145	FABm
Mp1087439_TGAC_V1.1_scaffold_1175	50509	50509	+	5.50973e-05	0.0101871	15.2702	FABm
Mp1087439_TGAC_V1.1_scaffold_1175	50537	50537	+	1.49465e-05	0.00333573	28.1417	FABm
Mp1087439_TGAC_V1.1_scaffold_1178	160741	160741	-	3.69614e-05	0.00725283	18.1417	FABm
Mp1087439_TGAC_V1.1_scaffold_1178	166386	166386	-	5.4016e-10	3.35605e-07	18.2907	FABm
Mp1087439_TGAC_V1.1_scaffold_1178	167632	167632	-	0.000228804	0.0336866	18.2147	FABm
Mp1087439_TGAC_V1.1_scaffold_1178	180646	180646	-	0.000297412	0.0418468	26.1616	FABm
Mp1087439_TGAC_V1.1_scaffold_1178	181566	181566	-	1.85552e-05	0.00402023	19.4991	FABm
Mp1087439_TGAC_V1.1_scaffold_1178	209275	209275	-	4.40615e-05	0.00842207	16.7026	FABm
Mp1087439_TGAC_V1.1_scaffold_1178	218167	218167	+	0.000292975	0.0413386	18.1061	FABm
Mp1087439_TGAC_V1.1_scaffold_1178	221741	221741	-	0.000190512	0.0289099	24.4408	FABm
Mp1087439_TGAC_V1.1_scaffold_1178	222083	222083	+	3.11035e-05	0.00625676	18.7604	FABm
Mp1087439_TGAC_V1.1_scaffold_1178	222339	222339	+	6.51789e-10	3.99008e-07	15.5558	FABm
Mp1087439_TGAC_V1.1_scaffold_1178	222617	222617	+	1.63639e-07	6.18545e-05	15.1025	FABm
Mp1087439_TGAC_V1.1_scaffold_1178	242526	242526	-	0.000267455	0.0383264	19.9905	FABm
Mp1087439_TGAC_V1.1_scaffold_1178	243718	243718	-	2.00751e-06	0.000577595	19.7368	FABm
Mp1087439_TGAC_V1.1_scaffold_1178	244477	244477	-	4.28706e-08	1.851e-05	23.1194	FABm
Mp1087439_TGAC_V1.1_scaffold_1178	247488	247488	+	3.01823e-07	0.000107144	39.7428	FABm
Mp1087439_TGAC_V1.1_scaffold_1178	247548	247548	+	2.9887e-05	0.00604405	22.6402	FABm
Mp1087439_TGAC_V1.1_scaffold_1178	247811	247811	+	6.7775e-05	0.0121419	20.2466	FABm
Mp1087439_TGAC_V1.1_scaffold_1178	247852	247852	+	3.52658e-05	0.00696917	21.6063	FABm
Mp1087439_TGAC_V1.1_scaffold_118	197952	197952	-	1.00121e-06	0.000311896	16.3738	FABm
Mp1087439_TGAC_V1.1_scaffold_118	197954	197954	-	1.21983e-07	4.7535e-05	18.757	FABm
Mp1087439_TGAC_V1.1_scaffold_118	197961	197961	-	6.72771e-08	2.77344e-05	20.0785	FABm
Mp1087439_TGAC_V1.1_scaffold_118	198017	198017	-	5.95522e-06	0.00150138	20.527	FABm
Mp1087439_TGAC_V1.1_scaffold_118	198080	198080	-	6.16722e-08	2.56389e-05	25.2468	FABm
Mp1087439_TGAC_V1.1_scaffold_118	213722	213722	-	4.39435e-06	0.00115122	23.5102	FABm
Mp1087439_TGAC_V1.1_scaffold_118	218901	218901	+	2.47052e-06	0.000694076	28.3436	FABm
Mp1087439_TGAC_V1.1_scaffold_118	224947	224947	+	0.000160846	0.0251355	15.0452	FABm
Mp1087439_TGAC_V1.1_scaffold_118	226224	226224	+	1.15847e-05	0.00267447	18.3032	FABm
Mp1087439_TGAC_V1.1_scaffold_118	226340	226340	+	2.48825e-09	1.37537e-06	29.5686	FABm
Mp1087439_TGAC_V1.1_scaffold_118	228514	228514	-	4.46203e-05	0.00851002	25.9726	FABm
Mp1087439_TGAC_V1.1_scaffold_118	230103	230103	+	0.000235893	0.0345285	15.7785	FABm
Mp1087439_TGAC_V1.1_scaffold_118	230152	230152	+	1.02086e-05	0.0023939	15.1095	FABm
Mp1087439_TGAC_V1.1_scaffold_118	230276	230276	+	3.0417e-08	1.35657e-05	25.6011	FABm
Mp1087439_TGAC_V1.1_scaffold_1184	20461	20461	-	3.19892e-05	0.00640856	25.1002	FABm
Mp1087439_TGAC_V1.1_scaffold_1184	29423	29423	-	5.90971e-05	0.0108148	22.0273	FABm
Mp1087439_TGAC_V1.1_scaffold_1184	30233	30233	+	1.53706e-15	2.13662e-12	22.9128	FABm
Mp1087439_TGAC_V1.1_scaffold_1184	51134	51134	-	0.000109437	0.0182145	29.2937	FABm
Mp1087439_TGAC_V1.1_scaffold_1184	53342	53342	+	0.000185513	0.0282893	17.5219	FABm
Mp1087439_TGAC_V1.1_scaffold_11854	428	428	+	4.23823e-05	0.00814705	20.4532	FABm
Mp1087439_TGAC_V1.1_scaffold_11854	735	735	+	6.30476e-06	0.00157914	16.6667	FABm
Mp1087439_TGAC_V1.1_scaffold_1186	82135	82135	-	1.48348e-13	1.57547e-10	17.9897	FABm
Mp1087439_TGAC_V1.1_scaffold_1186	82151	82151	-	3.7926e-10	2.41875e-07	15.9453	FABm
Mp1087439_TGAC_V1.1_scaffold_1186	82156	82156	-	6.08103e-11	4.43809e-08	16.4984	FABm
Mp1087439_TGAC_V1.1_scaffold_1190	14423	14423	+	0.000187592	0.0285443	18.5988	FABm
Mp1087439_TGAC_V1.1_scaffold_1190	16372	16372	+	4.0008e-05	0.00775373	21.0453	FABm
Mp1087439_TGAC_V1.1_scaffold_1191	37710	37710	-	0.000118002	0.0194028	17.8352	FABm
Mp1087439_TGAC_V1.1_scaffold_1191	37733	37733	-	3.86921e-05	0.00753706	17.6714	FABm
Mp1087439_TGAC_V1.1_scaffold_1191	37904	37904	-	1.81858e-19	3.95064e-16	18.8848	FABm
Mp1087439_TGAC_V1.1_scaffold_1191	37912	37912	-	5.96175e-20	1.36322e-16	19.5488	FABm
Mp1087439_TGAC_V1.1_scaffold_1198	13780	13780	-	0.000193905	0.0293297	18.2296	FABm
Mp1087439_TGAC_V1.1_scaffold_1198	13862	13862	-	1.43213e-05	0.00321548	16.2302	FABm
Mp1087439_TGAC_V1.1_scaffold_1198	17672	17672	+	2.88921e-05	0.00587153	23.9524	FABm
Mp1087439_TGAC_V1.1_scaffold_1198	20471	20471	-	0.000185141	0.0282387	16.5766	FABm
Mp1087439_TGAC_V1.1_scaffold_1198	31427	31427	+	0.000115489	0.0190488	24.1201	FABm
Mp1087439_TGAC_V1.1_scaffold_1198	33094	33094	+	0.000363586	0.0493886	21.203	FABm
Mp1087439_TGAC_V1.1_scaffold_1198	34639	34639	+	1.6898e-07	6.37212e-05	33.9879	FABm
Mp1087439_TGAC_V1.1_scaffold_12	60623	60623	+	1.35121e-07	5.2101e-05	28.747	FABm
Mp1087439_TGAC_V1.1_scaffold_12	60624	60624	-	1.206e-25	4.51346e-22	28.7683	FABm
Mp1087439_TGAC_V1.1_scaffold_12	60638	60638	+	2.2842e-05	0.00479489	21.4057	FABm
Mp1087439_TGAC_V1.1_scaffold_12	60639	60639	-	1.07402e-12	1.01455e-09	15.846	FABm
Mp1087439_TGAC_V1.1_scaffold_12	60694	60694	+	5.09891e-05	0.0095341	25.0176	FABm
Mp1087439_TGAC_V1.1_scaffold_12	60695	60695	-	1.81797e-14	2.17463e-11	29.3067	FABm
Mp1087439_TGAC_V1.1_scaffold_12	62345	62345	+	2.65001e-07	9.53919e-05	19.0805	FABm
Mp1087439_TGAC_V1.1_scaffold_12	62525	62525	+	9.15014e-05	0.015652	17.4481	FABm
Mp1087439_TGAC_V1.1_scaffold_12	73647	73647	+	2.98151e-05	0.0060319	17.302	FABm
Mp1087439_TGAC_V1.1_scaffold_120	158128	158128	-	0.000233071	0.0341971	23.6398	FABm
Mp1087439_TGAC_V1.1_scaffold_120	159407	159407	-	3.72177e-11	2.82012e-08	23.1488	FABm
Mp1087439_TGAC_V1.1_scaffold_120	159413	159413	-	2.01614e-08	9.32925e-06	19.7436	FABm
Mp1087439_TGAC_V1.1_scaffold_120	160079	160079	-	0.00012107	0.0198464	15.4491	FABm
Mp1087439_TGAC_V1.1_scaffold_120	160404	160404	-	0.000300141	0.0421608	22.6611	FABm
Mp1087439_TGAC_V1.1_scaffold_120	175997	175997	+	6.67549e-05	0.0119863	19.9026	FABm
Mp1087439_TGAC_V1.1_scaffold_120	176639	176639	+	5.66655e-05	0.0104343	24.7853	FABm
Mp1087439_TGAC_V1.1_scaffold_120	192254	192254	+	2.0851e-05	0.00443743	18.2527	FABm
Mp1087439_TGAC_V1.1_scaffold_120	192888	192888	-	1.22534e-05	0.00280579	15.5433	FABm
Mp1087439_TGAC_V1.1_scaffold_120	196570	196570	-	2.37557e-05	0.00495916	20.4954	FABm
Mp1087439_TGAC_V1.1_scaffold_120	204788	204788	-	0.000111532	0.0185103	26.2124	FABm
Mp1087439_TGAC_V1.1_scaffold_120	214955	214955	+	1.56563e-06	0.000463707	18.9815	FABm
Mp1087439_TGAC_V1.1_scaffold_120	215031	215031	+	2.62031e-06	0.000731454	21.808	FABm
Mp1087439_TGAC_V1.1_scaffold_120	215077	215077	+	1.321e-08	6.33235e-06	21.2416	FABm
Mp1087439_TGAC_V1.1_scaffold_120	215078	215078	-	1.7267e-06	0.000505653	20.4228	FABm
Mp1087439_TGAC_V1.1_scaffold_120	215090	215090	+	1.29564e-09	7.54641e-07	21.08	FABm
Mp1087439_TGAC_V1.1_scaffold_120	215132	215132	+	5.93177e-05	0.0108495	18.1275	FABm
Mp1087439_TGAC_V1.1_scaffold_120	235446	235446	+	2.58657e-05	0.00533818	25.8822	FABm
Mp1087439_TGAC_V1.1_scaffold_120	246549	246549	+	2.74742e-06	0.000762745	29.4382	FABm
Mp1087439_TGAC_V1.1_scaffold_120	440386	440386	+	7.88908e-09	3.95857e-06	16.2904	FABm
Mp1087439_TGAC_V1.1_scaffold_120	440395	440395	-	3.42641e-05	0.00680095	16.813	FABm
Mp1087439_TGAC_V1.1_scaffold_120	632450	632450	+	7.50454e-05	0.0132455	17.8223	FABm
Mp1087439_TGAC_V1.1_scaffold_120	634530	634530	+	3.87656e-07	0.000133857	17.8524	FABm
Mp1087439_TGAC_V1.1_scaffold_120	634696	634696	+	2.65292e-13	2.71702e-10	22.4259	FABm
Mp1087439_TGAC_V1.1_scaffold_120	634712	634712	+	1.55233e-16	2.44019e-13	23.1127	FABm
Mp1087439_TGAC_V1.1_scaffold_1201	32881	32881	-	4.79839e-06	0.00124414	23.2341	FABm
Mp1087439_TGAC_V1.1_scaffold_1201	32959	32959	-	1.78395e-06	0.00052034	17.9335	FABm
Mp1087439_TGAC_V1.1_scaffold_1201	33980	33980	-	2.28502e-05	0.00479642	15.3006	FABm
Mp1087439_TGAC_V1.1_scaffold_1201	52339	52339	-	9.11758e-10	5.44255e-07	33.1643	FABm
Mp1087439_TGAC_V1.1_scaffold_1201	52411	52411	-	1.88261e-13	1.96872e-10	34.0307	FABm
Mp1087439_TGAC_V1.1_scaffold_1201	57583	57583	+	6.77648e-06	0.00168024	26.4052	FABm
Mp1087439_TGAC_V1.1_scaffold_1201	57692	57692	+	0.00030797	0.0430648	23.5234	FABm
Mp1087439_TGAC_V1.1_scaffold_1201	57755	57755	+	0.000167656	0.0260184	24.7704	FABm
Mp1087439_TGAC_V1.1_scaffold_1201	71155	71155	+	4.41814e-06	0.0011569	17.0432	FABm
Mp1087439_TGAC_V1.1_scaffold_1201	71247	71247	+	0.000349499	0.047824	17.4916	FABm
Mp1087439_TGAC_V1.1_scaffold_1201	71331	71331	+	2.93827e-06	0.000809093	33.7179	FABm
Mp1087439_TGAC_V1.1_scaffold_1201	77879	77879	+	6.2903e-06	0.00157584	18.9994	FABm
Mp1087439_TGAC_V1.1_scaffold_1203	73118	73118	+	3.85446e-09	2.05361e-06	30.5933	FABm
Mp1087439_TGAC_V1.1_scaffold_1203	73134	73134	+	3.89558e-15	5.11696e-12	43.1343	FABm
Mp1087439_TGAC_V1.1_scaffold_1203	73157	73157	+	1.63381e-05	0.0036039	22.3248	FABm
Mp1087439_TGAC_V1.1_scaffold_1203	73178	73178	+	7.79712e-20	1.75915e-16	42.4145	FABm
Mp1087439_TGAC_V1.1_scaffold_1203	78365	78365	-	8.94475e-09	4.44022e-06	17.4748	FABm
Mp1087439_TGAC_V1.1_scaffold_1203	78435	78435	-	3.42636e-08	1.51329e-05	19.8508	FABm
Mp1087439_TGAC_V1.1_scaffold_1204	4523	4523	+	1.00201e-06	0.000312088	20.8183	FABm
Mp1087439_TGAC_V1.1_scaffold_1204	9243	9243	+	3.63784e-05	0.007155	16.926	FABm
Mp1087439_TGAC_V1.1_scaffold_1204	12680	12680	+	7.22036e-05	0.0128254	15.625	FABm
Mp1087439_TGAC_V1.1_scaffold_1204	15015	15015	-	1.96794e-05	0.00422691	32.9386	FABm
Mp1087439_TGAC_V1.1_scaffold_1204	17103	17103	+	2.72837e-20	6.42404e-17	22.0809	FABm
Mp1087439_TGAC_V1.1_scaffold_1204	17136	17136	+	1.75838e-43	2.5191e-39	32.722	FABm
Mp1087439_TGAC_V1.1_scaffold_1204	17154	17154	+	1.12611e-08	5.47938e-06	15.0724	FABm
Mp1087439_TGAC_V1.1_scaffold_1204	29881	29881	+	5.20931e-10	3.24643e-07	27.7321	FABm
Mp1087439_TGAC_V1.1_scaffold_1204	30050	30050	+	1.16793e-14	1.43585e-11	17.131	FABm
Mp1087439_TGAC_V1.1_scaffold_1204	30174	30174	+	1.43445e-15	1.99795e-12	26.061	FABm
Mp1087439_TGAC_V1.1_scaffold_1204	33639	33639	+	0.000329689	0.0455741	22.7425	FABm
Mp1087439_TGAC_V1.1_scaffold_1204	41556	41556	+	2.76316e-21	7.16776e-18	21.6051	FABm
Mp1087439_TGAC_V1.1_scaffold_1204	41665	41665	+	6.29955e-10	3.86605e-07	18.2198	FABm
Mp1087439_TGAC_V1.1_scaffold_1204	41805	41805	+	3.60515e-09	1.93e-06	18.7406	FABm
Mp1087439_TGAC_V1.1_scaffold_1204	41841	41841	+	0.000159451	0.0249461	15.0929	FABm
Mp1087439_TGAC_V1.1_scaffold_1204	41988	41988	+	7.98487e-13	7.68431e-10	21.1728	FABm
Mp1087439_TGAC_V1.1_scaffold_1204	42029	42029	+	3.69799e-07	0.000128331	15.6688	FABm
Mp1087439_TGAC_V1.1_scaffold_1204	42061	42061	+	7.41269e-09	3.73938e-06	17.698	FABm
Mp1087439_TGAC_V1.1_scaffold_1204	49285	49285	+	3.16436e-05	0.00634813	22.7812	FABm
Mp1087439_TGAC_V1.1_scaffold_1204	50051	50051	+	1.26612e-06	0.000384098	26.6667	FABm
Mp1087439_TGAC_V1.1_scaffold_1204	50122	50122	+	1.17941e-06	0.000361113	17.0531	FABm
Mp1087439_TGAC_V1.1_scaffold_1204	50281	50281	+	4.31017e-05	0.00826335	18.0661	FABm
Mp1087439_TGAC_V1.1_scaffold_1204	56075	56075	+	1.59762e-05	0.00353642	21.5054	FABm
Mp1087439_TGAC_V1.1_scaffold_1205	2659	2659	-	1.95415e-09	1.10184e-06	16.3741	FABm
Mp1087439_TGAC_V1.1_scaffold_1205	2801	2801	-	6.06471e-13	5.91417e-10	16.0117	FABm
Mp1087439_TGAC_V1.1_scaffold_1205	9289	9289	+	9.24285e-05	0.0157895	17.7596	FABm
Mp1087439_TGAC_V1.1_scaffold_1205	9297	9297	+	3.18286e-06	0.000868374	17.3396	FABm
Mp1087439_TGAC_V1.1_scaffold_1205	13617	13617	-	0.000269783	0.0386128	15.0638	FABm
Mp1087439_TGAC_V1.1_scaffold_1205	21301	21301	-	3.58334e-05	0.00706308	25.8624	FABm
Mp1087439_TGAC_V1.1_scaffold_1205	21332	21332	-	8.1748e-11	5.83701e-08	41.597	FABm
Mp1087439_TGAC_V1.1_scaffold_1205	21334	21334	-	9.32869e-07	0.000292835	34.4593	FABm
Mp1087439_TGAC_V1.1_scaffold_1205	21340	21340	-	2.67182e-15	3.58914e-12	45.0152	FABm
Mp1087439_TGAC_V1.1_scaffold_1205	29727	29727	+	0.000355898	0.048543	26.5152	FABm
Mp1087439_TGAC_V1.1_scaffold_1205	77207	77207	-	4.55046e-12	3.95063e-09	16.2156	FABm
Mp1087439_TGAC_V1.1_scaffold_1205	77358	77358	-	1.89352e-16	2.94449e-13	22.3771	FABm
Mp1087439_TGAC_V1.1_scaffold_1205	77389	77389	+	9.87764e-05	0.0167107	24.383	FABm
Mp1087439_TGAC_V1.1_scaffold_1205	77552	77552	+	9.78443e-06	0.00231009	25.8165	FABm
Mp1087439_TGAC_V1.1_scaffold_1205	77553	77553	-	1.21524e-40	1.41172e-36	34.7735	FABm
Mp1087439_TGAC_V1.1_scaffold_1205	77592	77592	-	5.13437e-28	2.34479e-24	27.8657	FABm
Mp1087439_TGAC_V1.1_scaffold_1205	77603	77603	-	1.51104e-11	1.21683e-08	16.7928	FABm
Mp1087439_TGAC_V1.1_scaffold_1205	77702	77702	+	1.0677e-17	1.93174e-14	41.4547	FABm
Mp1087439_TGAC_V1.1_scaffold_1205	77703	77703	-	5.33752e-63	1.92854e-58	38.8089	FABm
Mp1087439_TGAC_V1.1_scaffold_1205	77733	77733	+	9.63249e-19	1.93592e-15	39.6036	FABm
Mp1087439_TGAC_V1.1_scaffold_1205	77734	77734	-	1.29659e-50	2.73448e-46	33.7767	FABm
Mp1087439_TGAC_V1.1_scaffold_1205	83913	83913	+	3.62612e-08	1.59225e-05	15.4062	FABm
Mp1087439_TGAC_V1.1_scaffold_1205	83932	83932	+	8.92743e-08	3.58668e-05	15.4681	FABm
Mp1087439_TGAC_V1.1_scaffold_12071	119	119	-	7.3316e-05	0.0129915	28.073	FABm
Mp1087439_TGAC_V1.1_scaffold_12071	129	129	-	6.64953e-05	0.0119484	28.366	FABm
Mp1087439_TGAC_V1.1_scaffold_12071	150	150	-	4.73646e-06	0.0012299	31.914	FABm
Mp1087439_TGAC_V1.1_scaffold_12071	158	158	-	3.72639e-05	0.00730401	28.2217	FABm
Mp1087439_TGAC_V1.1_scaffold_12071	165	165	-	0.000104094	0.0174678	27.3799	FABm
Mp1087439_TGAC_V1.1_scaffold_12071	180	180	-	9.7614e-06	0.00230565	29.3713	FABm
Mp1087439_TGAC_V1.1_scaffold_1208	25009	25009	-	9.72823e-06	0.00229908	20.094	FABm
Mp1087439_TGAC_V1.1_scaffold_1208	26878	26878	-	1.27592e-05	0.00290617	19.3978	FABm
Mp1087439_TGAC_V1.1_scaffold_1208	28044	28044	-	0.000157861	0.0247397	20.8891	FABm
Mp1087439_TGAC_V1.1_scaffold_1208	28568	28568	+	4.73562e-07	0.000160055	35.4167	FABm
Mp1087439_TGAC_V1.1_scaffold_1208	33713	33713	-	3.11805e-08	1.3871e-05	28.8372	FABm
Mp1087439_TGAC_V1.1_scaffold_1208	36933	36933	+	0.000113002	0.0187169	20.2722	FABm
Mp1087439_TGAC_V1.1_scaffold_1208	37293	37293	-	7.82818e-07	0.00025042	27.6593	FABm
Mp1087439_TGAC_V1.1_scaffold_1208	40613	40613	+	2.91291e-06	0.000802927	18.4678	FABm
Mp1087439_TGAC_V1.1_scaffold_1209	47505	47505	-	2.2638e-08	1.03654e-05	16.7609	FABm
Mp1087439_TGAC_V1.1_scaffold_1209	47687	47687	-	6.97246e-16	1.01068e-12	16.4642	FABm
Mp1087439_TGAC_V1.1_scaffold_1209	47698	47698	-	2.22097e-13	2.29859e-10	20.3312	FABm
Mp1087439_TGAC_V1.1_scaffold_1209	47719	47719	+	1.23495e-08	5.9553e-06	41.5775	FABm
Mp1087439_TGAC_V1.1_scaffold_1209	47720	47720	-	1.03912e-11	8.59914e-09	22.8107	FABm
Mp1087439_TGAC_V1.1_scaffold_1209	52772	52772	-	1.56446e-06	0.000463445	16.4844	FABm
Mp1087439_TGAC_V1.1_scaffold_1209	73165	73165	-	3.36127e-05	0.00668704	25.973	FABm
Mp1087439_TGAC_V1.1_scaffold_121	15155	15155	+	1.35375e-07	5.21783e-05	29.1134	FABm
Mp1087439_TGAC_V1.1_scaffold_121	15156	15156	-	1.86697e-19	4.0504e-16	31.2033	FABm
Mp1087439_TGAC_V1.1_scaffold_121	15239	15239	+	7.81799e-14	8.61914e-11	33.1296	FABm
Mp1087439_TGAC_V1.1_scaffold_121	15240	15240	-	1.1089e-10	7.73245e-08	22.9247	FABm
Mp1087439_TGAC_V1.1_scaffold_121	15260	15260	+	1.211e-19	2.67451e-16	40.1499	FABm
Mp1087439_TGAC_V1.1_scaffold_121	15261	15261	-	2.26051e-18	4.37493e-15	34.6374	FABm
Mp1087439_TGAC_V1.1_scaffold_121	15270	15270	+	2.99433e-23	9.21922e-20	37.9048	FABm
Mp1087439_TGAC_V1.1_scaffold_121	15271	15271	-	3.97676e-09	2.11396e-06	20.1672	FABm
Mp1087439_TGAC_V1.1_scaffold_121	15393	15393	+	2.14034e-07	7.88414e-05	20.1282	FABm
Mp1087439_TGAC_V1.1_scaffold_121	15394	15394	-	2.16359e-12	1.95976e-09	23.163	FABm
Mp1087439_TGAC_V1.1_scaffold_121	15411	15411	-	1.44608e-07	5.53034e-05	15.1554	FABm
Mp1087439_TGAC_V1.1_scaffold_121	15414	15414	+	1.12783e-05	0.00261295	17.3902	FABm
Mp1087439_TGAC_V1.1_scaffold_121	15451	15451	-	6.72792e-11	4.88193e-08	21.7907	FABm
Mp1087439_TGAC_V1.1_scaffold_121	34601	34601	-	0.000102233	0.0172007	19.4381	FABm
Mp1087439_TGAC_V1.1_scaffold_121	36371	36371	-	0.000139884	0.0223809	17.1429	FABm
Mp1087439_TGAC_V1.1_scaffold_1210	166240	166240	+	0.000316432	0.0440438	20.0605	FABm
Mp1087439_TGAC_V1.1_scaffold_1210	166289	166289	+	3.33513e-06	0.000904295	20.1715	FABm
Mp1087439_TGAC_V1.1_scaffold_1210	166306	166306	+	2.22546e-05	0.00469063	18.0086	FABm
Mp1087439_TGAC_V1.1_scaffold_1210	166307	166307	-	2.95791e-08	1.32304e-05	18.6462	FABm
Mp1087439_TGAC_V1.1_scaffold_1210	166309	166309	+	0.000252929	0.0366133	17.8113	FABm
Mp1087439_TGAC_V1.1_scaffold_1210	166442	166442	-	1.37988e-05	0.00311295	17.7394	FABm
Mp1087439_TGAC_V1.1_scaffold_1210	168527	168527	-	8.44619e-06	0.00203122	29.0498	FABm
Mp1087439_TGAC_V1.1_scaffold_12103	759	759	+	0.00019768	0.0298017	19.4975	FABm
Mp1087439_TGAC_V1.1_scaffold_12103	944	944	+	3.06484e-09	1.66376e-06	15.5606	FABm
Mp1087439_TGAC_V1.1_scaffold_1212	64886	64886	+	1.36148e-15	1.90442e-12	47.2191	FABm
Mp1087439_TGAC_V1.1_scaffold_1212	64887	64887	-	6.34315e-32	3.91088e-28	48.9213	FABm
Mp1087439_TGAC_V1.1_scaffold_1212	64890	64890	+	7.52401e-23	2.24483e-19	57.2878	FABm
Mp1087439_TGAC_V1.1_scaffold_1212	64891	64891	-	3.63215e-27	1.54529e-23	44.5244	FABm
Mp1087439_TGAC_V1.1_scaffold_1212	64907	64907	+	5.09294e-19	1.05241e-15	45.738	FABm
Mp1087439_TGAC_V1.1_scaffold_1212	64908	64908	-	1.52784e-35	1.23482e-31	47.9532	FABm
Mp1087439_TGAC_V1.1_scaffold_1212	64940	64940	+	5.51347e-17	9.14677e-14	37.3941	FABm
Mp1087439_TGAC_V1.1_scaffold_1212	64941	64941	-	2.87224e-16	4.37236e-13	33.7374	FABm
Mp1087439_TGAC_V1.1_scaffold_1212	64960	64960	+	1.13574e-15	1.60096e-12	30.6488	FABm
Mp1087439_TGAC_V1.1_scaffold_1212	64961	64961	-	3.5645e-28	1.66657e-24	36.2076	FABm
Mp1087439_TGAC_V1.1_scaffold_1212	64968	64968	+	3.35337e-11	2.55753e-08	22.1096	FABm
Mp1087439_TGAC_V1.1_scaffold_1212	64969	64969	-	5.92807e-14	6.63102e-11	25.8395	FABm
Mp1087439_TGAC_V1.1_scaffold_1212	64972	64972	+	4.9099e-11	3.64014e-08	22.6696	FABm
Mp1087439_TGAC_V1.1_scaffold_1212	64973	64973	-	1.46669e-16	2.31221e-13	27.5364	FABm
Mp1087439_TGAC_V1.1_scaffold_1212	64981	64981	+	9.70781e-08	3.86975e-05	17.344	FABm
Mp1087439_TGAC_V1.1_scaffold_1212	64982	64982	-	7.60458e-13	7.3343e-10	24.7443	FABm
Mp1087439_TGAC_V1.1_scaffold_1212	97178	97178	+	0.000208364	0.031144	18.2087	FABm
Mp1087439_TGAC_V1.1_scaffold_1212	97185	97185	+	0.000246279	0.0358216	19.1906	FABm
Mp1087439_TGAC_V1.1_scaffold_1212	97281	97281	+	2.39028e-07	8.70371e-05	15.084	FABm
Mp1087439_TGAC_V1.1_scaffold_1212	97308	97308	-	1.67893e-14	2.01961e-11	25.5976	FABm
Mp1087439_TGAC_V1.1_scaffold_1212	97321	97321	-	4.90422e-14	5.55915e-11	21.7986	FABm
Mp1087439_TGAC_V1.1_scaffold_1212	97336	97336	+	4.13853e-09	2.19568e-06	21.4167	FABm
Mp1087439_TGAC_V1.1_scaffold_1212	97337	97337	-	7.33676e-11	5.29168e-08	23.9798	FABm
Mp1087439_TGAC_V1.1_scaffold_1212	97345	97345	+	2.41562e-10	1.58947e-07	23.6969	FABm
Mp1087439_TGAC_V1.1_scaffold_1212	97346	97346	-	3.92577e-15	5.15387e-12	28.5706	FABm
Mp1087439_TGAC_V1.1_scaffold_1212	97349	97349	+	1.39348e-10	9.53156e-08	18.5871	FABm
Mp1087439_TGAC_V1.1_scaffold_1212	97350	97350	-	4.34484e-11	3.2551e-08	20.0158	FABm
Mp1087439_TGAC_V1.1_scaffold_1212	97352	97352	+	2.53366e-18	4.88243e-15	32.6636	FABm
Mp1087439_TGAC_V1.1_scaffold_1212	97353	97353	-	4.04675e-16	6.04787e-13	32.0452	FABm
Mp1087439_TGAC_V1.1_scaffold_1213	20465	20465	+	3.27543e-06	0.000889976	28.8889	FABm
Mp1087439_TGAC_V1.1_scaffold_1214	3960	3960	-	5.07491e-05	0.00949718	19.7596	FABm
Mp1087439_TGAC_V1.1_scaffold_1214	3997	3997	-	3.94332e-09	2.09823e-06	27.4826	FABm
Mp1087439_TGAC_V1.1_scaffold_1214	4010	4010	-	2.76227e-08	1.24311e-05	25.3358	FABm
Mp1087439_TGAC_V1.1_scaffold_1214	4015	4015	-	1.16452e-11	9.56113e-09	24.8566	FABm
Mp1087439_TGAC_V1.1_scaffold_1214	4025	4025	+	1.67896e-12	1.54268e-09	35.735	FABm
Mp1087439_TGAC_V1.1_scaffold_1214	4026	4026	-	1.14019e-18	2.2748e-15	41.9761	FABm
Mp1087439_TGAC_V1.1_scaffold_1214	4035	4035	+	7.33851e-08	2.99832e-05	26.2483	FABm
Mp1087439_TGAC_V1.1_scaffold_1214	4036	4036	-	4.02214e-19	8.40683e-16	43.7933	FABm
Mp1087439_TGAC_V1.1_scaffold_1214	4056	4056	+	5.08481e-11	3.76187e-08	27.4858	FABm
Mp1087439_TGAC_V1.1_scaffold_1214	4057	4057	-	3.09283e-11	2.37728e-08	29.5689	FABm
Mp1087439_TGAC_V1.1_scaffold_1215	87938	87938	-	4.87228e-08	2.07505e-05	15.009	FABm
Mp1087439_TGAC_V1.1_scaffold_1218	27223	27223	+	0.000149758	0.0236783	22.9494	FABm
Mp1087439_TGAC_V1.1_scaffold_1218	31032	31032	+	8.10035e-05	0.0141161	19	FABm
Mp1087439_TGAC_V1.1_scaffold_1218	32904	32904	-	1.22831e-11	1.00447e-08	23.678	FABm
Mp1087439_TGAC_V1.1_scaffold_1218	33050	33050	-	4.04755e-06	0.00107162	22.7263	FABm
Mp1087439_TGAC_V1.1_scaffold_1218	35130	35130	+	7.47502e-05	0.0132019	16.5899	FABm
Mp1087439_TGAC_V1.1_scaffold_1218	35161	35161	+	0.000240326	0.0350771	15.6928	FABm
Mp1087439_TGAC_V1.1_scaffold_1218	37531	37531	+	2.46899e-10	1.6222e-07	23.5684	FABm
Mp1087439_TGAC_V1.1_scaffold_1218	37926	37926	+	3.13944e-05	0.00630562	22.2222	FABm
Mp1087439_TGAC_V1.1_scaffold_12182	230	230	-	1.97805e-05	0.00424434	17.0738	FABm
Mp1087439_TGAC_V1.1_scaffold_1222	90100	90100	+	2.26453e-05	0.00475909	19.8536	FABm
Mp1087439_TGAC_V1.1_scaffold_1222	90101	90101	-	3.271e-05	0.00652994	22.9708	FABm
Mp1087439_TGAC_V1.1_scaffold_1222	90371	90371	-	0.000359329	0.0489076	21.3586	FABm
Mp1087439_TGAC_V1.1_scaffold_1222	91858	91858	+	0.000199617	0.0300558	25.8318	FABm
Mp1087439_TGAC_V1.1_scaffold_1222	91859	91859	-	0.00024284	0.0353978	24.2873	FABm
Mp1087439_TGAC_V1.1_scaffold_1222	91885	91885	-	0.000218599	0.0324379	20.871	FABm
Mp1087439_TGAC_V1.1_scaffold_1222	93047	93047	+	4.01355e-05	0.00777447	18.6463	FABm
Mp1087439_TGAC_V1.1_scaffold_1222	107115	107115	-	1.07981e-19	2.3966e-16	57.6799	FABm
Mp1087439_TGAC_V1.1_scaffold_1222	107130	107130	-	1.01712e-06	0.000316252	26.0759	FABm
Mp1087439_TGAC_V1.1_scaffold_1222	113456	113456	+	7.35609e-05	0.0130274	23.8363	FABm
Mp1087439_TGAC_V1.1_scaffold_1222	113812	113812	+	2.36467e-09	1.31238e-06	20.1122	FABm
Mp1087439_TGAC_V1.1_scaffold_1223	44499	44499	-	1.92197e-06	0.000555813	33.8235	FABm
Mp1087439_TGAC_V1.1_scaffold_1226	48269	48269	+	2.83212e-05	0.00577072	16.3066	FABm
Mp1087439_TGAC_V1.1_scaffold_1226	50175	50175	-	6.10849e-05	0.0111255	20.6494	FABm
Mp1087439_TGAC_V1.1_scaffold_1226	50265	50265	-	7.42959e-06	0.00181887	23.117	FABm
Mp1087439_TGAC_V1.1_scaffold_1226	51451	51451	+	1.18929e-06	0.000363641	32.7795	FABm
Mp1087439_TGAC_V1.1_scaffold_1226	70163	70163	+	1.4274e-05	0.00320616	15.9847	FABm
Mp1087439_TGAC_V1.1_scaffold_1226	71125	71125	+	0.00013557	0.0218019	28.8089	FABm
Mp1087439_TGAC_V1.1_scaffold_1226	72442	72442	+	0.000131647	0.0212785	18.7955	FABm
Mp1087439_TGAC_V1.1_scaffold_1226	72455	72455	+	0.000168357	0.0261107	17.1616	FABm
Mp1087439_TGAC_V1.1_scaffold_1226	72480	72480	+	1.06345e-05	0.00248287	20.4142	FABm
Mp1087439_TGAC_V1.1_scaffold_1226	72620	72620	+	2.94566e-05	0.00596775	18.6873	FABm
Mp1087439_TGAC_V1.1_scaffold_1226	77068	77068	-	0.000230086	0.0338327	22.5113	FABm
Mp1087439_TGAC_V1.1_scaffold_1229	1441	1441	+	8.64777e-09	4.29932e-06	35.4715	FABm
Mp1087439_TGAC_V1.1_scaffold_1229	1449	1449	+	7.25255e-09	3.66462e-06	34.4675	FABm
Mp1087439_TGAC_V1.1_scaffold_1229	1459	1459	+	1.58175e-06	0.00046789	18.1051	FABm
Mp1087439_TGAC_V1.1_scaffold_1229	1535	1535	+	3.6142e-06	0.000970326	25.8928	FABm
Mp1087439_TGAC_V1.1_scaffold_1229	2148	2148	-	6.83217e-05	0.0122252	20.7277	FABm
Mp1087439_TGAC_V1.1_scaffold_1229	2299	2299	-	1.6995e-11	1.35969e-08	24.7902	FABm
Mp1087439_TGAC_V1.1_scaffold_1229	2320	2320	-	5.28666e-13	5.19357e-10	25.8743	FABm
Mp1087439_TGAC_V1.1_scaffold_1229	2323	2323	-	3.73308e-09	1.99457e-06	22.5524	FABm
Mp1087439_TGAC_V1.1_scaffold_1229	2520	2520	-	1.41546e-07	5.4301e-05	21.965	FABm
Mp1087439_TGAC_V1.1_scaffold_1229	2583	2583	-	1.0852e-10	7.58009e-08	21.5069	FABm
Mp1087439_TGAC_V1.1_scaffold_1229	11246	11246	-	0.000129486	0.0209863	23.4578	FABm
Mp1087439_TGAC_V1.1_scaffold_1229	15801	15801	+	2.2103e-06	0.000628471	18.1607	FABm
Mp1087439_TGAC_V1.1_scaffold_1229	16277	16277	+	4.8838e-06	0.00126269	21.1817	FABm
Mp1087439_TGAC_V1.1_scaffold_1229	16450	16450	-	0.000127779	0.0207589	17.2031	FABm
Mp1087439_TGAC_V1.1_scaffold_1229	16670	16670	+	6.1313e-08	2.55068e-05	19.7661	FABm
Mp1087439_TGAC_V1.1_scaffold_1229	16671	16671	-	4.23652e-06	0.0011143	18.539	FABm
Mp1087439_TGAC_V1.1_scaffold_1229	16715	16715	+	6.46211e-06	0.0016123	15.9123	FABm
Mp1087439_TGAC_V1.1_scaffold_1229	16785	16785	+	7.03331e-09	3.5619e-06	15.3696	FABm
Mp1087439_TGAC_V1.1_scaffold_1229	16786	16786	-	1.93124e-07	7.18393e-05	25.1366	FABm
Mp1087439_TGAC_V1.1_scaffold_1229	17024	17024	+	1.44219e-14	1.7516e-11	15.607	FABm
Mp1087439_TGAC_V1.1_scaffold_1229	17412	17412	+	1.80535e-10	1.2111e-07	17.4227	FABm
Mp1087439_TGAC_V1.1_scaffold_1229	17648	17648	+	3.43612e-05	0.00681691	16.5484	FABm
Mp1087439_TGAC_V1.1_scaffold_1229	22374	22374	+	1.13819e-07	4.46616e-05	19.3519	FABm
Mp1087439_TGAC_V1.1_scaffold_1229	27804	27804	+	0.000120863	0.0198195	19.5489	FABm
Mp1087439_TGAC_V1.1_scaffold_1229	29681	29681	-	0.000113234	0.0187487	23.0581	FABm
Mp1087439_TGAC_V1.1_scaffold_1229	46151	46151	-	0.000101361	0.0170763	21.4144	FABm
Mp1087439_TGAC_V1.1_scaffold_1229	51400	51400	+	2.15725e-09	1.20694e-06	20.1522	FABm
Mp1087439_TGAC_V1.1_scaffold_1229	51582	51582	+	5.22252e-11	3.84984e-08	21.512	FABm
Mp1087439_TGAC_V1.1_scaffold_1229	92334	92334	-	2.04408e-05	0.00436202	15.749	FABm
Mp1087439_TGAC_V1.1_scaffold_1229	99787	99787	+	4.23746e-09	2.24212e-06	30.5889	FABm
Mp1087439_TGAC_V1.1_scaffold_12296	124	124	-	2.31828e-10	1.52931e-07	20.6224	FABm
Mp1087439_TGAC_V1.1_scaffold_12296	136	136	-	2.42533e-07	8.81435e-05	17.5831	FABm
Mp1087439_TGAC_V1.1_scaffold_123	3776	3776	+	1.72379e-07	6.48291e-05	28.1971	FABm
Mp1087439_TGAC_V1.1_scaffold_123	3780	3780	-	0.000221957	0.0328419	21.3251	FABm
Mp1087439_TGAC_V1.1_scaffold_123	3916	3916	+	4.58135e-05	0.00870615	22.6313	FABm
Mp1087439_TGAC_V1.1_scaffold_123	6669	6669	-	1.83581e-05	0.00398375	24.6909	FABm
Mp1087439_TGAC_V1.1_scaffold_123	11869	11869	-	8.90882e-06	0.00212997	17.9964	FABm
Mp1087439_TGAC_V1.1_scaffold_123	28658	28658	-	2.00884e-05	0.00430028	26.6868	FABm
Mp1087439_TGAC_V1.1_scaffold_123	28675	28675	+	0.000164607	0.0256132	19.7452	FABm
Mp1087439_TGAC_V1.1_scaffold_123	30301	30301	-	7.50744e-06	0.00183564	16.7624	FABm
Mp1087439_TGAC_V1.1_scaffold_123	38452	38452	-	4.63082e-05	0.00878794	19.1338	FABm
Mp1087439_TGAC_V1.1_scaffold_123	39592	39592	-	7.77557e-07	0.000248883	18.5232	FABm
Mp1087439_TGAC_V1.1_scaffold_123	39728	39728	-	0.000254889	0.0368297	18.5771	FABm
Mp1087439_TGAC_V1.1_scaffold_123	39838	39838	-	0.000365706	0.0496298	23.6364	FABm
Mp1087439_TGAC_V1.1_scaffold_123	41438	41438	+	6.34642e-09	3.24379e-06	32.9791	FABm
Mp1087439_TGAC_V1.1_scaffold_123	41448	41448	+	3.49992e-07	0.000122138	25.3376	FABm
Mp1087439_TGAC_V1.1_scaffold_123	41449	41449	-	1.08155e-06	0.000333878	26.8699	FABm
Mp1087439_TGAC_V1.1_scaffold_123	41465	41465	+	6.75438e-13	6.56716e-10	27.9675	FABm
Mp1087439_TGAC_V1.1_scaffold_123	41466	41466	-	3.71247e-16	5.57713e-13	41.2772	FABm
Mp1087439_TGAC_V1.1_scaffold_123	49771	49771	-	3.62032e-08	1.59023e-05	27.6305	FABm
Mp1087439_TGAC_V1.1_scaffold_123	50716	50716	+	0.000127893	0.0207747	18.2692	FABm
Mp1087439_TGAC_V1.1_scaffold_123	56404	56404	+	9.81279e-14	1.06851e-10	50.817	FABm
Mp1087439_TGAC_V1.1_scaffold_123	56405	56405	-	4.70937e-39	4.90285e-35	42.8473	FABm
Mp1087439_TGAC_V1.1_scaffold_123	56416	56416	+	3.57923e-07	0.000124535	28.8961	FABm
Mp1087439_TGAC_V1.1_scaffold_123	56417	56417	-	4.06959e-11	3.06196e-08	17.3722	FABm
Mp1087439_TGAC_V1.1_scaffold_123	56423	56423	+	5.54456e-09	2.86346e-06	39.1191	FABm
Mp1087439_TGAC_V1.1_scaffold_123	56424	56424	-	3.97733e-24	1.32683e-20	33.2541	FABm
Mp1087439_TGAC_V1.1_scaffold_1230	5685	5685	+	3.21719e-05	0.00643873	16.875	FABm
Mp1087439_TGAC_V1.1_scaffold_1230	12642	12642	-	0.000133313	0.0215002	16.6162	FABm
Mp1087439_TGAC_V1.1_scaffold_1230	19022	19022	+	6.6203e-07	0.000215727	20.3962	FABm
Mp1087439_TGAC_V1.1_scaffold_1230	58399	58399	-	0.000181614	0.027794	18.036	FABm
Mp1087439_TGAC_V1.1_scaffold_1230	59319	59319	+	0.000159026	0.024889	25.4001	FABm
Mp1087439_TGAC_V1.1_scaffold_1230	59320	59320	-	7.30563e-05	0.0129563	20.5186	FABm
Mp1087439_TGAC_V1.1_scaffold_1230	63045	63045	-	2.48899e-08	1.12892e-05	40.4762	FABm
Mp1087439_TGAC_V1.1_scaffold_1230	63335	63335	+	8.20896e-10	4.94346e-07	22.619	FABm
Mp1087439_TGAC_V1.1_scaffold_1230	63336	63336	-	1.92434e-06	0.000556303	16.035	FABm
Mp1087439_TGAC_V1.1_scaffold_1230	64782	64782	-	9.22431e-13	8.80317e-10	18.3072	FABm
Mp1087439_TGAC_V1.1_scaffold_1230	64792	64792	+	4.87101e-34	3.51479e-30	34.2398	FABm
Mp1087439_TGAC_V1.1_scaffold_1230	64793	64793	-	8.67152e-34	6.21154e-30	37.1421	FABm
Mp1087439_TGAC_V1.1_scaffold_1234	6317	6317	+	0.000273347	0.0390376	16.2005	FABm
Mp1087439_TGAC_V1.1_scaffold_1234	6418	6418	+	0.000274743	0.0392056	27.9088	FABm
Mp1087439_TGAC_V1.1_scaffold_1234	6596	6596	-	6.67793e-07	0.000217288	17.3062	FABm
Mp1087439_TGAC_V1.1_scaffold_1234	8241	8241	+	0.000121485	0.0198956	17.1569	FABm
Mp1087439_TGAC_V1.1_scaffold_1234	32106	32106	-	6.68168e-08	2.75655e-05	16.1352	FABm
Mp1087439_TGAC_V1.1_scaffold_1234	32180	32180	-	1.05642e-05	0.00246776	21.4069	FABm
Mp1087439_TGAC_V1.1_scaffold_1234	32436	32436	-	0.000276205	0.0393759	28.254	FABm
Mp1087439_TGAC_V1.1_scaffold_1234	38075	38075	+	0.000225246	0.0332454	28.5294	FABm
Mp1087439_TGAC_V1.1_scaffold_1234	38076	38076	-	2.54752e-07	9.21343e-05	22.0833	FABm
Mp1087439_TGAC_V1.1_scaffold_1234	38164	38164	+	7.93376e-06	0.00192367	16.6333	FABm
Mp1087439_TGAC_V1.1_scaffold_1234	38173	38173	+	1.66951e-08	7.8468e-06	19.3609	FABm
Mp1087439_TGAC_V1.1_scaffold_1234	38174	38174	-	1.07154e-10	7.4932e-08	16.5271	FABm
Mp1087439_TGAC_V1.1_scaffold_1234	38295	38295	+	8.99314e-09	4.46199e-06	16.3327	FABm
Mp1087439_TGAC_V1.1_scaffold_1234	38363	38363	+	2.25197e-05	0.00473837	15.1961	FABm
Mp1087439_TGAC_V1.1_scaffold_1234	39147	39147	-	4.44442e-06	0.00116297	15.3893	FABm
Mp1087439_TGAC_V1.1_scaffold_1234	39446	39446	-	1.5855e-05	0.00351248	22.3856	FABm
Mp1087439_TGAC_V1.1_scaffold_1234	39539	39539	-	1.88233e-05	0.00406895	19.2369	FABm
Mp1087439_TGAC_V1.1_scaffold_1235	8166	8166	-	1.27995e-06	0.00038779	17.0978	FABm
Mp1087439_TGAC_V1.1_scaffold_1235	8472	8472	-	6.16241e-08	2.56254e-05	20.2708	FABm
Mp1087439_TGAC_V1.1_scaffold_1235	11422	11422	+	3.38495e-06	0.000916337	33.0583	FABm
Mp1087439_TGAC_V1.1_scaffold_1235	35460	35460	-	6.42126e-11	4.67322e-08	38.1213	FABm
Mp1087439_TGAC_V1.1_scaffold_1235	35503	35503	-	3.74832e-06	0.00100163	27.5489	FABm
Mp1087439_TGAC_V1.1_scaffold_1235	35539	35539	-	8.85314e-05	0.0152185	21.5785	FABm
Mp1087439_TGAC_V1.1_scaffold_1235	36890	36890	+	5.33767e-07	0.000178246	20.2331	FABm
Mp1087439_TGAC_V1.1_scaffold_1236	107791	107791	+	3.82367e-07	0.000132225	27.5961	FABm
Mp1087439_TGAC_V1.1_scaffold_1236	107885	107885	+	1.2229e-17	2.19796e-14	48.7993	FABm
Mp1087439_TGAC_V1.1_scaffold_1237	55637	55637	+	1.6773e-08	7.87967e-06	24.7619	FABm
Mp1087439_TGAC_V1.1_scaffold_1237	55650	55650	+	4.21179e-06	0.00110901	16.1931	FABm
Mp1087439_TGAC_V1.1_scaffold_1237	55719	55719	+	1.41696e-19	3.11119e-16	32.6388	FABm
Mp1087439_TGAC_V1.1_scaffold_1237	55726	55726	+	5.2315e-10	3.25985e-07	23.1268	FABm
Mp1087439_TGAC_V1.1_scaffold_1237	55730	55730	+	3.22554e-09	1.74464e-06	19.8056	FABm
Mp1087439_TGAC_V1.1_scaffold_1237	55752	55752	+	1.42715e-06	0.000426611	15.6772	FABm
Mp1087439_TGAC_V1.1_scaffold_1237	55826	55826	+	2.03388e-10	1.35387e-07	15.6556	FABm
Mp1087439_TGAC_V1.1_scaffold_1237	55867	55867	+	1.0523e-06	0.000326013	20.6926	FABm
Mp1087439_TGAC_V1.1_scaffold_1237	55894	55894	+	2.67264e-06	0.000744383	22.2026	FABm
Mp1087439_TGAC_V1.1_scaffold_1237	68539	68539	+	6.56495e-11	4.77213e-08	19.5964	FABm
Mp1087439_TGAC_V1.1_scaffold_1237	68592	68592	+	9.16877e-20	2.04887e-16	30.4058	FABm
Mp1087439_TGAC_V1.1_scaffold_1237	68597	68597	+	6.38381e-14	7.11166e-11	21.2086	FABm
Mp1087439_TGAC_V1.1_scaffold_1237	68641	68641	+	3.10819e-35	2.45159e-31	35.3828	FABm
Mp1087439_TGAC_V1.1_scaffold_1237	68646	68646	+	2.76475e-14	3.22457e-11	15.1269	FABm
Mp1087439_TGAC_V1.1_scaffold_1237	68675	68675	+	6.36059e-34	4.56284e-30	33.588	FABm
Mp1087439_TGAC_V1.1_scaffold_1237	68775	68775	+	1.78058e-39	1.90623e-35	30.2242	FABm
Mp1087439_TGAC_V1.1_scaffold_1238	46129	46129	+	1.09893e-07	4.32906e-05	18.8129	FABm
Mp1087439_TGAC_V1.1_scaffold_1238	46209	46209	+	2.84842e-07	0.00010184	19.3049	FABm
Mp1087439_TGAC_V1.1_scaffold_1238	47085	47085	+	3.13322e-11	2.40531e-08	16.0612	FABm
Mp1087439_TGAC_V1.1_scaffold_1238	47438	47438	+	2.02493e-08	9.36767e-06	25.288	FABm
Mp1087439_TGAC_V1.1_scaffold_1238	47465	47465	+	0.000164674	0.025622	16.2396	FABm
Mp1087439_TGAC_V1.1_scaffold_1238	48455	48455	-	7.45385e-07	0.000239537	29.5625	FABm
Mp1087439_TGAC_V1.1_scaffold_1238	48504	48504	-	3.62662e-05	0.00713606	19.9019	FABm
Mp1087439_TGAC_V1.1_scaffold_1238	53982	53982	+	7.37364e-06	0.00180752	16.4141	FABm
Mp1087439_TGAC_V1.1_scaffold_1238	54010	54010	+	1.15966e-09	6.80255e-07	21.213	FABm
Mp1087439_TGAC_V1.1_scaffold_1238	75408	75408	+	9.97814e-05	0.0168482	15.7304	FABm
Mp1087439_TGAC_V1.1_scaffold_12381	358	358	-	2.61585e-07	9.43494e-05	18.3264	FABm
Mp1087439_TGAC_V1.1_scaffold_12381	370	370	-	0.000146846	0.0232838	18.2855	FABm
Mp1087439_TGAC_V1.1_scaffold_124	3388	3388	+	2.64617e-06	0.000737637	23.267	FABm
Mp1087439_TGAC_V1.1_scaffold_124	12194	12194	-	4.11619e-06	0.00108751	24.2157	FABm
Mp1087439_TGAC_V1.1_scaffold_124	14844	14844	-	4.2061e-05	0.00809162	19.3919	FABm
Mp1087439_TGAC_V1.1_scaffold_124	18110	18110	+	1.06072e-07	4.19196e-05	20.3903	FABm
Mp1087439_TGAC_V1.1_scaffold_124	18121	18121	+	1.42045e-06	0.000424877	15.1435	FABm
Mp1087439_TGAC_V1.1_scaffold_124	61354	61354	+	2.51987e-06	0.000706112	15.6485	FABm
Mp1087439_TGAC_V1.1_scaffold_124	61355	61355	-	1.05359e-10	7.37609e-08	24.6919	FABm
Mp1087439_TGAC_V1.1_scaffold_124	61661	61661	-	7.45627e-10	4.52172e-07	18.2658	FABm
Mp1087439_TGAC_V1.1_scaffold_124	62935	62935	+	1.51468e-12	1.40196e-09	25.1809	FABm
Mp1087439_TGAC_V1.1_scaffold_124	62958	62958	+	3.28698e-10	2.12052e-07	18.7936	FABm
Mp1087439_TGAC_V1.1_scaffold_124	63067	63067	+	1.4727e-09	8.49183e-07	18.6749	FABm
Mp1087439_TGAC_V1.1_scaffold_124	63075	63075	+	4.95131e-14	5.60607e-11	24.2026	FABm
Mp1087439_TGAC_V1.1_scaffold_124	63102	63102	+	3.51498e-13	3.53145e-10	19.7815	FABm
Mp1087439_TGAC_V1.1_scaffold_124	63124	63124	+	7.32993e-19	1.49269e-15	26.9279	FABm
Mp1087439_TGAC_V1.1_scaffold_124	63125	63125	-	4.51604e-08	1.93998e-05	23.4821	FABm
Mp1087439_TGAC_V1.1_scaffold_124	63147	63147	+	2.76417e-21	7.16776e-18	30.2437	FABm
Mp1087439_TGAC_V1.1_scaffold_124	63148	63148	-	1.63168e-12	1.50261e-09	25.8909	FABm
Mp1087439_TGAC_V1.1_scaffold_124	63196	63196	+	2.17108e-15	2.95608e-12	34.1985	FABm
Mp1087439_TGAC_V1.1_scaffold_124	63197	63197	-	1.18931e-11	9.74681e-09	28.042	FABm
Mp1087439_TGAC_V1.1_scaffold_124	91671	91671	+	8.92649e-12	7.44215e-09	15.7989	FABm
Mp1087439_TGAC_V1.1_scaffold_124	91858	91858	+	0.000166717	0.0258923	16.4759	FABm
Mp1087439_TGAC_V1.1_scaffold_124	94627	94627	+	0.000108943	0.0181471	22.1025	FABm
Mp1087439_TGAC_V1.1_scaffold_124	95969	95969	-	3.74018e-05	0.00732608	16.5184	FABm
Mp1087439_TGAC_V1.1_scaffold_124	96075	96075	-	1.07974e-05	0.00251504	16.3839	FABm
Mp1087439_TGAC_V1.1_scaffold_124	96124	96124	-	4.97328e-06	0.00128265	20.3097	FABm
Mp1087439_TGAC_V1.1_scaffold_124	96178	96178	+	1.84515e-05	0.00400058	23.5254	FABm
Mp1087439_TGAC_V1.1_scaffold_124	96179	96179	-	0.000194357	0.0293836	15.0552	FABm
Mp1087439_TGAC_V1.1_scaffold_124	96275	96275	+	6.29713e-10	3.86553e-07	40.1786	FABm
Mp1087439_TGAC_V1.1_scaffold_124	96276	96276	-	3.64229e-10	2.33076e-07	20.912	FABm
Mp1087439_TGAC_V1.1_scaffold_124	107134	107134	+	0.000181458	0.0277735	23.2466	FABm
Mp1087439_TGAC_V1.1_scaffold_124	107312	107312	+	1.12854e-06	0.00034688	16.6495	FABm
Mp1087439_TGAC_V1.1_scaffold_124	107430	107430	+	1.94053e-11	1.53825e-08	25.5555	FABm
Mp1087439_TGAC_V1.1_scaffold_124	109118	109118	-	4.32442e-05	0.00828518	19.6463	FABm
Mp1087439_TGAC_V1.1_scaffold_124	109214	109214	-	3.74159e-05	0.00732825	15.4882	FABm
Mp1087439_TGAC_V1.1_scaffold_124	109236	109236	-	1.05992e-08	5.17936e-06	21.9718	FABm
Mp1087439_TGAC_V1.1_scaffold_124	109255	109255	-	1.02496e-07	4.06832e-05	19.6649	FABm
Mp1087439_TGAC_V1.1_scaffold_124	109318	109318	-	3.99176e-07	0.000137477	15.4762	FABm
Mp1087439_TGAC_V1.1_scaffold_124	109887	109887	+	3.98788e-05	0.00773296	35.735	FABm
Mp1087439_TGAC_V1.1_scaffold_124	296678	296678	-	3.02109e-06	0.000829028	22.8543	FABm
Mp1087439_TGAC_V1.1_scaffold_124	326815	326815	+	1.00399e-07	3.99345e-05	16.4008	FABm
Mp1087439_TGAC_V1.1_scaffold_124	327622	327622	+	0.000206049	0.0308541	18.1065	FABm
Mp1087439_TGAC_V1.1_scaffold_124	330387	330387	+	4.61543e-09	2.42488e-06	22.3076	FABm
Mp1087439_TGAC_V1.1_scaffold_1240	147130	147130	+	4.06627e-05	0.00785677	16.4012	FABm
Mp1087439_TGAC_V1.1_scaffold_1240	147131	147131	-	1.53486e-09	8.8161e-07	19.6138	FABm
Mp1087439_TGAC_V1.1_scaffold_1240	147145	147145	+	4.90668e-09	2.56391e-06	34.0909	FABm
Mp1087439_TGAC_V1.1_scaffold_1240	147146	147146	-	3.60846e-13	3.61797e-10	32.3743	FABm
Mp1087439_TGAC_V1.1_scaffold_1240	147188	147188	-	0.000173661	0.0267997	26.3751	FABm
Mp1087439_TGAC_V1.1_scaffold_1240	147224	147224	+	1.65932e-05	0.0036528	28.672	FABm
Mp1087439_TGAC_V1.1_scaffold_1240	147225	147225	-	3.31968e-07	0.000116619	25.2453	FABm
Mp1087439_TGAC_V1.1_scaffold_1240	147228	147228	+	3.90142e-05	0.00759048	32.5913	FABm
Mp1087439_TGAC_V1.1_scaffold_1240	147229	147229	-	1.36609e-07	5.25964e-05	32.7451	FABm
Mp1087439_TGAC_V1.1_scaffold_1240	147248	147248	+	4.79725e-14	5.44795e-11	53.113	FABm
Mp1087439_TGAC_V1.1_scaffold_1240	147249	147249	-	5.86253e-09	3.01686e-06	35.283	FABm
Mp1087439_TGAC_V1.1_scaffold_1240	147269	147269	+	4.65409e-06	0.00121126	28.1197	FABm
Mp1087439_TGAC_V1.1_scaffold_1242	5562	5562	-	3.95527e-06	0.00104974	20.8594	FABm
Mp1087439_TGAC_V1.1_scaffold_1242	12903	12903	-	2.94121e-05	0.0059602	18.147	FABm
Mp1087439_TGAC_V1.1_scaffold_1242	13943	13943	-	7.02308e-05	0.0125221	16.8913	FABm
Mp1087439_TGAC_V1.1_scaffold_1242	13978	13978	-	8.67935e-08	3.49501e-05	23.4506	FABm
Mp1087439_TGAC_V1.1_scaffold_1242	14060	14060	-	3.12066e-05	0.00627415	20.9258	FABm
Mp1087439_TGAC_V1.1_scaffold_1242	17961	17961	-	6.19493e-05	0.0112608	19.039	FABm
Mp1087439_TGAC_V1.1_scaffold_1242	18290	18290	+	3.82833e-06	0.00102068	18.722	FABm
Mp1087439_TGAC_V1.1_scaffold_1242	18720	18720	+	0.000147818	0.0234214	17.1715	FABm
Mp1087439_TGAC_V1.1_scaffold_1243	40138	40138	-	4.64955e-08	1.99124e-05	22.1138	FABm
Mp1087439_TGAC_V1.1_scaffold_1243	40140	40140	-	3.07034e-11	2.36201e-08	26.5806	FABm
Mp1087439_TGAC_V1.1_scaffold_1243	40179	40179	+	2.60012e-05	0.00536344	31.1598	FABm
Mp1087439_TGAC_V1.1_scaffold_1243	40180	40180	-	1.3232e-23	4.20848e-20	39.3576	FABm
Mp1087439_TGAC_V1.1_scaffold_1243	40191	40191	-	0.000156678	0.0245857	15.256	FABm
Mp1087439_TGAC_V1.1_scaffold_1243	40245	40245	+	5.90864e-08	2.46767e-05	25.4206	FABm
Mp1087439_TGAC_V1.1_scaffold_1243	40246	40246	-	9.07542e-08	3.63751e-05	19.3069	FABm
Mp1087439_TGAC_V1.1_scaffold_1243	40269	40269	+	1.45376e-12	1.34863e-09	29.1961	FABm
Mp1087439_TGAC_V1.1_scaffold_1243	40270	40270	-	1.15145e-19	2.55216e-16	33.592	FABm
Mp1087439_TGAC_V1.1_scaffold_1243	40339	40339	-	7.68117e-11	5.50776e-08	20.6419	FABm
Mp1087439_TGAC_V1.1_scaffold_1243	51848	51848	-	1.14586e-10	7.97315e-08	41.905	FABm
Mp1087439_TGAC_V1.1_scaffold_1243	51876	51876	-	0.000228831	0.0336875	15.6818	FABm
Mp1087439_TGAC_V1.1_scaffold_1243	84722	84722	+	1.91398e-06	0.000553668	18.6267	FABm
Mp1087439_TGAC_V1.1_scaffold_1243	131874	131874	+	8.19085e-10	4.93492e-07	25.2822	FABm
Mp1087439_TGAC_V1.1_scaffold_1243	131886	131886	+	1.11738e-09	6.56863e-07	25.442	FABm
Mp1087439_TGAC_V1.1_scaffold_1243	131896	131896	+	2.77304e-11	2.14929e-08	28.9159	FABm
Mp1087439_TGAC_V1.1_scaffold_1243	131919	131919	+	0.000117966	0.0193995	15.2631	FABm
Mp1087439_TGAC_V1.1_scaffold_12471	123	123	-	1.80507e-05	0.00392823	21.8552	FABm
Mp1087439_TGAC_V1.1_scaffold_12471	896	896	+	3.26877e-05	0.00652601	17.4116	FABm
Mp1087439_TGAC_V1.1_scaffold_1248	49892	49892	+	7.63331e-09	3.84003e-06	20.912	FABm
Mp1087439_TGAC_V1.1_scaffold_1248	49980	49980	+	1.82592e-18	3.56331e-15	35.4558	FABm
Mp1087439_TGAC_V1.1_scaffold_1248	49981	49981	-	8.12892e-06	0.00196415	23.7326	FABm
Mp1087439_TGAC_V1.1_scaffold_125	19049	19049	+	3.4934e-05	0.00691464	19.1476	FABm
Mp1087439_TGAC_V1.1_scaffold_125	25695	25695	-	4.84978e-07	0.000163442	21.7749	FABm
Mp1087439_TGAC_V1.1_scaffold_125	26061	26061	+	8.46614e-05	0.0146532	17.878	FABm
Mp1087439_TGAC_V1.1_scaffold_125	26683	26683	+	9.31426e-10	5.55657e-07	21.4834	FABm
Mp1087439_TGAC_V1.1_scaffold_125	26852	26852	+	1.15601e-06	0.000354591	25.4488	FABm
Mp1087439_TGAC_V1.1_scaffold_125	26988	26988	+	0.000176483	0.0271602	16.0182	FABm
Mp1087439_TGAC_V1.1_scaffold_1250	7172	7172	-	9.80987e-06	0.00231462	26.5056	FABm
Mp1087439_TGAC_V1.1_scaffold_1250	7175	7175	-	0.000287882	0.0407333	20.5822	FABm
Mp1087439_TGAC_V1.1_scaffold_1250	10822	10822	+	7.18723e-05	0.0127716	16.0577	FABm
Mp1087439_TGAC_V1.1_scaffold_1250	13608	13608	+	5.9081e-07	0.000194897	21.5998	FABm
Mp1087439_TGAC_V1.1_scaffold_1250	13624	13624	+	6.68911e-06	0.0016616	25.4608	FABm
Mp1087439_TGAC_V1.1_scaffold_1250	61775	61775	+	7.21269e-07	0.000232547	19.6112	FABm
Mp1087439_TGAC_V1.1_scaffold_1250	61808	61808	+	1.46304e-07	5.5865e-05	15.2662	FABm
Mp1087439_TGAC_V1.1_scaffold_1250	67010	67010	+	0.000121084	0.0198464	19.7893	FABm
Mp1087439_TGAC_V1.1_scaffold_1250	69852	69852	-	9.03377e-05	0.0154885	15.8965	FABm
Mp1087439_TGAC_V1.1_scaffold_1250	69881	69881	-	1.39548e-05	0.00314324	19.6075	FABm
Mp1087439_TGAC_V1.1_scaffold_1250	70134	70134	-	3.60917e-05	0.00710505	20.9624	FABm
Mp1087439_TGAC_V1.1_scaffold_1250	73087	73087	+	2.58155e-07	9.32622e-05	20.5437	FABm
Mp1087439_TGAC_V1.1_scaffold_1250	73088	73088	-	6.16366e-14	6.88827e-11	27.1861	FABm
Mp1087439_TGAC_V1.1_scaffold_1250	73094	73094	-	1.37649e-07	5.29553e-05	15.6219	FABm
Mp1087439_TGAC_V1.1_scaffold_1256	15476	15476	-	1.134e-07	4.45255e-05	28.6287	FABm
Mp1087439_TGAC_V1.1_scaffold_1256	15628	15628	-	8.64487e-05	0.0149179	20.1586	FABm
Mp1087439_TGAC_V1.1_scaffold_1256	18357	18357	-	1.73456e-06	0.000507744	15.519	FABm
Mp1087439_TGAC_V1.1_scaffold_1256	18372	18372	+	0.000204271	0.0306455	22.3888	FABm
Mp1087439_TGAC_V1.1_scaffold_1256	18373	18373	-	2.93411e-07	0.000104501	21.1268	FABm
Mp1087439_TGAC_V1.1_scaffold_1256	18425	18425	-	5.67268e-06	0.00143931	16.0192	FABm
Mp1087439_TGAC_V1.1_scaffold_1256	18429	18429	+	1.39262e-05	0.0031378	19.7789	FABm
Mp1087439_TGAC_V1.1_scaffold_1256	18430	18430	-	2.44039e-09	1.35044e-06	17.953	FABm
Mp1087439_TGAC_V1.1_scaffold_1256	18488	18488	+	7.99016e-09	4.0052e-06	27.5674	FABm
Mp1087439_TGAC_V1.1_scaffold_1256	18489	18489	-	1.91868e-07	7.14152e-05	22.6662	FABm
Mp1087439_TGAC_V1.1_scaffold_1256	18491	18491	+	2.30569e-12	2.08004e-09	32.4865	FABm
Mp1087439_TGAC_V1.1_scaffold_1256	18492	18492	-	4.23316e-16	6.30346e-13	32.9519	FABm
Mp1087439_TGAC_V1.1_scaffold_1256	18512	18512	+	1.47807e-11	1.19204e-08	31.6128	FABm
Mp1087439_TGAC_V1.1_scaffold_1256	18513	18513	-	2.31471e-10	1.52737e-07	29.6054	FABm
Mp1087439_TGAC_V1.1_scaffold_1256	18536	18536	+	4.63062e-06	0.00120605	18.9749	FABm
Mp1087439_TGAC_V1.1_scaffold_1256	18537	18537	-	6.50977e-05	0.011738	15.74	FABm
Mp1087439_TGAC_V1.1_scaffold_1256	18582	18582	+	1.30982e-18	2.5974e-15	40.1461	FABm
Mp1087439_TGAC_V1.1_scaffold_1256	18583	18583	-	3.80235e-10	2.42403e-07	28.3529	FABm
Mp1087439_TGAC_V1.1_scaffold_1256	18603	18603	+	1.08574e-07	4.27983e-05	22.6795	FABm
Mp1087439_TGAC_V1.1_scaffold_1256	18604	18604	-	2.27878e-13	2.35395e-10	31.5449	FABm
Mp1087439_TGAC_V1.1_scaffold_1256	18613	18613	+	1.32571e-13	1.41711e-10	32.1466	FABm
Mp1087439_TGAC_V1.1_scaffold_1256	18614	18614	-	4.10784e-13	4.09029e-10	29.4755	FABm
Mp1087439_TGAC_V1.1_scaffold_1256	18620	18620	+	1.03336e-16	1.66214e-13	35.3387	FABm
Mp1087439_TGAC_V1.1_scaffold_1256	18621	18621	-	1.89808e-19	4.11063e-16	33.1632	FABm
Mp1087439_TGAC_V1.1_scaffold_1256	18633	18633	+	4.82282e-20	1.1121e-16	37.674	FABm
Mp1087439_TGAC_V1.1_scaffold_1256	18634	18634	-	7.94302e-23	2.3641e-19	35.0576	FABm
Mp1087439_TGAC_V1.1_scaffold_1256	18650	18650	+	6.53932e-14	7.27335e-11	30.8225	FABm
Mp1087439_TGAC_V1.1_scaffold_1256	18651	18651	-	5.23265e-14	5.9034e-11	31.0154	FABm
Mp1087439_TGAC_V1.1_scaffold_1256	18665	18665	+	2.79066e-10	1.81822e-07	30.48	FABm
Mp1087439_TGAC_V1.1_scaffold_1256	18666	18666	-	5.64849e-12	4.84486e-09	34.8971	FABm
Mp1087439_TGAC_V1.1_scaffold_1256	21613	21613	+	1.70017e-05	0.00373036	16.5375	FABm
Mp1087439_TGAC_V1.1_scaffold_1256	22411	22411	+	0.000325557	0.0451107	19.2214	FABm
Mp1087439_TGAC_V1.1_scaffold_1256	102646	102646	+	0.00034741	0.0475828	19.2877	FABm
Mp1087439_TGAC_V1.1_scaffold_1256	102647	102647	-	0.000252917	0.0366125	19.9284	FABm
Mp1087439_TGAC_V1.1_scaffold_1256	107500	107500	+	2.63269e-09	1.44756e-06	17.0916	FABm
Mp1087439_TGAC_V1.1_scaffold_1256	107515	107515	+	3.21459e-07	0.000113373	17.3105	FABm
Mp1087439_TGAC_V1.1_scaffold_1256	107706	107706	+	1.20198e-11	9.84404e-09	21.431	FABm
Mp1087439_TGAC_V1.1_scaffold_1256	107742	107742	+	6.50691e-09	3.31788e-06	18.8095	FABm
Mp1087439_TGAC_V1.1_scaffold_1257	3017	3017	-	5.76266e-09	2.96858e-06	21.5279	FABm
Mp1087439_TGAC_V1.1_scaffold_1257	3028	3028	-	2.90507e-20	6.82376e-17	33.8207	FABm
Mp1087439_TGAC_V1.1_scaffold_1257	3046	3046	-	2.15249e-15	2.93321e-12	28.8665	FABm
Mp1087439_TGAC_V1.1_scaffold_1257	3059	3059	-	1.48278e-14	1.79818e-11	26.3646	FABm
Mp1087439_TGAC_V1.1_scaffold_1257	3261	3261	+	7.52007e-05	0.0132676	16.5799	FABm
Mp1087439_TGAC_V1.1_scaffold_1257	4725	4725	+	6.63586e-05	0.011928	19.4988	FABm
Mp1087439_TGAC_V1.1_scaffold_1257	4821	4821	+	2.05671e-05	0.00438575	20.636	FABm
Mp1087439_TGAC_V1.1_scaffold_1257	4835	4835	+	1.16295e-05	0.00268331	19.4298	FABm
Mp1087439_TGAC_V1.1_scaffold_1257	4895	4895	+	0.000249167	0.0361698	23.8386	FABm
Mp1087439_TGAC_V1.1_scaffold_1257	5468	5468	+	7.69155e-05	0.0135207	15.6217	FABm
Mp1087439_TGAC_V1.1_scaffold_1257	5750	5750	+	1.4079e-06	0.000421617	16.6265	FABm
Mp1087439_TGAC_V1.1_scaffold_1257	20255	20255	-	0.000283789	0.0402656	22.8564	FABm
Mp1087439_TGAC_V1.1_scaffold_1257	21427	21427	+	6.49682e-09	3.31377e-06	22.8371	FABm
Mp1087439_TGAC_V1.1_scaffold_1259	17199	17199	+	0.000328033	0.0453924	19.1973	FABm
Mp1087439_TGAC_V1.1_scaffold_1259	45476	45476	+	7.00888e-06	0.00172992	20.2625	FABm
Mp1087439_TGAC_V1.1_scaffold_1259	49088	49088	+	6.37774e-06	0.00159445	17.7303	FABm
Mp1087439_TGAC_V1.1_scaffold_1259	49089	49089	-	3.26197e-05	0.00651375	18.3057	FABm
Mp1087439_TGAC_V1.1_scaffold_1259	49109	49109	+	1.41618e-07	5.43203e-05	16.0438	FABm
Mp1087439_TGAC_V1.1_scaffold_1259	49115	49115	+	1.5711e-09	9.00952e-07	19.5345	FABm
Mp1087439_TGAC_V1.1_scaffold_1259	49118	49118	+	1.25308e-06	0.000380518	18.7698	FABm
Mp1087439_TGAC_V1.1_scaffold_1259	56770	56770	+	9.54079e-05	0.0162252	20.9877	FABm
Mp1087439_TGAC_V1.1_scaffold_1259	127606	127606	-	1.01027e-05	0.00237259	22.2859	FABm
Mp1087439_TGAC_V1.1_scaffold_1259	128937	128937	-	1.17175e-06	0.000358994	16.6254	FABm
Mp1087439_TGAC_V1.1_scaffold_1259	128951	128951	+	1.31517e-05	0.00298492	27.2157	FABm
Mp1087439_TGAC_V1.1_scaffold_1259	128952	128952	-	2.844e-12	2.53403e-09	28.0485	FABm
Mp1087439_TGAC_V1.1_scaffold_1263	4841	4841	+	1.14971e-05	0.00265762	22.499	FABm
Mp1087439_TGAC_V1.1_scaffold_1263	4906	4906	+	4.33646e-08	1.8697e-05	26.5748	FABm
Mp1087439_TGAC_V1.1_scaffold_1263	4913	4913	+	3.63627e-10	2.32751e-07	29.6834	FABm
Mp1087439_TGAC_V1.1_scaffold_1263	4957	4957	+	0.000155415	0.0244227	21.2052	FABm
Mp1087439_TGAC_V1.1_scaffold_1263	4959	4959	+	3.9243e-06	0.00104276	25.1513	FABm
Mp1087439_TGAC_V1.1_scaffold_1263	4997	4997	+	2.06038e-05	0.00439108	29.6667	FABm
Mp1087439_TGAC_V1.1_scaffold_1263	5007	5007	+	9.65315e-07	0.000301863	34.6939	FABm
Mp1087439_TGAC_V1.1_scaffold_1263	6566	6566	+	1.7123e-15	2.36153e-12	26.4831	FABm
Mp1087439_TGAC_V1.1_scaffold_1263	6570	6570	+	1.12172e-12	1.05493e-09	26.3561	FABm
Mp1087439_TGAC_V1.1_scaffold_1263	6589	6589	+	3.95336e-10	2.51183e-07	24.1289	FABm
Mp1087439_TGAC_V1.1_scaffold_1263	7810	7810	+	2.62321e-05	0.00540427	18.4044	FABm
Mp1087439_TGAC_V1.1_scaffold_1263	7860	7860	+	1.21499e-05	0.00278572	17.9639	FABm
Mp1087439_TGAC_V1.1_scaffold_1263	8570	8570	+	5.91496e-05	0.0108236	22.1429	FABm
Mp1087439_TGAC_V1.1_scaffold_1263	8681	8681	+	2.45612e-06	0.000690457	26.4065	FABm
Mp1087439_TGAC_V1.1_scaffold_1263	8696	8696	+	1.90897e-05	0.00411908	21.9746	FABm
Mp1087439_TGAC_V1.1_scaffold_1263	13410	13410	-	2.64328e-05	0.0054399	22.9816	FABm
Mp1087439_TGAC_V1.1_scaffold_1263	14285	14285	-	0.000124642	0.020336	16.2528	FABm
Mp1087439_TGAC_V1.1_scaffold_1263	36617	36617	-	4.71895e-08	2.01745e-05	25.2338	FABm
Mp1087439_TGAC_V1.1_scaffold_1263	38984	38984	-	0.000121742	0.0199296	30.8381	FABm
Mp1087439_TGAC_V1.1_scaffold_1263	39365	39365	+	8.27466e-06	0.00199553	15.3517	FABm
Mp1087439_TGAC_V1.1_scaffold_1263	39415	39415	+	5.70074e-06	0.00144531	16.5211	FABm
Mp1087439_TGAC_V1.1_scaffold_12647	735	735	+	2.26999e-07	8.3127e-05	20.6837	FABm
Mp1087439_TGAC_V1.1_scaffold_12647	736	736	-	2.5638e-10	1.68022e-07	22.2703	FABm
Mp1087439_TGAC_V1.1_scaffold_1265	37891	37891	-	0.000212933	0.0317253	15.0646	FABm
Mp1087439_TGAC_V1.1_scaffold_1268	48682	48682	+	2.10003e-10	1.39484e-07	18.9447	FABm
Mp1087439_TGAC_V1.1_scaffold_1268	48778	48778	+	3.68977e-08	1.6167e-05	16.7941	FABm
Mp1087439_TGAC_V1.1_scaffold_1268	51244	51244	-	0.000257403	0.037134	22.4764	FABm
Mp1087439_TGAC_V1.1_scaffold_1268	52416	52416	-	0.000190857	0.0289489	25.1107	FABm
Mp1087439_TGAC_V1.1_scaffold_1268	53204	53204	-	0.000315542	0.0439398	18.3632	FABm
Mp1087439_TGAC_V1.1_scaffold_1268	150110	150110	+	1.21284e-06	0.000369853	20.501	FABm
Mp1087439_TGAC_V1.1_scaffold_1268	150115	150115	+	5.84901e-05	0.0107225	19.6249	FABm
Mp1087439_TGAC_V1.1_scaffold_1268	264284	264284	+	2.91232e-11	2.24837e-08	48.1513	FABm
Mp1087439_TGAC_V1.1_scaffold_1268	264299	264299	+	2.50561e-12	2.24462e-09	47.7929	FABm
Mp1087439_TGAC_V1.1_scaffold_12680	687	687	+	1.844e-07	6.89435e-05	25.8616	FABm
Mp1087439_TGAC_V1.1_scaffold_12680	713	713	+	0.000141218	0.0225581	16.8263	FABm
Mp1087439_TGAC_V1.1_scaffold_12680	832	832	+	5.62535e-05	0.0103689	15.2755	FABm
Mp1087439_TGAC_V1.1_scaffold_12680	862	862	+	2.23204e-09	1.24538e-06	20.8936	FABm
Mp1087439_TGAC_V1.1_scaffold_12680	877	877	+	7.95671e-15	1.00022e-11	28.6237	FABm
Mp1087439_TGAC_V1.1_scaffold_12680	882	882	+	8.65171e-06	0.00207475	18.7417	FABm
Mp1087439_TGAC_V1.1_scaffold_127	92518	92518	-	2.38022e-05	0.00496718	18.3727	FABm
Mp1087439_TGAC_V1.1_scaffold_1271	49279	49279	+	3.89246e-06	0.00103564	16.5255	FABm
Mp1087439_TGAC_V1.1_scaffold_1271	49315	49315	+	1.12225e-07	4.40997e-05	17.2939	FABm
Mp1087439_TGAC_V1.1_scaffold_1271	49496	49496	+	2.57654e-09	1.42018e-06	19.5784	FABm
Mp1087439_TGAC_V1.1_scaffold_12712	1035	1035	-	0.000250447	0.0363225	15.2242	FABm
Mp1087439_TGAC_V1.1_scaffold_1273	13542	13542	-	1.05903e-07	4.18663e-05	15.5434	FABm
Mp1087439_TGAC_V1.1_scaffold_1273	13580	13580	-	2.4065e-08	1.09575e-05	17.9189	FABm
Mp1087439_TGAC_V1.1_scaffold_1273	17579	17579	-	1.01082e-09	5.98733e-07	27.9836	FABm
Mp1087439_TGAC_V1.1_scaffold_1273	17593	17593	-	1.87551e-15	2.57577e-12	36.1185	FABm
Mp1087439_TGAC_V1.1_scaffold_1273	17695	17695	-	5.94426e-12	5.07993e-09	21.3995	FABm
Mp1087439_TGAC_V1.1_scaffold_1273	17719	17719	-	1.17118e-19	2.59237e-16	21.8908	FABm
Mp1087439_TGAC_V1.1_scaffold_1273	17865	17865	-	6.15455e-31	3.50847e-27	30.818	FABm
Mp1087439_TGAC_V1.1_scaffold_1273	18046	18046	-	4.90992e-08	2.08964e-05	15.8704	FABm
Mp1087439_TGAC_V1.1_scaffold_1273	36604	36604	+	6.66765e-07	0.000217011	22.0339	FABm
Mp1087439_TGAC_V1.1_scaffold_1275	4763	4763	+	8.28107e-06	0.00199651	15.0665	FABm
Mp1087439_TGAC_V1.1_scaffold_1278	6653	6653	+	4.67963e-08	2.00273e-05	18.809	FABm
Mp1087439_TGAC_V1.1_scaffold_1278	22174	22174	+	2.64035e-06	0.000736139	25.0566	FABm
Mp1087439_TGAC_V1.1_scaffold_1278	22995	22995	+	0.000168818	0.0261657	17.6471	FABm
Mp1087439_TGAC_V1.1_scaffold_1278	23146	23146	+	5.96248e-05	0.0108967	16.8351	FABm
Mp1087439_TGAC_V1.1_scaffold_1279	59187	59187	+	1.68743e-08	7.9212e-06	16.5832	FABm
Mp1087439_TGAC_V1.1_scaffold_1279	66763	66763	+	0.000187439	0.0285263	19.1205	FABm
Mp1087439_TGAC_V1.1_scaffold_1279	69607	69607	+	1.30779e-07	5.06092e-05	37.4405	FABm
Mp1087439_TGAC_V1.1_scaffold_1279	69691	69691	+	2.62098e-06	0.000731569	29.1131	FABm
Mp1087439_TGAC_V1.1_scaffold_1279	69700	69700	+	1.33167e-11	1.08143e-08	47.4308	FABm
Mp1087439_TGAC_V1.1_scaffold_1279	69719	69719	+	7.49264e-10	4.54209e-07	47.3939	FABm
[truncated: 34,280 more rows]
