# Supplementary material for: Sex‐specific changes in the aphid DNA methylation landscape
Source: Mol Ecol. 2019 Sep 22;28(18):4228–41. doi: 10.1111/mec.15216 (PMC6857007; doi:10.1111/mec.15216)
Supplement: Supplementary file 8 [file MEC-28-4228-s008.xlsx]

## Sheet: methylKit_gene_level_FA_vs_M.DM
Gene ID	pvalue	qvalue	Methylation difference (%)	Methylation category (based on min. 10% meth. diff. cutoff)
MYZPE13164_0_v1.0_000000080	5.52441e-64	3.17449e-63	-11.5798	FABm
MYZPE13164_0_v1.0_000000090	4.89436e-10	9.25938e-10	-12.9504	FABm
MYZPE13164_0_v1.0_000000200	5.10551e-36	1.84526e-35	-10.7843	FABm
MYZPE13164_0_v1.0_000000270	5.75634e-78	4.14899e-77	-14.0158	FABm
MYZPE13164_0_v1.0_000000880	8.25885e-08	1.43703e-07	-11.5411	FABm
MYZPE13164_0_v1.0_000001140	0	0	-15.3969	FABm
MYZPE13164_0_v1.0_000001380	2.98617e-46	1.29588e-45	-11.931	FABm
MYZPE13164_0_v1.0_000001920	9.30109e-99	8.70224e-98	-13.565	FABm
MYZPE13164_0_v1.0_000002190	1.01063e-22	2.72908e-22	-13.473	FABm
MYZPE13164_0_v1.0_000002240	4.01436e-104	4.03156e-103	-12.9132	FABm
MYZPE13164_0_v1.0_000002270	3.24092e-57	1.69242e-56	-13.1588	FABm
MYZPE13164_0_v1.0_000002590	4.04796e-87	3.27024e-86	-11.0982	FABm
MYZPE13164_0_v1.0_000002850	5.74171e-43	2.35183e-42	-10.3216	FABm
MYZPE13164_0_v1.0_000003000	7.90869e-17	1.84544e-16	-12.0971	FABm
MYZPE13164_0_v1.0_000003530	1.23095e-48	5.56813e-48	-11.8138	FABm
MYZPE13164_0_v1.0_000003540	0	0	-20.6791	FABm
MYZPE13164_0_v1.0_000004360	1.97011e-26	5.80516e-26	-16.82	FABm
MYZPE13164_0_v1.0_000004550	3.25515e-256	1.19775e-254	-15.2274	FABm
MYZPE13164_0_v1.0_000004560	5.85215e-85	4.57175e-84	-12.7374	FABm
MYZPE13164_0_v1.0_000004950	3.602e-38	1.3544e-37	-10.8928	FABm
MYZPE13164_0_v1.0_000005430	9.49042e-42	3.78983e-41	-14.4831	FABm
MYZPE13164_0_v1.0_000005610	1.24176e-144	1.90782e-143	-20.2733	FABm
MYZPE13164_0_v1.0_000005630	8.09432e-93	7.0183e-92	-13.0953	FABm
MYZPE13164_0_v1.0_000005660	0	0	-17.437	FABm
MYZPE13164_0_v1.0_000005690	2.48515e-241	8.50129e-240	-11.5092	FABm
MYZPE13164_0_v1.0_000005920	1.35889e-15	3.06392e-15	-10.3851	FABm
MYZPE13164_0_v1.0_000005960	2.25703e-31	7.36697e-31	-12.2971	FABm
MYZPE13164_0_v1.0_000006020	0	0	-17.5146	FABm
MYZPE13164_0_v1.0_000006060	7.76105e-39	2.94226e-38	-10.2217	FABm
MYZPE13164_0_v1.0_000006440	2.39476e-38	9.02786e-38	-10.4068	FABm
MYZPE13164_0_v1.0_000006460	2.22106e-94	1.96869e-93	-13.2777	FABm
MYZPE13164_0_v1.0_000006580	0	0	-17.1326	FABm
MYZPE13164_0_v1.0_000007320	5.83806e-174	1.17802e-172	-18.9872	FABm
MYZPE13164_0_v1.0_000007460	3.03583e-171	5.92113e-170	-12.674	FABm
MYZPE13164_0_v1.0_000007500	2.9383e-129	3.8811e-128	-10.34	FABm
MYZPE13164_0_v1.0_000007700	3.43629e-17	8.07643e-17	-12.2935	FABm
MYZPE13164_0_v1.0_000007720	5.94086e-68	3.65609e-67	-12.6686	FABm
MYZPE13164_0_v1.0_000008110	0	0	-14.9136	FABm
MYZPE13164_0_v1.0_000008530	1.61122e-181	3.45834e-180	-12.2834	FABm
MYZPE13164_0_v1.0_000008540	6.543e-126	8.30425e-125	-10.2431	FABm
MYZPE13164_0_v1.0_000009050	7.43663e-44	3.08797e-43	-13.4565	FABm
MYZPE13164_0_v1.0_000009060	4.85298e-75	3.35697e-74	-18.0263	FABm
MYZPE13164_0_v1.0_000009450	3.92392e-19	9.66071e-19	-16.9996	FABm
MYZPE13164_0_v1.0_000009700	3.46035e-189	7.81018e-188	-19.3434	FABm
MYZPE13164_0_v1.0_000010100	5.34836e-63	3.03548e-62	-10.1148	FABm
MYZPE13164_0_v1.0_000010110	1.18515e-223	3.5666e-222	-12.3278	FABm
MYZPE13164_0_v1.0_000010190	1.07859e-77	7.74866e-77	-11.9582	FABm
MYZPE13164_0_v1.0_000010250	8.07874e-295	3.90875e-293	-11.1237	FABm
MYZPE13164_0_v1.0_000010300	1.64955e-56	8.46758e-56	-13.2674	FABm
MYZPE13164_0_v1.0_000010320	3.12208e-87	2.52457e-86	-22.2847	FABm
MYZPE13164_0_v1.0_000010350	2.38155e-211	6.51753e-210	-12.6072	FABm
MYZPE13164_0_v1.0_000010380	1.2098e-62	6.83969e-62	-10.1637	FABm
MYZPE13164_0_v1.0_000010400	9.54697e-263	3.65093e-261	-12.3562	FABm
MYZPE13164_0_v1.0_000010660	1.34466e-60	7.4061e-60	-10.8427	FABm
MYZPE13164_0_v1.0_000010690	1.17001e-302	6.24769e-301	-13.419	FABm
MYZPE13164_0_v1.0_000010700	1.1709e-125	1.48178e-124	-19.3573	FABm
MYZPE13164_0_v1.0_000010730	3.81065e-181	8.15921e-180	-10.748	FABm
MYZPE13164_0_v1.0_000011040	6.2545e-87	5.0389e-86	-10.8674	FABm
MYZPE13164_0_v1.0_000011070	6.93253e-40	2.67566e-39	-14.643	FABm
MYZPE13164_0_v1.0_000011600	2.74584e-28	8.43139e-28	-12.0245	FABm
MYZPE13164_0_v1.0_000011870	6.31555e-36	2.27884e-35	-11.3926	FABm
MYZPE13164_0_v1.0_000011920	8.58414e-125	1.077e-123	-15.1115	FABm
MYZPE13164_0_v1.0_000012870	0	0	-12.7821	FABm
MYZPE13164_0_v1.0_000012980	1.7811e-66	1.06834e-65	-11.2837	FABm
MYZPE13164_0_v1.0_000013050	4.08555e-22	1.08915e-21	-10.6949	FABm
MYZPE13164_0_v1.0_000013470	8.64999e-132	1.1708e-130	-29.6785	FABm
MYZPE13164_0_v1.0_000013800	5.6516e-199	1.36721e-197	-14.8211	FABm
MYZPE13164_0_v1.0_000013810	8.52284e-35	3.00352e-34	-11.664	FABm
MYZPE13164_0_v1.0_000013870	2.58944e-13	5.43673e-13	-11.5881	FABm
MYZPE13164_0_v1.0_000013940	8.25624e-20	2.07053e-19	-17.9195	FABm
MYZPE13164_0_v1.0_000013960	5.20712e-233	1.67649e-231	-10.2372	FABm
MYZPE13164_0_v1.0_000013980	4.10804e-07	6.94643e-07	-10.1054	FABm
MYZPE13164_0_v1.0_000014900	1.60903e-291	7.61668e-290	-11.8694	FABm
MYZPE13164_0_v1.0_000014910	3.5536e-187	7.85862e-186	-10.3806	FABm
MYZPE13164_0_v1.0_000015150	1.70863e-66	1.02557e-65	-12.9597	FABm
MYZPE13164_0_v1.0_000015310	9.47081e-36	3.40893e-35	-10.2788	FABm
MYZPE13164_0_v1.0_000015400	1.69434e-33	5.78701e-33	-11.9249	FABm
MYZPE13164_0_v1.0_000015410	3.96214e-38	1.48854e-37	-15.582	FABm
MYZPE13164_0_v1.0_000015710	3.61568e-24	1.01098e-23	-12.6462	FABm
MYZPE13164_0_v1.0_000016830	2.87686e-155	4.85428e-154	-12.1591	FABm
MYZPE13164_0_v1.0_000017050	1.4911e-223	4.47195e-222	-19.3698	FABm
MYZPE13164_0_v1.0_000017150	8.81225e-73	5.89099e-72	-15.6037	FABm
MYZPE13164_0_v1.0_000017320	1.31153e-70	8.47017e-70	-16.8552	FABm
MYZPE13164_0_v1.0_000017340	8.0006e-14	1.70763e-13	-12.5797	FABm
MYZPE13164_0_v1.0_000017350	2.72778e-62	1.53918e-61	-10.7519	FABm
MYZPE13164_0_v1.0_000017410	4.02374e-35	1.42661e-34	-12.0762	FABm
MYZPE13164_0_v1.0_000017450	6.89859e-12	1.39009e-11	-15.6706	FABm
MYZPE13164_0_v1.0_000017650	4.53992e-143	6.89041e-142	-16.136	FABm
MYZPE13164_0_v1.0_000017660	0	0	-24.6814	FABm
MYZPE13164_0_v1.0_000017690	8.24133e-18	1.96441e-17	-12.8365	FABm
MYZPE13164_0_v1.0_000018190	1.05721e-114	1.21183e-113	-10.4991	FABm
MYZPE13164_0_v1.0_000018200	4.22979e-62	2.38211e-61	-13.0134	FABm
MYZPE13164_0_v1.0_000018240	2.94991e-33	1.00324e-32	-19.4586	FABm
MYZPE13164_0_v1.0_000018350	8.13244e-72	5.35881e-71	-11.9205	FABm
MYZPE13164_0_v1.0_000018370	1.79584e-174	3.64046e-173	-11.6531	FABm
MYZPE13164_0_v1.0_000018730	2.66325e-22	7.13025e-22	-12.1895	FABm
MYZPE13164_0_v1.0_000018800	2.19353e-47	9.74607e-47	-10.1267	FABm
MYZPE13164_0_v1.0_000019010	3.06321e-36	1.11263e-35	-16.7898	FABm
MYZPE13164_0_v1.0_000019020	2.70009e-10	5.15717e-10	-12.6984	FABm
MYZPE13164_0_v1.0_000019700	5.76027e-43	2.35833e-42	-11.4784	FABm
MYZPE13164_0_v1.0_000019740	1.98002e-170	3.84474e-169	-11.666	FABm
MYZPE13164_0_v1.0_000019760	3.66696e-32	1.22056e-31	-10.633	FABm
MYZPE13164_0_v1.0_000019820	9.34036e-83	7.12516e-82	-10.131	FABm
MYZPE13164_0_v1.0_000020040	1.31411e-44	5.53011e-44	-10.4046	FABm
MYZPE13164_0_v1.0_000020230	4.77754e-64	2.75073e-63	-15.9308	FABm
MYZPE13164_0_v1.0_000020440	3.69701e-21	9.60143e-21	-10.276	FABm
MYZPE13164_0_v1.0_000020770	6.71558e-148	1.05019e-146	-11.9428	FABm
MYZPE13164_0_v1.0_000021050	1.91635e-191	4.38176e-190	-14.8999	FABm
MYZPE13164_0_v1.0_000021430	1.88336e-76	1.32583e-75	-12.8111	FABm
MYZPE13164_0_v1.0_000021700	4.28175e-32	1.42357e-31	-13.0896	FABm
MYZPE13164_0_v1.0_000022020	1.14097e-07	1.97352e-07	-13.9491	FABm
MYZPE13164_0_v1.0_000022380	2.63982e-14	5.73359e-14	-14.085	FABm
MYZPE13164_0_v1.0_000022420	2.41458e-46	1.04992e-45	-14.5303	FABm
MYZPE13164_0_v1.0_000022640	2.30192e-154	3.85444e-153	-14.3053	FABm
MYZPE13164_0_v1.0_000022780	9.84952e-33	3.3188e-32	-10.2131	FABm
MYZPE13164_0_v1.0_000022890	1.69332e-71	1.11079e-70	-10.5215	FABm
MYZPE13164_0_v1.0_000022920	4.61631e-78	3.33829e-77	-12.7814	FABm
MYZPE13164_0_v1.0_000023190	0	0	-12.0686	FABm
MYZPE13164_0_v1.0_000023290	1.23274e-07	2.13013e-07	-11.5593	FABm
MYZPE13164_0_v1.0_000023380	6.04701e-233	1.93977e-231	-19.3206	FABm
MYZPE13164_0_v1.0_000023480	2.42409e-28	7.45124e-28	-11.3033	FABm
MYZPE13164_0_v1.0_000023590	1.88931e-40	7.38963e-40	-14.3554	FABm
MYZPE13164_0_v1.0_000023650	2.08347e-40	8.14539e-40	-12.8573	FABm
MYZPE13164_0_v1.0_000024150	6.77951e-13	1.40855e-12	-16.4442	FABm
MYZPE13164_0_v1.0_000024370	6.60534e-26	1.92369e-25	-11.7525	FABm
MYZPE13164_0_v1.0_000024390	6.97917e-32	2.30725e-31	-13.5009	FABm
MYZPE13164_0_v1.0_000024460	2.37863e-15	5.3275e-15	-10.986	FABm
MYZPE13164_0_v1.0_000024480	1.4562e-20	3.719e-20	-10.8801	FABm
MYZPE13164_0_v1.0_000024940	2.15042e-69	1.35385e-68	-11.1806	FABm
MYZPE13164_0_v1.0_000025090	1.35889e-84	1.05686e-83	-12.1562	FABm
MYZPE13164_0_v1.0_000025600	1.88893e-21	4.94529e-21	-13.668	FABm
MYZPE13164_0_v1.0_000025720	7.52928e-173	1.49516e-171	-18.9938	FABm
MYZPE13164_0_v1.0_000025960	7.63434e-241	2.59134e-239	-13.3789	FABm
MYZPE13164_0_v1.0_000026070	1.10782e-50	5.17695e-50	-21.639	FABm
MYZPE13164_0_v1.0_000026560	5.37288e-56	2.73083e-55	-11.1984	FABm
MYZPE13164_0_v1.0_000027000	3.31034e-104	3.33216e-103	-11.6783	FABm
MYZPE13164_0_v1.0_000027190	0	0	-10.8392	FABm
MYZPE13164_0_v1.0_000027910	1.19707e-69	7.58002e-69	-10.0417	FABm
MYZPE13164_0_v1.0_000027920	4.12472e-170	7.93883e-169	-11.5164	FABm
MYZPE13164_0_v1.0_000028170	2.73134e-17	6.42992e-17	-15.0632	FABm
MYZPE13164_0_v1.0_000028210	0	0	-10.0613	FABm
MYZPE13164_0_v1.0_000028330	7.26629e-205	1.83382e-203	-11.2512	FABm
MYZPE13164_0_v1.0_000028440	3.20211e-10	6.09477e-10	-13.995	FABm
MYZPE13164_0_v1.0_000029070	2.60168e-62	1.46992e-61	-13.2157	FABm
MYZPE13164_0_v1.0_000029090	5.91735e-68	3.64419e-67	-14.9986	FABm
MYZPE13164_0_v1.0_000029570	1.58048e-231	4.99669e-230	-18.2647	FABm
MYZPE13164_0_v1.0_000029580	4.63713e-75	3.21019e-74	-10.859	FABm
MYZPE13164_0_v1.0_000029590	1.90833e-192	4.39788e-191	-12.111	FABm
MYZPE13164_0_v1.0_000029690	2.08575e-10	3.99774e-10	-13.4997	FABm
MYZPE13164_0_v1.0_000030450	2.53121e-05	3.89231e-05	-10.4322	FABm
MYZPE13164_0_v1.0_000030650	2.9502e-65	1.73629e-64	-11.5845	FABm
MYZPE13164_0_v1.0_000030850	7.44047e-55	3.71699e-54	-12.9564	FABm
MYZPE13164_0_v1.0_000031030	1.85659e-88	1.52665e-87	-13.7365	FABm
MYZPE13164_0_v1.0_000031170	9.14809e-21	2.35005e-20	-10.5111	FABm
MYZPE13164_0_v1.0_000031200	6.97307e-98	6.46197e-97	-13.8661	FABm
MYZPE13164_0_v1.0_000031530	6.77433e-66	4.02477e-65	-17.4441	FABm
MYZPE13164_0_v1.0_000031960	1.37735e-91	1.18023e-90	-15.3689	FABm
MYZPE13164_0_v1.0_000031970	1.2422e-69	7.85445e-69	-20.4579	FABm
MYZPE13164_0_v1.0_000032420	2.21661e-153	3.67645e-152	-13.5031	FABm
MYZPE13164_0_v1.0_000032520	2.31984e-306	1.29399e-304	-12.2459	FABm
MYZPE13164_0_v1.0_000032610	1.44097e-55	7.28166e-55	-10.1867	FABm
MYZPE13164_0_v1.0_000032920	6.19946e-67	3.73904e-66	-13.8003	FABm
MYZPE13164_0_v1.0_000033110	3.78853e-280	1.66721e-278	-14.2506	FABm
MYZPE13164_0_v1.0_000033180	5.1662e-16	1.17941e-15	-11.7978	FABm
MYZPE13164_0_v1.0_000033350	1.29289e-20	3.30577e-20	-10.4292	FABm
MYZPE13164_0_v1.0_000033490	7.74014e-47	3.39425e-46	-10.6686	FABm
MYZPE13164_0_v1.0_000033710	3.99441e-29	1.25064e-28	-14.2602	FABm
MYZPE13164_0_v1.0_000034100	1.35043e-234	4.39635e-233	-11.4909	FABm
MYZPE13164_0_v1.0_000034120	3.68939e-44	1.54074e-43	-10.91	FABm
MYZPE13164_0_v1.0_000034130	3.1651e-89	2.63228e-88	-11.1793	FABm
MYZPE13164_0_v1.0_000034190	0	0	-14.308	FABm
MYZPE13164_0_v1.0_000034230	9.05297e-37	3.32411e-36	-10.9276	FABm
MYZPE13164_0_v1.0_000034240	2.25476e-297	1.14137e-295	-11.5182	FABm
MYZPE13164_0_v1.0_000034310	0	0	-22.2665	FABm
MYZPE13164_0_v1.0_000034570	0	0	-10.8517	FABm
MYZPE13164_0_v1.0_000034780	0.000144554	0.00021018	-17.1203	FABm
MYZPE13164_0_v1.0_000034900	7.03648e-104	7.03436e-103	-12.3583	FABm
MYZPE13164_0_v1.0_000034920	0	0	-11.3508	FABm
MYZPE13164_0_v1.0_000034960	4.28845e-67	2.59182e-66	-17.1293	FABm
MYZPE13164_0_v1.0_000034980	6.63823e-169	1.2583e-167	-15.9367	FABm
MYZPE13164_0_v1.0_000035090	1.27353e-30	4.11238e-30	-14.5921	FABm
MYZPE13164_0_v1.0_000035430	9.85569e-104	9.7746e-103	-10.4321	FABm
MYZPE13164_0_v1.0_000035480	7.31736e-114	8.26848e-113	-10.6066	FABm
MYZPE13164_0_v1.0_000035520	8.91356e-49	4.04033e-48	-10.4495	FABm
MYZPE13164_0_v1.0_000035660	6.78994e-75	4.67101e-74	-11.434	FABm
MYZPE13164_0_v1.0_000035860	1.14904e-13	2.43763e-13	-10.8185	FABm
MYZPE13164_0_v1.0_000035990	1.34305e-44	5.64645e-44	-15.0624	FABm
MYZPE13164_0_v1.0_000036100	1.19953e-213	3.31378e-212	-16.0004	FABm
MYZPE13164_0_v1.0_000036140	1.82401e-70	1.17539e-69	-11.8244	FABm
MYZPE13164_0_v1.0_000036520	2.43559e-142	3.67747e-141	-12.9314	FABm
MYZPE13164_0_v1.0_000036570	1.46483e-129	1.94659e-128	-12.8931	FABm
MYZPE13164_0_v1.0_000036720	0.00233538	0.00300143	-10.3944	FABm
MYZPE13164_0_v1.0_000036730	3.6528e-114	4.14363e-113	-10.4352	FABm
MYZPE13164_0_v1.0_000036740	1.55289e-65	9.17625e-65	-18.7413	FABm
MYZPE13164_0_v1.0_000036790	1.25425e-24	3.54434e-24	-13.7685	FABm
MYZPE13164_0_v1.0_000037130	5.36913e-86	4.25514e-85	-11.6702	FABm
MYZPE13164_0_v1.0_000037450	8.74813e-32	2.88226e-31	-10.8504	FABm
MYZPE13164_0_v1.0_000037460	1.28409e-35	4.61627e-35	-13.019	FABm
MYZPE13164_0_v1.0_000038110	5.32602e-104	5.3366e-103	-15.9442	FABm
MYZPE13164_0_v1.0_000038330	0	0	-12.2602	FABm
MYZPE13164_0_v1.0_000038370	3.91303e-43	1.60655e-42	-14.9486	FABm
MYZPE13164_0_v1.0_000038390	2.19251e-70	1.41181e-69	-11.4877	FABm
MYZPE13164_0_v1.0_000038570	0	0	-13.5873	FABm
MYZPE13164_0_v1.0_000038910	8.42221e-71	5.45938e-70	-15.0822	FABm
MYZPE13164_0_v1.0_000039180	1.05343e-89	8.83649e-89	-13.181	FABm
MYZPE13164_0_v1.0_000039250	2.18724e-57	1.14491e-56	-18.4312	FABm
MYZPE13164_0_v1.0_000039300	3.05195e-07	5.19375e-07	-10.2333	FABm
MYZPE13164_0_v1.0_000039420	1.66368e-22	4.47328e-22	-12.466	FABm
MYZPE13164_0_v1.0_000039470	5.99579e-46	2.58275e-45	-13.1231	FABm
MYZPE13164_0_v1.0_000039720	9.10738e-66	5.39625e-65	-20.2945	FABm
MYZPE13164_0_v1.0_000039740	1.53417e-33	5.24406e-33	-11.9796	FABm
MYZPE13164_0_v1.0_000039990	0	0	-13.1422	FABm
MYZPE13164_0_v1.0_000040010	2.39731e-94	2.12276e-93	-10.0256	FABm
MYZPE13164_0_v1.0_000040600	4.14478e-102	4.04202e-101	-14.8496	FABm
MYZPE13164_0_v1.0_000040690	6.15632e-142	9.26341e-141	-13.8166	FABm
MYZPE13164_0_v1.0_000040740	4.51466e-301	2.35336e-299	-12.5388	FABm
MYZPE13164_0_v1.0_000041280	1.69567e-148	2.68043e-147	-12.4843	FABm
MYZPE13164_0_v1.0_000041340	1.06871e-204	2.68938e-203	-17.3396	FABm
MYZPE13164_0_v1.0_000041650	8.34754e-50	3.84345e-49	-12.5563	FABm
MYZPE13164_0_v1.0_000042040	5.16205e-174	1.04402e-172	-21.6876	FABm
MYZPE13164_0_v1.0_000042090	1.10569e-27	3.35399e-27	-11.6856	FABm
MYZPE13164_0_v1.0_000042670	8.6471e-121	1.05615e-119	-10.3698	FABm
MYZPE13164_0_v1.0_000043150	6.6664e-42	2.66819e-41	-10.5138	FABm
MYZPE13164_0_v1.0_000043540	2.38844e-155	4.03791e-154	-12.9073	FABm
MYZPE13164_0_v1.0_000043950	1.15503e-34	4.05088e-34	-10.455	FABm
MYZPE13164_0_v1.0_000044030	1.91286e-37	7.10417e-37	-13.692	FABm
MYZPE13164_0_v1.0_000044080	3.7437e-09	6.87459e-09	-13.9183	FABm
MYZPE13164_0_v1.0_000044090	3.5869e-154	5.99461e-153	-12.5703	FABm
MYZPE13164_0_v1.0_000044240	5.88409e-87	4.74922e-86	-10.0867	FABm
MYZPE13164_0_v1.0_000044380	0	0	-20.7785	FABm
MYZPE13164_0_v1.0_000044690	1.25559e-23	3.46429e-23	-10.2124	FABm
MYZPE13164_0_v1.0_000044810	5.53976e-31	1.79947e-30	-10.8338	FABm
MYZPE13164_0_v1.0_000044950	1.49928e-82	1.14271e-81	-15.7478	FABm
MYZPE13164_0_v1.0_000045070	1.00767e-29	3.19266e-29	-10.5981	FABm
MYZPE13164_0_v1.0_000045080	7.48257e-114	8.44427e-113	-12.644	FABm
MYZPE13164_0_v1.0_000045140	1.42073e-165	2.62486e-164	-14.1044	FABm
MYZPE13164_0_v1.0_000045150	5.04116e-116	5.85507e-115	-18.9505	FABm
MYZPE13164_0_v1.0_000045520	5.94285e-75	4.0947e-74	-11.9845	FABm
MYZPE13164_0_v1.0_000045540	1.20365e-19	3.00221e-19	-16.1658	FABm
MYZPE13164_0_v1.0_000045590	4.14904e-115	4.78717e-114	-13.6361	FABm
MYZPE13164_0_v1.0_000045630	2.51539e-210	6.7571e-209	-14.9934	FABm
MYZPE13164_0_v1.0_000046060	0.00299137	0.00378397	-11.3729	FABm
MYZPE13164_0_v1.0_000046150	9.53128e-108	1.00203e-106	-11.3185	FABm
MYZPE13164_0_v1.0_000046320	5.79864e-100	5.51964e-99	-12.9973	FABm
MYZPE13164_0_v1.0_000046350	1.89637e-26	5.5954e-26	-10.7784	FABm
MYZPE13164_0_v1.0_000046520	0	0	-12.9312	FABm
MYZPE13164_0_v1.0_000046530	2.15685e-59	1.16451e-58	-14.0122	FABm
MYZPE13164_0_v1.0_000046550	5.0529e-156	8.60896e-155	-10.3085	FABm
MYZPE13164_0_v1.0_000046570	2.82426e-141	4.19916e-140	-10.8633	FABm
MYZPE13164_0_v1.0_000046970	8.80756e-07	1.46497e-06	-16.2296	FABm
MYZPE13164_0_v1.0_000046990	1.05771e-22	2.85446e-22	-14.9604	FABm
MYZPE13164_0_v1.0_000047210	1.04797e-128	1.37181e-127	-11.6208	FABm
MYZPE13164_0_v1.0_000047460	1.10862e-23	3.06651e-23	-10.8105	FABm
MYZPE13164_0_v1.0_000047500	6.39832e-45	2.70426e-44	-13.1613	FABm
MYZPE13164_0_v1.0_000047640	1.2407e-40	4.8723e-40	-12.719	FABm
MYZPE13164_0_v1.0_000047780	0	0	-18.2787	FABm
MYZPE13164_0_v1.0_000048470	9.11666e-109	9.68906e-108	-12.4799	FABm
MYZPE13164_0_v1.0_000048480	3.8948e-37	1.4416e-36	-11.572	FABm
MYZPE13164_0_v1.0_000048490	3.45014e-07	5.84864e-07	-10.2989	FABm
MYZPE13164_0_v1.0_000048660	3.7038e-186	8.10886e-185	-13.503	FABm
MYZPE13164_0_v1.0_000048670	3.89336e-105	3.97383e-104	-13.856	FABm
MYZPE13164_0_v1.0_000048790	4.38226e-97	4.01853e-96	-11.9237	FABm
MYZPE13164_0_v1.0_000048860	4.53465e-14	9.78358e-14	-10.3429	FABm
MYZPE13164_0_v1.0_000049350	1.82463e-215	5.12144e-214	-18.5174	FABm
MYZPE13164_0_v1.0_000049410	2.05029e-81	1.54386e-80	-15.6433	FABm
MYZPE13164_0_v1.0_000049440	7.17381e-19	1.75534e-18	-14.1206	FABm
MYZPE13164_0_v1.0_000049660	6.89337e-08	1.20422e-07	-10.8835	FABm
MYZPE13164_0_v1.0_000049760	5.67149e-105	5.76186e-104	-11.4927	FABm
MYZPE13164_0_v1.0_000049830	7.21641e-24	2.00116e-23	-10.3596	FABm
MYZPE13164_0_v1.0_000049980	1.26371e-214	3.51326e-213	-10.2848	FABm
MYZPE13164_0_v1.0_000050050	1.02775e-305	5.69645e-304	-17.6266	FABm
MYZPE13164_0_v1.0_000050170	1.50092e-85	1.18203e-84	-13.344	FABm
MYZPE13164_0_v1.0_000050230	9.13921e-53	4.41452e-52	-13.573	FABm
MYZPE13164_0_v1.0_000050310	8.01936e-71	5.2021e-70	-13.2638	FABm
MYZPE13164_0_v1.0_000050320	1.20368e-135	1.68927e-134	-10.3776	FABm
MYZPE13164_0_v1.0_000050560	3.91609e-18	9.40093e-18	-11.3185	FABm
MYZPE13164_0_v1.0_000050740	3.0748e-158	5.36396e-157	-15.9484	FABm
MYZPE13164_0_v1.0_000050750	1.20648e-70	7.79745e-70	-16.6934	FABm
MYZPE13164_0_v1.0_000051150	5.00965e-35	1.77258e-34	-10.837	FABm
MYZPE13164_0_v1.0_000051180	5.67089e-53	2.74831e-52	-11.3868	FABm
MYZPE13164_0_v1.0_000051240	4.02525e-68	2.49473e-67	-11.0603	FABm
MYZPE13164_0_v1.0_000051360	1.04882e-22	2.83134e-22	-10.5478	FABm
MYZPE13164_0_v1.0_000051380	2.05546e-165	3.78955e-164	-14.4978	FABm
MYZPE13164_0_v1.0_000051480	7.8366e-36	2.82419e-35	-12.5343	FABm
MYZPE13164_0_v1.0_000051500	1.0247e-62	5.79695e-62	-10.2501	FABm
MYZPE13164_0_v1.0_000051530	8.19033e-58	4.31303e-57	-16.9382	FABm
MYZPE13164_0_v1.0_000051590	3.27778e-52	1.56599e-51	-12.6295	FABm
MYZPE13164_0_v1.0_000051770	6.58737e-105	6.67685e-104	-12.1125	FABm
MYZPE13164_0_v1.0_000051940	2.22644e-41	8.8425e-41	-13.4795	FABm
MYZPE13164_0_v1.0_000051980	1.85997e-21	4.8724e-21	-11.6496	FABm
MYZPE13164_0_v1.0_000052350	1.12879e-52	5.44041e-52	-20.9523	FABm
MYZPE13164_0_v1.0_000052390	2.59699e-126	3.32011e-125	-10.6631	FABm
MYZPE13164_0_v1.0_000052440	1.12994e-87	9.17078e-87	-10.5347	FABm
MYZPE13164_0_v1.0_000052610	8.33524e-159	1.46576e-157	-13.2217	FABm
MYZPE13164_0_v1.0_000053500	2.21747e-85	1.74319e-84	-11.594	FABm
MYZPE13164_0_v1.0_000053510	1.97297e-57	1.03399e-56	-11.5785	FABm
MYZPE13164_0_v1.0_000053520	2.21209e-42	8.97272e-42	-13.4145	FABm
MYZPE13164_0_v1.0_000054050	6.94858e-74	4.70984e-73	-10.5003	FABm
MYZPE13164_0_v1.0_000054090	2.30647e-279	9.99928e-278	-19.8175	FABm
MYZPE13164_0_v1.0_000054260	8.84167e-207	2.28406e-205	-13.438	FABm
MYZPE13164_0_v1.0_000054290	7.02015e-55	3.51102e-54	-10.9974	FABm
MYZPE13164_0_v1.0_000054310	6.74544e-121	8.25031e-120	-14.6353	FABm
MYZPE13164_0_v1.0_000054320	1.04669e-132	1.43222e-131	-10.386	FABm
MYZPE13164_0_v1.0_000054450	3.50302e-30	1.12165e-29	-21.6318	FABm
MYZPE13164_0_v1.0_000054600	2.96688e-188	6.66206e-187	-11.8535	FABm
MYZPE13164_0_v1.0_000054610	1.01425e-63	5.81294e-63	-11.738	FABm
MYZPE13164_0_v1.0_000054860	4.18558e-157	7.21548e-156	-10.7799	FABm
MYZPE13164_0_v1.0_000054870	1.75814e-10	3.37943e-10	-10.0814	FABm
MYZPE13164_0_v1.0_000054880	1.61223e-24	4.53983e-24	-13.2698	FABm
MYZPE13164_0_v1.0_000055300	0	0	-11.4926	FABm
MYZPE13164_0_v1.0_000055340	0	0	-21.4957	FABm
MYZPE13164_0_v1.0_000055900	3.50942e-145	5.4299e-144	-11.6533	FABm
MYZPE13164_0_v1.0_000056650	7.62379e-266	2.99391e-264	-11.9315	FABm
MYZPE13164_0_v1.0_000057100	2.7539e-297	1.38603e-295	-10.1305	FABm
MYZPE13164_0_v1.0_000057140	3.66068e-32	1.21893e-31	-14.2222	FABm
MYZPE13164_0_v1.0_000057150	3.32159e-14	7.18407e-14	-10.5585	FABm
MYZPE13164_0_v1.0_000057540	7.83579e-48	3.50643e-47	-10.3498	FABm
MYZPE13164_0_v1.0_000057570	1.10873e-08	2.00321e-08	-11.8282	FABm
MYZPE13164_0_v1.0_000057660	5.79754e-210	1.5479e-208	-12.6293	FABm
MYZPE13164_0_v1.0_000057750	3.31966e-162	5.95726e-161	-11.0464	FABm
MYZPE13164_0_v1.0_000057860	7.61708e-65	4.45297e-64	-11.0125	FABm
MYZPE13164_0_v1.0_000057940	1.19976e-141	1.79909e-140	-14.9853	FABm
MYZPE13164_0_v1.0_000057950	4.69136e-77	3.35105e-76	-14.9438	FABm
MYZPE13164_0_v1.0_000058090	1.3726e-114	1.56924e-113	-10.0149	FABm
MYZPE13164_0_v1.0_000058500	6.47821e-111	7.05621e-110	-13.6176	FABm
MYZPE13164_0_v1.0_000058650	8.17082e-40	3.14803e-39	-12.8849	FABm
MYZPE13164_0_v1.0_000058690	3.80669e-99	3.58457e-98	-13.9453	FABm
MYZPE13164_0_v1.0_000058730	0.00143752	0.0018942	-10.1067	FABm
MYZPE13164_0_v1.0_000058850	2.9713e-276	1.25704e-274	-10.7556	FABm
MYZPE13164_0_v1.0_000059290	0	0	-29.8606	FABm
MYZPE13164_0_v1.0_000059370	1.2302e-146	1.91696e-145	-11.0281	FABm
MYZPE13164_0_v1.0_000059450	3.24957e-54	1.59784e-53	-15.3425	FABm
MYZPE13164_0_v1.0_000059570	8.42598e-15	1.85261e-14	-11.9968	FABm
MYZPE13164_0_v1.0_000059600	0	0	-12.7633	FABm
MYZPE13164_0_v1.0_000059630	3.65895e-21	9.50541e-21	-14.4061	FABm
MYZPE13164_0_v1.0_000060020	1.12225e-91	9.62581e-91	-20.7345	FABm
MYZPE13164_0_v1.0_000060150	7.80775e-32	2.5802e-31	-13.1099	FABm
MYZPE13164_0_v1.0_000060460	3.0212e-28	9.2639e-28	-10.5266	FABm
MYZPE13164_0_v1.0_000060530	0	0	-11.8137	FABm
MYZPE13164_0_v1.0_000060670	7.58131e-39	2.87661e-38	-11.3264	FABm
MYZPE13164_0_v1.0_000060940	1.26176e-12	2.60115e-12	-12.2312	FABm
MYZPE13164_0_v1.0_000061290	9.50069e-122	1.16855e-120	-12.3509	FABm
MYZPE13164_0_v1.0_000061720	0	0	-13.6012	FABm
MYZPE13164_0_v1.0_000061760	6.64166e-225	2.0266e-223	-13.8695	FABm
MYZPE13164_0_v1.0_000061820	6.24588e-16	1.42367e-15	-15.5212	FABm
MYZPE13164_0_v1.0_000061990	2.4853e-68	1.54469e-67	-10.8734	FABm
MYZPE13164_0_v1.0_000062080	1.91344e-35	6.84503e-35	-15.8487	FABm
MYZPE13164_0_v1.0_000062120	7.63316e-246	2.67385e-244	-10.7693	FABm
MYZPE13164_0_v1.0_000062130	9.34199e-95	8.33956e-94	-11.6636	FABm
MYZPE13164_0_v1.0_000062320	6.35553e-78	4.57335e-77	-15.98	FABm
MYZPE13164_0_v1.0_000062380	6.76838e-295	3.29295e-293	-11.5301	FABm
MYZPE13164_0_v1.0_000062640	4.12594e-61	2.28685e-60	-13.4024	FABm
MYZPE13164_0_v1.0_000062650	4.71234e-124	5.87858e-123	-12.7084	FABm
MYZPE13164_0_v1.0_000062860	4.10374e-19	1.00921e-18	-17.4686	FABm
MYZPE13164_0_v1.0_000062960	9.94392e-20	2.48665e-19	-11.2635	FABm
MYZPE13164_0_v1.0_000062970	0	0	-14.6175	FABm
MYZPE13164_0_v1.0_000062980	1.40025e-163	2.54409e-162	-10.9094	FABm
MYZPE13164_0_v1.0_000063000	0	0	-16.6284	FABm
MYZPE13164_0_v1.0_000063360	3.61876e-45	1.54138e-44	-21.1984	FABm
MYZPE13164_0_v1.0_000063370	9.97756e-05	0.000146951	-10.0603	FABm
MYZPE13164_0_v1.0_000063380	0.000412017	0.000576202	-10.969	FABm
MYZPE13164_0_v1.0_000063710	7.83043e-168	1.46839e-166	-15.3836	FABm
MYZPE13164_0_v1.0_000063730	5.9475e-128	7.7622e-127	-11.7993	FABm
MYZPE13164_0_v1.0_000063960	1.76288e-43	7.26503e-43	-10.0761	FABm
MYZPE13164_0_v1.0_000064000	6.81958e-50	3.14489e-49	-11.1056	FABm
MYZPE13164_0_v1.0_000064520	3.04334e-113	3.39944e-112	-13.9895	FABm
MYZPE13164_0_v1.0_000064810	2.90862e-19	7.18528e-19	-14.0904	FABm
MYZPE13164_0_v1.0_000065020	8.29341e-81	6.18114e-80	-12.377	FABm
MYZPE13164_0_v1.0_000065030	2.99706e-263	1.15116e-261	-10.9963	FABm
MYZPE13164_0_v1.0_000065090	1.7888e-129	2.36991e-128	-12.9226	FABm
MYZPE13164_0_v1.0_000065740	6.44316e-105	6.53824e-104	-19.1244	FABm
MYZPE13164_0_v1.0_000065760	2.53325e-15	5.66945e-15	-11.6781	FABm
MYZPE13164_0_v1.0_000065810	3.65528e-42	1.47446e-41	-11.1368	FABm
MYZPE13164_0_v1.0_000066280	4.38991e-23	1.19354e-22	-13.3207	FABm
MYZPE13164_0_v1.0_000066360	5.86438e-41	2.31127e-40	-11.2455	FABm
MYZPE13164_0_v1.0_000066410	2.72803e-21	7.11656e-21	-11.129	FABm
MYZPE13164_0_v1.0_000066460	8.71735e-55	4.34496e-54	-13.9193	FABm
MYZPE13164_0_v1.0_000066470	0	0	-15.3036	FABm
MYZPE13164_0_v1.0_000066820	3.12569e-39	1.19219e-38	-17.7059	FABm
MYZPE13164_0_v1.0_000066830	2.21573e-24	6.22121e-24	-11.6689	FABm
MYZPE13164_0_v1.0_000066840	1.52163e-121	1.86893e-120	-12.8665	FABm
MYZPE13164_0_v1.0_000067650	1.82754e-38	6.8955e-38	-15.2422	FABm
MYZPE13164_0_v1.0_000067820	2.32168e-166	4.29847e-165	-10.8831	FABm
MYZPE13164_0_v1.0_000067860	6.89538e-204	1.72529e-202	-13.9787	FABm
MYZPE13164_0_v1.0_000068430	4.41555e-50	2.04487e-49	-10.4373	FABm
MYZPE13164_0_v1.0_000068580	7.33262e-128	9.5557e-127	-12.9668	FABm
MYZPE13164_0_v1.0_000068640	2.60637e-56	1.33401e-55	-12.1038	FABm
MYZPE13164_0_v1.0_000068660	3.45622e-38	1.30014e-37	-11.2396	FABm
MYZPE13164_0_v1.0_000068780	2.46945e-42	1.00073e-41	-12.2825	FABm
MYZPE13164_0_v1.0_000068850	0	3.32583e-307	-13.3022	FABm
MYZPE13164_0_v1.0_000068940	5.80153e-179	1.21546e-177	-10.3396	FABm
MYZPE13164_0_v1.0_000069220	2.80441e-25	8.05749e-25	-10.9096	FABm
MYZPE13164_0_v1.0_000069300	3.16277e-106	3.28559e-105	-11.2834	FABm
MYZPE13164_0_v1.0_000069340	4.17746e-17	9.79478e-17	-11.4762	FABm
MYZPE13164_0_v1.0_000069420	3.02891e-130	4.07453e-129	-12.4087	FABm
MYZPE13164_0_v1.0_000069440	4.89692e-39	1.8629e-38	-11.1537	FABm
MYZPE13164_0_v1.0_000069450	0	0	-11.9536	FABm
MYZPE13164_0_v1.0_000069480	2.22974e-16	5.13317e-16	-10.114	FABm
MYZPE13164_0_v1.0_000069520	1.10678e-69	7.01337e-69	-11.3742	FABm
MYZPE13164_0_v1.0_000069580	1.92444e-207	5.0009e-206	-11.4723	FABm
MYZPE13164_0_v1.0_000069630	1.19235e-64	6.92887e-64	-11.7041	FABm
MYZPE13164_0_v1.0_000070210	1.13114e-21	2.97919e-21	-12.0163	FABm
MYZPE13164_0_v1.0_000070360	3.53776e-121	4.33306e-120	-16.2408	FABm
MYZPE13164_0_v1.0_000070380	4.25794e-119	5.11499e-118	-10.4162	FABm
MYZPE13164_0_v1.0_000071000	1.71138e-100	1.63973e-99	-12.6557	FABm
MYZPE13164_0_v1.0_000071010	2.05514e-52	9.85628e-52	-16.6135	FABm
MYZPE13164_0_v1.0_000071150	1.09779e-135	1.54313e-134	-11.4751	FABm
MYZPE13164_0_v1.0_000071210	2.00709e-290	9.34937e-289	-15.2553	FABm
MYZPE13164_0_v1.0_000071700	1.02711e-118	1.22879e-117	-12.2991	FABm
MYZPE13164_0_v1.0_000072020	7.95836e-119	9.53408e-118	-11.8665	FABm
MYZPE13164_0_v1.0_000072080	1.3476e-101	1.30403e-100	-10.4308	FABm
MYZPE13164_0_v1.0_000072240	5.52713e-97	5.06308e-96	-11.1067	FABm
MYZPE13164_0_v1.0_000072590	5.17569e-19	1.26997e-18	-10.1414	FABm
MYZPE13164_0_v1.0_000072610	3.37751e-119	4.06851e-118	-10.8425	FABm
MYZPE13164_0_v1.0_000072620	4.72201e-51	2.21491e-50	-12.2325	FABm
MYZPE13164_0_v1.0_000073160	8.54738e-131	1.15335e-129	-13.1728	FABm
MYZPE13164_0_v1.0_000073170	2.14237e-54	1.05818e-53	-14.0202	FABm
MYZPE13164_0_v1.0_000073390	1.36896e-07	2.36086e-07	-10.6697	FABm
MYZPE13164_0_v1.0_000073470	4.33055e-75	3.00033e-74	-12.0071	FABm
MYZPE13164_0_v1.0_000073600	3.24535e-207	8.4085e-206	-20.3578	FABm
MYZPE13164_0_v1.0_000073650	6.9047e-44	2.86981e-43	-12.6568	FABm
MYZPE13164_0_v1.0_000074120	3.10358e-15	6.92463e-15	-10.5663	FABm
MYZPE13164_0_v1.0_000074140	0	0	-18.7813	FABm
MYZPE13164_0_v1.0_000074230	7.56538e-278	3.21615e-276	-12.3521	FABm
MYZPE13164_0_v1.0_000074550	2.46459e-24	6.90885e-24	-12.9491	FABm
MYZPE13164_0_v1.0_000075280	3.5073e-93	3.05012e-92	-14.3579	FABm
MYZPE13164_0_v1.0_000075340	2.09751e-173	4.22268e-172	-11.6862	FABm
MYZPE13164_0_v1.0_000075390	3.22508e-77	2.31123e-76	-12.9674	FABm
MYZPE13164_0_v1.0_000075560	1.8817e-85	1.48057e-84	-12.659	FABm
MYZPE13164_0_v1.0_000075590	1.75529e-31	5.74429e-31	-12.7966	FABm
MYZPE13164_0_v1.0_000075600	2.26661e-132	3.08223e-131	-10.2243	FABm
MYZPE13164_0_v1.0_000075610	0	0	-14.4234	FABm
MYZPE13164_0_v1.0_000075970	1.24823e-274	5.18065e-273	-14.5845	FABm
MYZPE13164_0_v1.0_000076120	4.5403e-135	6.33137e-134	-10.9338	FABm
MYZPE13164_0_v1.0_000076210	8.41773e-260	3.1503e-258	-11.0689	FABm
MYZPE13164_0_v1.0_000076330	6.53946e-126	8.30425e-125	-10.3304	FABm
MYZPE13164_0_v1.0_000076370	3.87505e-53	1.88111e-52	-12.1332	FABm
MYZPE13164_0_v1.0_000076420	2.91654e-30	9.3626e-30	-10.0384	FABm
MYZPE13164_0_v1.0_000076540	9.05966e-209	2.38972e-207	-10.3155	FABm
MYZPE13164_0_v1.0_000076560	1.45116e-114	1.65689e-113	-10.3211	FABm
MYZPE13164_0_v1.0_000076580	0	0	-25.2112	FABm
MYZPE13164_0_v1.0_000076600	1.81009e-16	4.17697e-16	-13.8048	FABm
MYZPE13164_0_v1.0_000076610	2.32565e-63	1.32595e-62	-14.7138	FABm
MYZPE13164_0_v1.0_000076640	2.65632e-60	1.45754e-59	-13.5674	FABm
MYZPE13164_0_v1.0_000076700	2.82722e-25	8.12034e-25	-11.0944	FABm
MYZPE13164_0_v1.0_000076830	3.72668e-06	6.00697e-06	-10.8658	FABm
MYZPE13164_0_v1.0_000077050	3.47219e-124	4.33769e-123	-13.9941	FABm
MYZPE13164_0_v1.0_000077210	1.53135e-169	2.94091e-168	-10.1041	FABm
MYZPE13164_0_v1.0_000077250	3.52315e-92	3.03676e-91	-10.6656	FABm
MYZPE13164_0_v1.0_000077450	2.56938e-11	5.07579e-11	-14.5665	FABm
MYZPE13164_0_v1.0_000077670	1.58183e-66	9.50765e-66	-13.4838	FABm
MYZPE13164_0_v1.0_000078030	3.54392e-77	2.53557e-76	-11.8651	FABm
MYZPE13164_0_v1.0_000078060	1.10788e-42	4.51682e-42	-14.5427	FABm
MYZPE13164_0_v1.0_000078180	0	0	-21.4295	FABm
MYZPE13164_0_v1.0_000078300	2.2107e-179	4.6763e-178	-13.4098	FABm
MYZPE13164_0_v1.0_000078760	1.08659e-13	2.30683e-13	-11.0549	FABm
MYZPE13164_0_v1.0_000079360	3.82022e-40	1.48425e-39	-16.1274	FABm
MYZPE13164_0_v1.0_000079860	7.09008e-35	2.50364e-34	-11.8429	FABm
MYZPE13164_0_v1.0_000080880	3.0169e-149	4.8124e-148	-14.4178	FABm
MYZPE13164_0_v1.0_000080950	4.90533e-14	1.05573e-13	-10.1615	FABm
MYZPE13164_0_v1.0_000080970	4.71368e-45	2.00094e-44	-14.3144	FABm
MYZPE13164_0_v1.0_000081000	8.34672e-75	5.73295e-74	-11.796	FABm
MYZPE13164_0_v1.0_000081040	5.74878e-130	7.68612e-129	-11.7528	FABm
MYZPE13164_0_v1.0_000081560	3.2695e-15	7.28554e-15	-13.696	FABm
MYZPE13164_0_v1.0_000082300	2.29448e-228	7.17628e-227	-11.0146	FABm
MYZPE13164_0_v1.0_000082530	0	0	-30.2232	FABm
MYZPE13164_0_v1.0_000082920	1.77954e-215	5.01097e-214	-17.8223	FABm
MYZPE13164_0_v1.0_000082930	6.02622e-32	1.99825e-31	-10.7617	FABm
MYZPE13164_0_v1.0_000083230	1.07023e-109	1.14158e-108	-13.5416	FABm
MYZPE13164_0_v1.0_000083270	7.23617e-136	1.0188e-134	-12.7501	FABm
MYZPE13164_0_v1.0_000083370	3.01641e-113	3.37366e-112	-15.7104	FABm
MYZPE13164_0_v1.0_000084090	0	0	-10.449	FABm
MYZPE13164_0_v1.0_000084600	8.52195e-23	2.30339e-22	-10.8436	FABm
MYZPE13164_0_v1.0_000084740	6.25368e-30	1.99366e-29	-12.2475	FABm
MYZPE13164_0_v1.0_000084940	4.79366e-19	1.17788e-18	-11.0083	FABm
MYZPE13164_0_v1.0_000085270	2.03628e-150	3.29012e-149	-12.1737	FABm
MYZPE13164_0_v1.0_000085570	8.34932e-31	2.70107e-30	-15.3258	FABm
MYZPE13164_0_v1.0_000085580	0	0	-12.1984	FABm
MYZPE13164_0_v1.0_000085650	7.7451e-24	2.14573e-23	-14.0105	FABm
MYZPE13164_0_v1.0_000085680	4.40698e-303	2.3677e-301	-11.0513	FABm
MYZPE13164_0_v1.0_000085750	4.05409e-232	1.29102e-230	-10.7836	FABm
MYZPE13164_0_v1.0_000085830	2.2503e-21	5.88084e-21	-11.1463	FABm
MYZPE13164_0_v1.0_000086720	9.91435e-168	1.8552e-166	-14.7121	FABm
MYZPE13164_0_v1.0_000086880	3.76979e-208	9.85475e-207	-13.9611	FABm
MYZPE13164_0_v1.0_000087990	0.00155142	0.00203572	-10.5053	FABm
MYZPE13164_0_v1.0_000088090	7.85327e-38	2.9378e-37	-10.4277	FABm
MYZPE13164_0_v1.0_000088520	4.04486e-44	1.68838e-43	-31.1852	FABm
MYZPE13164_0_v1.0_000088530	1.13347e-203	2.82797e-202	-23.9821	FABm
MYZPE13164_0_v1.0_000088690	0	0	-23.2325	FABm
MYZPE13164_0_v1.0_000088900	2.22042e-29	6.99461e-29	-11.384	FABm
MYZPE13164_0_v1.0_000089350	2.32855e-217	6.68589e-216	-10.5092	FABm
MYZPE13164_0_v1.0_000089360	9.93763e-46	4.25562e-45	-10.5714	FABm
MYZPE13164_0_v1.0_000089650	6.29551e-291	2.96409e-289	-16.3849	FABm
MYZPE13164_0_v1.0_000089660	4.30993e-106	4.47199e-105	-12.4077	FABm
MYZPE13164_0_v1.0_000089720	3.48469e-36	1.26311e-35	-10.5434	FABm
MYZPE13164_0_v1.0_000089910	1.41478e-79	1.04203e-78	-11.2982	FABm
MYZPE13164_0_v1.0_000090570	5.42421e-26	1.58445e-25	-14.3043	FABm
MYZPE13164_0_v1.0_000090600	3.34884e-28	1.02399e-27	-11.7677	FABm
MYZPE13164_0_v1.0_000091080	8.31314e-53	4.01994e-52	-12.7606	FABm
MYZPE13164_0_v1.0_000091510	2.73239e-89	2.27458e-88	-11.2147	FABm
MYZPE13164_0_v1.0_000092080	2.14251e-142	3.24055e-141	-14.4251	FABm
MYZPE13164_0_v1.0_000092190	7.89297e-45	3.33276e-44	-11.3949	FABm
MYZPE13164_0_v1.0_000092650	8.7663e-35	3.08684e-34	-13.7349	FABm
MYZPE13164_0_v1.0_000093010	3.90113e-26	1.14413e-25	-10.283	FABm
MYZPE13164_0_v1.0_000093250	0	0	-12.2775	FABm
MYZPE13164_0_v1.0_000093260	4.73919e-280	2.07514e-278	-11.9264	FABm
MYZPE13164_0_v1.0_000093480	3.65679e-116	4.25848e-115	-17.3933	FABm
MYZPE13164_0_v1.0_000093490	7.18099e-21	1.85069e-20	-16.5171	FABm
MYZPE13164_0_v1.0_000093510	1.12704e-25	3.26278e-25	-10.4331	FABm
MYZPE13164_0_v1.0_000093660	7.2209e-132	9.78885e-131	-13.15	FABm
MYZPE13164_0_v1.0_000094090	0	0	-11.9963	FABm
MYZPE13164_0_v1.0_000094820	0	0	-10.6933	FABm
MYZPE13164_0_v1.0_000095040	3.76676e-30	1.20566e-29	-10.2765	FABm
MYZPE13164_0_v1.0_000095230	3.72667e-212	1.02628e-210	-15.1473	FABm
MYZPE13164_0_v1.0_000095470	2.49024e-29	7.83048e-29	-10.178	FABm
MYZPE13164_0_v1.0_000095680	7.07998e-70	4.49941e-69	-12.4034	FABm
MYZPE13164_0_v1.0_000096190	3.06427e-288	1.41236e-286	-12.9464	FABm
MYZPE13164_0_v1.0_000096380	5.76292e-57	2.99335e-56	-12.4585	FABm
MYZPE13164_0_v1.0_000096410	1.20601e-34	4.22628e-34	-11.8429	FABm
MYZPE13164_0_v1.0_000096770	1.11053e-72	7.40695e-72	-10.9256	FABm
MYZPE13164_0_v1.0_000096780	8.79128e-32	2.89539e-31	-11.8962	FABm
MYZPE13164_0_v1.0_000096800	3.97411e-58	2.1067e-57	-13.4864	FABm
MYZPE13164_0_v1.0_000096830	1.42636e-58	7.62121e-58	-12.117	FABm
MYZPE13164_0_v1.0_000097460	8.70987e-173	1.72179e-171	-10.7959	FABm
MYZPE13164_0_v1.0_000097490	1.96701e-44	8.24199e-44	-11.6405	FABm
MYZPE13164_0_v1.0_000098060	9.15592e-305	5.01135e-303	-15.7211	FABm
MYZPE13164_0_v1.0_000098100	6.33482e-251	2.26434e-249	-10.5305	FABm
MYZPE13164_0_v1.0_000098110	2.71168e-129	3.58718e-128	-14.037	FABm
MYZPE13164_0_v1.0_000098480	2.28976e-73	1.54129e-72	-11.1142	FABm
MYZPE13164_0_v1.0_000098730	3.25918e-47	1.44224e-46	-11.3446	FABm
MYZPE13164_0_v1.0_000099360	3.30523e-34	1.14498e-33	-13.3416	FABm
MYZPE13164_0_v1.0_000099680	0	0	-13.6016	FABm
MYZPE13164_0_v1.0_000099740	3.65444e-23	9.95743e-23	-15.0558	FABm
MYZPE13164_0_v1.0_000099910	2.42173e-13	5.09073e-13	-10.3233	FABm
MYZPE13164_0_v1.0_000100130	7.05098e-89	5.83629e-88	-10.442	FABm
MYZPE13164_0_v1.0_000100160	8.45277e-25	2.40259e-24	-11.7192	FABm
MYZPE13164_0_v1.0_000100230	2.75181e-132	3.73621e-131	-19.3639	FABm
MYZPE13164_0_v1.0_000100240	6.96094e-138	9.99334e-137	-11.4397	FABm
MYZPE13164_0_v1.0_000100270	6.30462e-62	3.54604e-61	-16.0683	FABm
MYZPE13164_0_v1.0_000100340	2.00307e-19	4.96365e-19	-14.7306	FABm
MYZPE13164_0_v1.0_000102530	1.2899e-154	2.164e-153	-18.1867	FABm
MYZPE13164_0_v1.0_000102690	1.49001e-36	5.44595e-36	-11.1519	FABm
MYZPE13164_0_v1.0_000102720	5.9757e-14	1.282e-13	-15.8391	FABm
MYZPE13164_0_v1.0_000102760	0	0	-17.2944	FABm
MYZPE13164_0_v1.0_000103410	1.03251e-166	1.91975e-165	-10.9393	FABm
MYZPE13164_0_v1.0_000103750	0	0	-14.136	FABm
MYZPE13164_0_v1.0_000103790	2.51268e-175	5.12924e-174	-15.8835	FABm
MYZPE13164_0_v1.0_000103820	1.51546e-22	4.07849e-22	-10.4488	FABm
MYZPE13164_0_v1.0_000103970	9.20877e-97	8.40047e-96	-12.6252	FABm
MYZPE13164_0_v1.0_000104250	1.02717e-19	2.56716e-19	-10.0897	FABm
MYZPE13164_0_v1.0_000104400	5.57824e-236	1.82961e-234	-12.3331	FABm
MYZPE13164_0_v1.0_000104730	0	0	-12.1962	FABm
MYZPE13164_0_v1.0_000104950	4.72999e-253	1.71166e-251	-11.4234	FABm
MYZPE13164_0_v1.0_000105010	6.36685e-143	9.64649e-142	-11.6775	FABm
MYZPE13164_0_v1.0_000105060	7.59972e-46	3.26242e-45	-15.1736	FABm
MYZPE13164_0_v1.0_000105270	1.99077e-11	3.94968e-11	-10.6944	FABm
MYZPE13164_0_v1.0_000105280	3.25574e-06	5.26046e-06	-10.2379	FABm
MYZPE13164_0_v1.0_000105470	1.56003e-226	4.84459e-225	-11.2606	FABm
MYZPE13164_0_v1.0_000106260	0	0	-18.6278	FABm
MYZPE13164_0_v1.0_000106580	0	0	-14.6387	FABm
MYZPE13164_0_v1.0_000106590	4.63578e-39	1.76433e-38	-12.8516	FABm
MYZPE13164_0_v1.0_000106680	2.2982e-113	2.57368e-112	-14.0234	FABm
MYZPE13164_0_v1.0_000106720	3.44535e-62	1.94158e-61	-18.1858	FABm
MYZPE13164_0_v1.0_000107220	0	0	-13.6018	FABm
MYZPE13164_0_v1.0_000107470	4.74913e-69	2.97708e-68	-13.0374	FABm
MYZPE13164_0_v1.0_000107550	3.47195e-145	5.38144e-144	-12.4738	FABm
MYZPE13164_0_v1.0_000107560	1.23055e-59	6.66441e-59	-13.2237	FABm
MYZPE13164_0_v1.0_000109500	4.37167e-54	2.14358e-53	-16.7697	FABm
MYZPE13164_0_v1.0_000109870	2.29868e-173	4.61705e-172	-10.7047	FABm
MYZPE13164_0_v1.0_000110150	2.09133e-74	1.42748e-73	-15.7138	FABm
MYZPE13164_0_v1.0_000110200	2.83617e-51	1.33462e-50	-10.1947	FABm
MYZPE13164_0_v1.0_000110350	1.86237e-22	5.00288e-22	-10.5206	FABm
MYZPE13164_0_v1.0_000110480	7.72002e-05	0.000114861	-17.4348	FABm
MYZPE13164_0_v1.0_000110580	6.44071e-153	1.06221e-151	-16.5172	FABm
MYZPE13164_0_v1.0_000110630	3.86309e-177	7.94143e-176	-17.9078	FABm
MYZPE13164_0_v1.0_000110660	4.64981e-113	5.18726e-112	-19.6589	FABm
MYZPE13164_0_v1.0_000110680	1.08245e-28	3.3508e-28	-10.8588	FABm
MYZPE13164_0_v1.0_000110720	2.90427e-36	1.05622e-35	-11.9021	FABm
MYZPE13164_0_v1.0_000110940	0	0	-13.7056	FABm
MYZPE13164_0_v1.0_000111960	6.18541e-38	2.31586e-37	-12.8705	FABm
MYZPE13164_0_v1.0_000112080	0	0	-10.0098	FABm
MYZPE13164_0_v1.0_000112350	1.86447e-18	4.5142e-18	-10.7661	FABm
MYZPE13164_0_v1.0_000112870	7.76042e-47	3.40144e-46	-10.0534	FABm
MYZPE13164_0_v1.0_000112960	3.88905e-82	2.94873e-81	-21.585	FABm
MYZPE13164_0_v1.0_000113350	2.54525e-101	2.46022e-100	-10.2932	FABm
MYZPE13164_0_v1.0_000113410	2.84599e-116	3.31869e-115	-10.6019	FABm
MYZPE13164_0_v1.0_000113650	2.36926e-79	1.73482e-78	-10.8625	FABm
MYZPE13164_0_v1.0_000113660	2.23286e-59	1.20406e-58	-20.9403	FABm
MYZPE13164_0_v1.0_000113880	3.23359e-61	1.79453e-60	-10.5044	FABm
MYZPE13164_0_v1.0_000113940	2.59959e-14	5.649e-14	-10.2314	FABm
MYZPE13164_0_v1.0_000113960	9.87847e-238	3.32728e-236	-15.3733	FABm
MYZPE13164_0_v1.0_000114030	2.97409e-74	2.02686e-73	-13.3444	FABm
MYZPE13164_0_v1.0_000114240	7.11443e-40	2.74465e-39	-16.0206	FABm
MYZPE13164_0_v1.0_000114310	2.70565e-09	4.99459e-09	-10.0933	FABm
MYZPE13164_0_v1.0_000114360	4.42215e-141	6.55269e-140	-12.5925	FABm
MYZPE13164_0_v1.0_000114490	3.53683e-69	2.2219e-68	-13.111	FABm
MYZPE13164_0_v1.0_000114570	3.92133e-31	1.27565e-30	-11.5961	FABm
MYZPE13164_0_v1.0_000114760	1.53444e-24	4.32217e-24	-10.7566	FABm
MYZPE13164_0_v1.0_000114770	9.05998e-44	3.7567e-43	-12.997	FABm
MYZPE13164_0_v1.0_000115140	1.05056e-129	1.3982e-128	-12.2894	FABm
MYZPE13164_0_v1.0_000115510	2.48333e-36	9.03884e-36	-13.3376	FABm
MYZPE13164_0_v1.0_000115530	5.88041e-45	2.49018e-44	-15.5091	FABm
MYZPE13164_0_v1.0_000115800	3.23794e-25	9.28481e-25	-13.2279	FABm
MYZPE13164_0_v1.0_000116000	8.36015e-77	5.93297e-76	-12.5147	FABm
MYZPE13164_0_v1.0_000116010	2.57434e-70	1.65282e-69	-10.4133	FABm
MYZPE13164_0_v1.0_000116030	9.55357e-56	4.84374e-55	-10.2019	FABm
MYZPE13164_0_v1.0_000116260	3.36564e-59	1.81045e-58	-10.1593	FABm
MYZPE13164_0_v1.0_000117290	4.01326e-52	1.91425e-51	-12.6235	FABm
MYZPE13164_0_v1.0_000117510	0	0	-11.3073	FABm
MYZPE13164_0_v1.0_000117520	1.60129e-33	5.47134e-33	-12.9424	FABm
MYZPE13164_0_v1.0_000117560	1.0634e-110	1.15255e-109	-15.204	FABm
MYZPE13164_0_v1.0_000118060	6.25153e-49	2.84695e-48	-10.1194	FABm
MYZPE13164_0_v1.0_000118210	2.78024e-32	9.27877e-32	-12.3589	FABm
MYZPE13164_0_v1.0_000118470	1.23795e-123	1.54213e-122	-16.3141	FABm
MYZPE13164_0_v1.0_000119020	9.9622e-42	3.97641e-41	-11.231	FABm
MYZPE13164_0_v1.0_000119090	1.24663e-117	1.47929e-116	-11.1012	FABm
MYZPE13164_0_v1.0_000119140	1.60149e-06	2.62785e-06	-12.207	FABm
MYZPE13164_0_v1.0_000119150	0.0297614	0.0307312	-10.1469	FABm
MYZPE13164_0_v1.0_000119300	4.62321e-08	8.12667e-08	-18.8497	FABm
MYZPE13164_0_v1.0_000119390	7.36155e-47	3.23146e-46	-11.9579	FABm
MYZPE13164_0_v1.0_000119450	2.20275e-284	1.0047e-282	-16.5473	FABm
MYZPE13164_0_v1.0_000119470	7.52803e-96	6.80347e-95	-10.3898	FABm
MYZPE13164_0_v1.0_000119560	1.72852e-26	5.10704e-26	-10.151	FABm
MYZPE13164_0_v1.0_000120190	5.2009e-259	1.93813e-257	-10.9476	FABm
MYZPE13164_0_v1.0_000120380	8.21302e-308	4.67041e-306	-15.2375	FABm
MYZPE13164_0_v1.0_000120680	7.54615e-75	5.18715e-74	-15.1091	FABm
MYZPE13164_0_v1.0_000120730	9.87662e-87	7.94243e-86	-12.2595	FABm
MYZPE13164_0_v1.0_000121630	7.95367e-130	1.06017e-128	-14.0875	FABm
MYZPE13164_0_v1.0_000121980	6.70628e-302	3.53791e-300	-19.284	FABm
MYZPE13164_0_v1.0_000121990	6.19241e-88	5.04927e-87	-17.9849	FABm
MYZPE13164_0_v1.0_000122030	1.61775e-223	4.83522e-222	-11.2558	FABm
MYZPE13164_0_v1.0_000122050	1.19932e-149	1.92009e-148	-11.6783	FABm
MYZPE13164_0_v1.0_000122340	2.47288e-22	6.62461e-22	-10.7239	FABm
MYZPE13164_0_v1.0_000122570	3.05193e-98	2.84328e-97	-17.0212	FABm
MYZPE13164_0_v1.0_000123200	2.11474e-08	3.77334e-08	-11.8286	FABm
MYZPE13164_0_v1.0_000123330	8.36198e-70	5.31028e-69	-10.161	FABm
MYZPE13164_0_v1.0_000123340	2.82644e-92	2.43863e-91	-12.4257	FABm
MYZPE13164_0_v1.0_000123570	3.01365e-23	8.2345e-23	-12.5823	FABm
MYZPE13164_0_v1.0_000123580	2.32827e-52	1.11418e-51	-14.0492	FABm
MYZPE13164_0_v1.0_000123750	8.35216e-134	1.15549e-132	-15.7207	FABm
MYZPE13164_0_v1.0_000123950	3.76157e-102	3.67649e-101	-10.1979	FABm
MYZPE13164_0_v1.0_000123990	2.43875e-107	2.54553e-106	-13.4144	FABm
MYZPE13164_0_v1.0_000124000	4.0703e-59	2.18681e-58	-10.3975	FABm
MYZPE13164_0_v1.0_000124830	1.32541e-107	1.38675e-106	-13.1804	FABm
MYZPE13164_0_v1.0_000125210	0	0	-13.8578	FABm
MYZPE13164_0_v1.0_000125260	1.82625e-150	2.95622e-149	-13.7945	FABm
MYZPE13164_0_v1.0_000125790	4.00511e-29	1.25355e-28	-10.9559	FABm
MYZPE13164_0_v1.0_000126210	4.17323e-172	8.23119e-171	-13.5363	FABm
MYZPE13164_0_v1.0_000126350	0	0	-18.4642	FABm
MYZPE13164_0_v1.0_000126470	2.73885e-51	1.29021e-50	-14.6141	FABm
MYZPE13164_0_v1.0_000127370	1.59339e-196	3.77132e-195	-11.1609	FABm
MYZPE13164_0_v1.0_000127380	8.75229e-89	7.21723e-88	-11.1571	FABm
MYZPE13164_0_v1.0_000127600	5.33313e-126	6.79827e-125	-11.2952	FABm
MYZPE13164_0_v1.0_000127620	5.89492e-26	1.72022e-25	-14.4597	FABm
MYZPE13164_0_v1.0_000127630	5.66273e-26	1.65357e-25	-12.552	FABm
MYZPE13164_0_v1.0_000128960	9.66268e-39	3.66001e-38	-10.2197	FABm
MYZPE13164_0_v1.0_000129020	3.71986e-224	1.1272e-222	-14.0787	FABm
MYZPE13164_0_v1.0_000129320	6.14253e-40	2.37599e-39	-17.6116	FABm
MYZPE13164_0_v1.0_000129690	2.76701e-136	3.92098e-135	-10.9592	FABm
MYZPE13164_0_v1.0_000129720	1.73766e-124	2.1739e-123	-11.7702	FABm
MYZPE13164_0_v1.0_000129730	5.18232e-52	2.46649e-51	-10.1921	FABm
MYZPE13164_0_v1.0_000129950	0	0	-25.4796	FABm
MYZPE13164_0_v1.0_000129960	0	0	-20.4027	FABm
MYZPE13164_0_v1.0_000130140	1.79477e-08	3.20894e-08	-12.6597	FABm
MYZPE13164_0_v1.0_000130230	9.36916e-104	9.31318e-103	-10.565	FABm
MYZPE13164_0_v1.0_000130440	1.89865e-112	2.09939e-111	-12.1036	FABm
MYZPE13164_0_v1.0_000130460	1.21655e-94	1.0827e-93	-17.7493	FABm
MYZPE13164_0_v1.0_000130500	1.13811e-110	1.23047e-109	-13.4454	FABm
MYZPE13164_0_v1.0_000131050	5.17087e-42	2.0753e-41	-13.4671	FABm
MYZPE13164_0_v1.0_000131110	8.21196e-25	2.33566e-24	-12.7971	FABm
MYZPE13164_0_v1.0_000131120	1.17429e-40	4.61359e-40	-12.2672	FABm
MYZPE13164_0_v1.0_000131160	3.40425e-75	2.36417e-74	-11.3429	FABm
MYZPE13164_0_v1.0_000131290	0	0	-11.2599	FABm
MYZPE13164_0_v1.0_000131350	1.15556e-26	3.43039e-26	-12.9195	FABm
MYZPE13164_0_v1.0_000131590	1.18902e-112	1.32308e-111	-10.1474	FABm
MYZPE13164_0_v1.0_000131730	1.56465e-63	8.94398e-63	-10.2115	FABm
MYZPE13164_0_v1.0_000132080	8.5149e-41	3.35288e-40	-10.6817	FABm
MYZPE13164_0_v1.0_000132100	1.34845e-237	4.52448e-236	-10.8454	FABm
MYZPE13164_0_v1.0_000132120	6.69872e-85	5.22378e-84	-12.0315	FABm
MYZPE13164_0_v1.0_000132360	3.97378e-115	4.591e-114	-13.4604	FABm
MYZPE13164_0_v1.0_000132920	1.77875e-18	4.31262e-18	-10.0764	FABm
MYZPE13164_0_v1.0_000133160	8.4719e-17	1.97423e-16	-10.254	FABm
MYZPE13164_0_v1.0_000133170	1.79433e-32	6.01133e-32	-10.8692	FABm
MYZPE13164_0_v1.0_000133240	0	0	-16.4307	FABm
MYZPE13164_0_v1.0_000133620	1.59744e-10	3.07661e-10	-21.2279	FABm
MYZPE13164_0_v1.0_000133640	1.13733e-06	1.88138e-06	-15.8473	FABm
MYZPE13164_0_v1.0_000133650	4.29947e-24	1.19947e-23	-15.4643	FABm
MYZPE13164_0_v1.0_000133680	0.00012238	0.000178919	-12.8485	FABm
MYZPE13164_0_v1.0_000133690	1.73916e-70	1.12153e-69	-12.2245	FABm
MYZPE13164_0_v1.0_000133710	1.12971e-16	2.62005e-16	-10.444	FABm
MYZPE13164_0_v1.0_000133750	1.61453e-07	2.77452e-07	-13.0263	FABm
MYZPE13164_0_v1.0_000133790	9.38604e-29	2.91065e-28	-11.4397	FABm
MYZPE13164_0_v1.0_000133840	1.8085e-27	5.46315e-27	-12.1238	FABm
MYZPE13164_0_v1.0_000134730	0	0	-11.6751	FABm
MYZPE13164_0_v1.0_000134750	5.05294e-34	1.74283e-33	-10.4365	FABm
MYZPE13164_0_v1.0_000134760	6.57194e-30	2.09283e-29	-12.9238	FABm
MYZPE13164_0_v1.0_000134790	3.16861e-55	1.59292e-54	-10.898	FABm
MYZPE13164_0_v1.0_000134810	0	0	-16.0025	FABm
MYZPE13164_0_v1.0_000135120	2.52027e-51	1.18852e-50	-10.6724	FABm
MYZPE13164_0_v1.0_000135190	2.8584e-21	7.44557e-21	-10.9222	FABm
MYZPE13164_0_v1.0_000135200	5.61904e-24	1.56117e-23	-16.3498	FABm
MYZPE13164_0_v1.0_000135730	4.08502e-39	1.55539e-38	-10.0775	FABm
MYZPE13164_0_v1.0_000136590	0	0	-16.8591	FABm
MYZPE13164_0_v1.0_000136730	3.87657e-68	2.40428e-67	-10.2977	FABm
MYZPE13164_0_v1.0_000136780	9.00723e-30	2.85692e-29	-10.1449	FABm
MYZPE13164_0_v1.0_000136800	3.08903e-14	6.691e-14	-11.9392	FABm
MYZPE13164_0_v1.0_000137110	3.65644e-130	4.91115e-129	-14.5849	FABm
MYZPE13164_0_v1.0_000137390	3.97699e-19	9.78861e-19	-12.6944	FABm
MYZPE13164_0_v1.0_000137680	0	0	-14.5792	FABm
MYZPE13164_0_v1.0_000137780	4.54521e-14	9.80394e-14	-10.2491	FABm
MYZPE13164_0_v1.0_000137910	2.86262e-13	6.00166e-13	-12.1529	FABm
MYZPE13164_0_v1.0_000137920	1.38726e-48	6.26869e-48	-12.4238	FABm
MYZPE13164_0_v1.0_000138770	1.48601e-258	5.51419e-257	-14.8673	FABm
MYZPE13164_0_v1.0_000138910	1.3088e-106	1.36124e-105	-17.7833	FABm
MYZPE13164_0_v1.0_000138920	1.9339e-26	5.70231e-26	-17.1722	FABm
MYZPE13164_0_v1.0_000139000	6.29785e-32	2.08595e-31	-10.2664	FABm
MYZPE13164_0_v1.0_000139020	1.05986e-08	1.9161e-08	-11.7806	FABm
MYZPE13164_0_v1.0_000139030	5.28753e-57	2.74806e-56	-13.8107	FABm
MYZPE13164_0_v1.0_000139280	0	0	-16.1772	FABm
MYZPE13164_0_v1.0_000139360	0.000406876	0.000569376	-10.7382	FABm
MYZPE13164_0_v1.0_000139380	5.00026e-09	9.13986e-09	-10.4879	FABm
MYZPE13164_0_v1.0_000139440	6.39398e-91	5.45754e-90	-16.0891	FABm
MYZPE13164_0_v1.0_000139480	4.45655e-56	2.27037e-55	-10.3661	FABm
MYZPE13164_0_v1.0_000139520	1.11601e-27	3.38295e-27	-10.1427	FABm
MYZPE13164_0_v1.0_000139530	2.69342e-70	1.72673e-69	-16.4184	FABm
MYZPE13164_0_v1.0_000139540	2.34831e-56	1.20404e-55	-15.8083	FABm
MYZPE13164_0_v1.0_000139690	2.19349e-33	7.48312e-33	-12.7309	FABm
MYZPE13164_0_v1.0_000139840	5.20217e-19	1.27611e-18	-10.8234	FABm
MYZPE13164_0_v1.0_000140460	1.03078e-224	3.13435e-223	-10.0953	FABm
MYZPE13164_0_v1.0_000140660	3.75729e-118	4.47065e-117	-12.9266	FABm
MYZPE13164_0_v1.0_000140910	3.84188e-138	5.52458e-137	-10.5352	FABm
MYZPE13164_0_v1.0_000140920	4.05713e-224	1.22516e-222	-21.8019	FABm
MYZPE13164_0_v1.0_000141190	2.29841e-92	1.98893e-91	-19.8016	FABm
MYZPE13164_0_v1.0_000141200	3.61774e-47	1.60009e-46	-13.255	FABm
MYZPE13164_0_v1.0_000141340	7.63962e-176	1.56315e-174	-10.1385	FABm
MYZPE13164_0_v1.0_000141350	7.69397e-104	7.66539e-103	-12.8053	FABm
MYZPE13164_0_v1.0_000141390	0	0	-12.5766	FABm
MYZPE13164_0_v1.0_000141430	2.23356e-54	1.1026e-53	-11.8382	FABm
MYZPE13164_0_v1.0_000141440	3.36556e-38	1.26658e-37	-11.8057	FABm
MYZPE13164_0_v1.0_000142050	6.59432e-24	1.82923e-23	-15.3898	FABm
MYZPE13164_0_v1.0_000142070	1.1075e-122	1.36989e-121	-11.4259	FABm
MYZPE13164_0_v1.0_000142090	1.02907e-33	3.52995e-33	-16.4702	FABm
MYZPE13164_0_v1.0_000142140	2.53232e-114	2.87632e-113	-10.9317	FABm
MYZPE13164_0_v1.0_000142220	1.22782e-26	3.63996e-26	-10.2715	FABm
MYZPE13164_0_v1.0_000142770	4.99481e-65	2.93172e-64	-13.3601	FABm
MYZPE13164_0_v1.0_000142940	4.86489e-19	1.19505e-18	-14.5981	FABm
MYZPE13164_0_v1.0_000143240	1.33268e-23	3.67351e-23	-11.0666	FABm
MYZPE13164_0_v1.0_000143650	1.25914e-21	3.30736e-21	-17.3813	FABm
MYZPE13164_0_v1.0_000143680	1.27461e-54	6.31347e-54	-13.3234	FABm
MYZPE13164_0_v1.0_000143690	4.19198e-47	1.85034e-46	-11.2171	FABm
MYZPE13164_0_v1.0_000143830	9.83036e-217	2.81333e-215	-15.6192	FABm
MYZPE13164_0_v1.0_000143870	8.28825e-21	2.13229e-20	-10.6801	FABm
MYZPE13164_0_v1.0_000143880	1.01386e-109	1.08277e-108	-16.7157	FABm
MYZPE13164_0_v1.0_000143920	3.4395e-52	1.64236e-51	-15.5804	FABm
MYZPE13164_0_v1.0_000143940	1.76931e-19	4.39309e-19	-11.153	FABm
MYZPE13164_0_v1.0_000144370	5.37919e-15	1.19048e-14	-16.304	FABm
MYZPE13164_0_v1.0_000144460	1.23151e-95	1.1084e-94	-10.218	FABm
MYZPE13164_0_v1.0_000144950	1.866e-55	9.41855e-55	-10.4962	FABm
MYZPE13164_0_v1.0_000145000	6.49929e-88	5.29456e-87	-17.3264	FABm
MYZPE13164_0_v1.0_000145550	1.04428e-61	5.8398e-61	-15.1501	FABm
MYZPE13164_0_v1.0_000145580	1.76245e-86	1.40953e-85	-12.2418	FABm
MYZPE13164_0_v1.0_000145860	8.44817e-91	7.18287e-90	-10.313	FABm
MYZPE13164_0_v1.0_000146840	4.40667e-152	7.21323e-151	-14.0441	FABm
MYZPE13164_0_v1.0_000146850	5.95758e-26	1.73735e-25	-12.5492	FABm
MYZPE13164_0_v1.0_000147490	8.72699e-151	1.41791e-149	-12.0719	FABm
MYZPE13164_0_v1.0_000147700	3.90044e-35	1.38346e-34	-11.3778	FABm
MYZPE13164_0_v1.0_000148160	0	0	-21.8319	FABm
MYZPE13164_0_v1.0_000148210	4.22938e-141	6.27766e-140	-11.0342	FABm
MYZPE13164_0_v1.0_000148440	2.64938e-28	8.13804e-28	-10.0155	FABm
MYZPE13164_0_v1.0_000148450	3.7759e-307	2.11967e-305	-10.2632	FABm
MYZPE13164_0_v1.0_000148610	2.88123e-63	1.63844e-62	-11.8043	FABm
MYZPE13164_0_v1.0_000148640	9.36837e-33	3.1579e-32	-10.0455	FABm
MYZPE13164_0_v1.0_000148710	6.0895e-11	1.18797e-10	-13.7465	FABm
MYZPE13164_0_v1.0_000149190	0	0	-18.6438	FABm
MYZPE13164_0_v1.0_000149360	7.61933e-105	7.71389e-104	-11.4384	FABm
MYZPE13164_0_v1.0_000149540	9.35964e-73	6.25215e-72	-24.3856	FABm
MYZPE13164_0_v1.0_000149770	5.8897e-43	2.40907e-42	-10.3994	FABm
MYZPE13164_0_v1.0_000149780	4.91948e-31	1.59917e-30	-12.7322	FABm
MYZPE13164_0_v1.0_000149820	7.46233e-53	3.61051e-52	-13.1863	FABm
MYZPE13164_0_v1.0_000149980	7.6969e-18	1.83613e-17	-14.3936	FABm
MYZPE13164_0_v1.0_000150300	2.33218e-24	6.54606e-24	-14.8175	FABm
MYZPE13164_0_v1.0_000150310	1.02699e-71	6.75206e-71	-16.7953	FABm
MYZPE13164_0_v1.0_000150320	1.11902e-93	9.7899e-93	-18.6006	FABm
MYZPE13164_0_v1.0_000150510	6.51461e-31	2.11377e-30	-12.1534	FABm
MYZPE13164_0_v1.0_000150600	6.22242e-51	2.91245e-50	-13.4319	FABm
MYZPE13164_0_v1.0_000151450	5.42126e-16	1.23732e-15	-12.2402	FABm
MYZPE13164_0_v1.0_000151470	2.47342e-133	3.40575e-132	-16.8021	FABm
MYZPE13164_0_v1.0_000151490	1.90377e-114	2.16801e-113	-12.9974	FABm
MYZPE13164_0_v1.0_000151520	0	0	-13.0801	FABm
MYZPE13164_0_v1.0_000151580	1.02529e-148	1.62659e-147	-10.9323	FABm
MYZPE13164_0_v1.0_000151620	1.55849e-64	9.03257e-64	-13.0552	FABm
MYZPE13164_0_v1.0_000151650	6.94821e-68	4.26704e-67	-11.1994	FABm
MYZPE13164_0_v1.0_000151660	2.49044e-42	1.0083e-41	-12.4756	FABm
MYZPE13164_0_v1.0_000151910	2.27947e-21	5.9535e-21	-11.5683	FABm
MYZPE13164_0_v1.0_000152320	2.67297e-61	1.48529e-60	-14.9596	FABm
MYZPE13164_0_v1.0_000152400	0	0	-17.0507	FABm
MYZPE13164_0_v1.0_000152540	0	0	-28.1833	FABm
MYZPE13164_0_v1.0_000152900	1.71341e-126	2.19692e-125	-10.0306	FABm
MYZPE13164_0_v1.0_000152910	2.4409e-279	1.053e-277	-12.2743	FABm
MYZPE13164_0_v1.0_000152920	8.5325e-108	8.98103e-107	-17.547	FABm
MYZPE13164_0_v1.0_000153090	2.52577e-225	7.76108e-224	-10.7417	FABm
MYZPE13164_0_v1.0_000153250	8.32372e-17	1.94073e-16	-21.0534	FABm
MYZPE13164_0_v1.0_000153600	0	0	-11.9319	FABm
MYZPE13164_0_v1.0_000153670	1.6115e-34	5.62475e-34	-13.8276	FABm
MYZPE13164_0_v1.0_000153930	9.61797e-16	2.17756e-15	-10.5313	FABm
MYZPE13164_0_v1.0_000154030	1.38862e-23	3.82531e-23	-11.8211	FABm
MYZPE13164_0_v1.0_000154080	3.21756e-121	3.9464e-120	-11.1019	FABm
MYZPE13164_0_v1.0_000154650	1.53805e-06	2.52659e-06	-19.0597	FABm
MYZPE13164_0_v1.0_000154810	7.4653e-10	1.40564e-09	-15.8683	FABm
MYZPE13164_0_v1.0_000154990	8.78154e-12	1.76181e-11	-12.2222	FABm
MYZPE13164_0_v1.0_000155010	4.27214e-199	1.03636e-197	-14.099	FABm
MYZPE13164_0_v1.0_000155130	1.07281e-51	5.08661e-51	-11.2789	FABm
MYZPE13164_0_v1.0_000155260	1.69905e-05	2.64566e-05	-11.6333	FABm
MYZPE13164_0_v1.0_000155300	2.76273e-279	1.18599e-277	-14.7598	FABm
MYZPE13164_0_v1.0_000155490	3.63896e-137	5.19018e-136	-16.4301	FABm
MYZPE13164_0_v1.0_000155820	6.108e-295	2.98826e-293	-14.8654	FABm
MYZPE13164_0_v1.0_000155850	1.05084e-113	1.18134e-112	-21.168	FABm
MYZPE13164_0_v1.0_000155910	2.88016e-173	5.74546e-172	-13.6453	FABm
MYZPE13164_0_v1.0_000155920	1.88876e-96	1.71761e-95	-11.663	FABm
MYZPE13164_0_v1.0_000155950	5.94598e-97	5.44107e-96	-14.6403	FABm
MYZPE13164_0_v1.0_000156200	2.09854e-52	1.00589e-51	-11.8812	FABm
MYZPE13164_0_v1.0_000156280	2.52106e-30	8.10195e-30	-11.9168	FABm
MYZPE13164_0_v1.0_000156300	8.67047e-12	1.74072e-11	-21.1667	FABm
MYZPE13164_0_v1.0_000156310	9.01664e-11	1.74811e-10	-20.1581	FABm
MYZPE13164_0_v1.0_000156510	2.33895e-28	7.19458e-28	-11.1243	FABm
MYZPE13164_0_v1.0_000156620	1.25115e-35	4.4997e-35	-12.2307	FABm
MYZPE13164_0_v1.0_000156830	2.81888e-178	5.83592e-177	-11.6029	FABm
MYZPE13164_0_v1.0_000156850	4.04802e-158	7.04769e-157	-11.9407	FABm
MYZPE13164_0_v1.0_000157270	4.65702e-206	1.19599e-204	-10.4016	FABm
MYZPE13164_0_v1.0_000157490	8.71788e-62	4.87831e-61	-11.4509	FABm
MYZPE13164_0_v1.0_000157600	9.05853e-38	3.38433e-37	-11.348	FABm
MYZPE13164_0_v1.0_000157780	5.2106e-39	1.98137e-38	-12.6042	FABm
MYZPE13164_0_v1.0_000157790	4.75792e-73	3.1953e-72	-14.7678	FABm
MYZPE13164_0_v1.0_000158690	5.75709e-15	1.27315e-14	-10.0581	FABm
MYZPE13164_0_v1.0_000158750	0	0	-17.5577	FABm
MYZPE13164_0_v1.0_000159150	7.21439e-36	2.6021e-35	-10.8301	FABm
MYZPE13164_0_v1.0_000159210	6.68618e-75	4.60324e-74	-15.7559	FABm
MYZPE13164_0_v1.0_000159690	1.05793e-79	7.80514e-79	-19.1215	FABm
MYZPE13164_0_v1.0_000159760	8.41174e-16	1.90841e-15	-14.838	FABm
MYZPE13164_0_v1.0_000159880	2.14125e-115	2.47711e-114	-10.5229	FABm
MYZPE13164_0_v1.0_000159930	4.40643e-126	5.62516e-125	-21.4143	FABm
MYZPE13164_0_v1.0_000159940	5.48287e-34	1.88963e-33	-13.1318	FABm
MYZPE13164_0_v1.0_000159950	1.7089e-67	1.03999e-66	-12.8431	FABm
MYZPE13164_0_v1.0_000159960	6.82288e-22	1.80788e-21	-10.0832	FABm
MYZPE13164_0_v1.0_000159970	1.93198e-179	4.10657e-178	-21.3362	FABm
MYZPE13164_0_v1.0_000159980	8.57045e-150	1.37462e-148	-23.4143	FABm
MYZPE13164_0_v1.0_000160000	0	0	-10.4506	FABm
MYZPE13164_0_v1.0_000160010	1.65489e-254	6.01345e-253	-11.2672	FABm
MYZPE13164_0_v1.0_000160140	4.23034e-99	3.97496e-98	-12.6454	FABm
MYZPE13164_0_v1.0_000160190	1.46264e-86	1.17083e-85	-11.9824	FABm
MYZPE13164_0_v1.0_000160200	1.93806e-171	3.79692e-170	-10.622	FABm
MYZPE13164_0_v1.0_000160630	5.75489e-22	1.52905e-21	-12.0807	FABm
MYZPE13164_0_v1.0_000160720	1.75448e-134	2.43496e-133	-15.5562	FABm
MYZPE13164_0_v1.0_000161110	1.08527e-29	3.43728e-29	-13.5723	FABm
MYZPE13164_0_v1.0_000161210	3.96064e-52	1.89018e-51	-10.4355	FABm
MYZPE13164_0_v1.0_000161290	0	0	-20.1215	FABm
MYZPE13164_0_v1.0_000161320	2.78495e-117	3.2869e-116	-15.2395	FABm
MYZPE13164_0_v1.0_000161350	8.53331e-171	1.66065e-169	-14.7147	FABm
MYZPE13164_0_v1.0_000161480	4.35626e-31	1.41661e-30	-13.4588	FABm
MYZPE13164_0_v1.0_000161540	1.25855e-43	5.20131e-43	-11.6632	FABm
MYZPE13164_0_v1.0_000161620	5.55868e-139	8.08626e-138	-10.1614	FABm
MYZPE13164_0_v1.0_000161650	1.20613e-69	7.63185e-69	-10.6086	FABm
MYZPE13164_0_v1.0_000161820	2.04106e-189	4.61869e-188	-12.27	FABm
MYZPE13164_0_v1.0_000161830	1.6187e-67	9.85782e-67	-16.2396	FABm
MYZPE13164_0_v1.0_000161900	1.77971e-32	5.96462e-32	-10.4187	FABm
MYZPE13164_0_v1.0_000162170	1.16486e-20	2.98277e-20	-10.2641	FABm
MYZPE13164_0_v1.0_000162290	3.67946e-42	1.48285e-41	-13.3547	FABm
MYZPE13164_0_v1.0_000162780	0	0	-10.7456	FABm
MYZPE13164_0_v1.0_000162800	2.34849e-33	8.00256e-33	-12.0907	FABm
MYZPE13164_0_v1.0_000163210	2.51633e-19	6.22321e-19	-14.8209	FABm
MYZPE13164_0_v1.0_000163220	8.37569e-173	1.65948e-171	-11.9834	FABm
MYZPE13164_0_v1.0_000163360	8.041e-296	4.00101e-294	-19.9453	FABm
MYZPE13164_0_v1.0_000163370	1.19669e-20	3.0625e-20	-10.0178	FABm
MYZPE13164_0_v1.0_000163380	1.7688e-80	1.31494e-79	-13.406	FABm
MYZPE13164_0_v1.0_000163530	1.51393e-76	1.0692e-75	-10.8664	FABm
MYZPE13164_0_v1.0_000163540	0	0	-15.0125	FABm
MYZPE13164_0_v1.0_000163940	3.54363e-264	1.37313e-262	-14.2661	FABm
MYZPE13164_0_v1.0_000165110	0	0	-12.398	FABm
MYZPE13164_0_v1.0_000165230	5.2259e-78	3.77599e-77	-13.7611	FABm
MYZPE13164_0_v1.0_000165250	2.2202e-73	1.49562e-72	-11.3464	FABm
MYZPE13164_0_v1.0_000165570	1.5443e-55	7.7993e-55	-12.2991	FABm
MYZPE13164_0_v1.0_000165670	1.27518e-86	1.02358e-85	-12.0547	FABm
MYZPE13164_0_v1.0_000165740	3.74935e-118	4.46726e-117	-13.2892	FABm
MYZPE13164_0_v1.0_000165880	6.92702e-112	7.6018e-111	-14.0646	FABm
MYZPE13164_0_v1.0_000165970	2.0744e-103	2.05269e-102	-10.7843	FABm
MYZPE13164_0_v1.0_000165980	4.57864e-59	2.4554e-58	-12.33	FABm
MYZPE13164_0_v1.0_000166010	0	0	-13.9253	FABm
MYZPE13164_0_v1.0_000166560	1.50529e-67	9.17992e-67	-14.1352	FABm
MYZPE13164_0_v1.0_000166570	5.40062e-210	1.44633e-208	-15.261	FABm
MYZPE13164_0_v1.0_000166580	1.61731e-56	8.30698e-56	-11.4487	FABm
MYZPE13164_0_v1.0_000166850	1.0737e-23	2.9718e-23	-11.2052	FABm
MYZPE13164_0_v1.0_000167110	3.97461e-17	9.32666e-17	-12.6361	FABm
MYZPE13164_0_v1.0_000167170	1.97059e-53	9.60864e-53	-10.0423	FABm
MYZPE13164_0_v1.0_000167250	5.91257e-05	8.87073e-05	-10.1329	FABm
MYZPE13164_0_v1.0_000167270	1.82211e-35	6.52632e-35	-14.7957	FABm
MYZPE13164_0_v1.0_000167290	5.56357e-23	1.50889e-22	-10.7126	FABm
MYZPE13164_0_v1.0_000167440	2.77704e-105	2.84772e-104	-11.0465	FABm
MYZPE13164_0_v1.0_000167910	1.0953e-56	5.66232e-56	-17.7955	FABm
MYZPE13164_0_v1.0_000168010	4.54688e-79	3.32376e-78	-10.9815	FABm
MYZPE13164_0_v1.0_000168260	1.01322e-54	5.0387e-54	-14.1837	FABm
MYZPE13164_0_v1.0_000168850	5.97596e-73	4.0041e-72	-13.9162	FABm
MYZPE13164_0_v1.0_000168870	2.93233e-68	1.82123e-67	-11.7766	FABm
MYZPE13164_0_v1.0_000168980	1.74761e-77	1.25344e-76	-10.0576	FABm
MYZPE13164_0_v1.0_000169250	1.82633e-16	4.21332e-16	-13.246	FABm
MYZPE13164_0_v1.0_000169360	1.18054e-283	5.3567e-282	-11.7727	FABm
MYZPE13164_0_v1.0_000169370	0	0	-18.3734	FABm
MYZPE13164_0_v1.0_000169640	3.93592e-89	3.26095e-88	-10.0966	FABm
MYZPE13164_0_v1.0_000169680	0	0	-12.8764	FABm
MYZPE13164_0_v1.0_000169730	0	0	-12.7257	FABm
MYZPE13164_0_v1.0_000169780	1.13241e-92	9.80906e-92	-13.214	FABm
MYZPE13164_0_v1.0_000170130	3.44671e-21	8.9567e-21	-13.0615	FABm
MYZPE13164_0_v1.0_000171340	0	0	-15.3421	FABm
MYZPE13164_0_v1.0_000171510	9.1653e-25	2.60259e-24	-13.1615	FABm
MYZPE13164_0_v1.0_000171950	2.13224e-30	6.86751e-30	-10.5557	FABm
MYZPE13164_0_v1.0_000172060	8.18803e-203	2.0142e-201	-12.5126	FABm
MYZPE13164_0_v1.0_000172160	3.32884e-26	9.77267e-26	-12.1499	FABm
MYZPE13164_0_v1.0_000172720	1.26598e-74	8.66824e-74	-12.7026	FABm
MYZPE13164_0_v1.0_000172780	5.91807e-75	4.08405e-74	-10.9607	FABm
MYZPE13164_0_v1.0_000172800	3.41608e-136	4.82513e-135	-11.9002	FABm
MYZPE13164_0_v1.0_000172980	6.57474e-32	2.17684e-31	-12.6073	FABm
MYZPE13164_0_v1.0_000173020	1.53043e-07	2.63155e-07	-10.834	FABm
MYZPE13164_0_v1.0_000173030	7.40456e-14	1.58234e-13	-19.2745	FABm
MYZPE13164_0_v1.0_000173070	1.55918e-237	5.21156e-236	-11.5465	FABm
MYZPE13164_0_v1.0_000173080	1.88826e-26	5.57336e-26	-20.0892	FABm
MYZPE13164_0_v1.0_000173100	3.82293e-49	1.7455e-48	-12.1119	FABm
MYZPE13164_0_v1.0_000173110	1.45621e-23	4.00898e-23	-12.362	FABm
MYZPE13164_0_v1.0_000173120	2.45438e-05	3.78014e-05	-16.9139	FABm
MYZPE13164_0_v1.0_000173130	1.10051e-09	2.05755e-09	-17.0529	FABm
MYZPE13164_0_v1.0_000173150	2.03839e-27	6.14699e-27	-11.7513	FABm
MYZPE13164_0_v1.0_000173160	0.00147533	0.00194169	-17.334	FABm
MYZPE13164_0_v1.0_000173180	6.09286e-141	8.99786e-140	-10.6785	FABm
MYZPE13164_0_v1.0_000173190	4.85735e-06	7.77651e-06	-10.1224	FABm
MYZPE13164_0_v1.0_000173700	0	0	-13.2721	FABm
MYZPE13164_0_v1.0_000173880	3.59108e-44	1.5004e-43	-14.7567	FABm
MYZPE13164_0_v1.0_000173950	4.97386e-48	2.23145e-47	-10.2558	FABm
MYZPE13164_0_v1.0_000173960	1.25248e-280	5.53958e-279	-11.4855	FABm
MYZPE13164_0_v1.0_000173990	2.67439e-13	5.60972e-13	-11.8526	FABm
MYZPE13164_0_v1.0_000174150	1.35229e-209	3.59954e-208	-24.0912	FABm
MYZPE13164_0_v1.0_000174200	3.18436e-298	1.63079e-296	-17.2405	FABm
MYZPE13164_0_v1.0_000174510	2.93498e-83	2.25067e-82	-16.4179	FABm
MYZPE13164_0_v1.0_000174520	0	0	-18.1997	FABm
MYZPE13164_0_v1.0_000174870	0	0	-13.9899	FABm
MYZPE13164_0_v1.0_000174970	5.47017e-200	1.33811e-198	-13.4794	FABm
MYZPE13164_0_v1.0_000175100	4.62191e-32	1.53608e-31	-13.1944	FABm
MYZPE13164_0_v1.0_000175150	6.30069e-21	1.62669e-20	-10.2281	FABm
MYZPE13164_0_v1.0_000175400	0.000456127	0.000634042	-15.8974	FABm
MYZPE13164_0_v1.0_000175540	1.04949e-95	9.45548e-95	-10.9461	FABm
MYZPE13164_0_v1.0_000176210	2.34933e-169	4.48233e-168	-10.0475	FABm
MYZPE13164_0_v1.0_000176520	0	0	-25.2095	FABm
MYZPE13164_0_v1.0_000176670	1.8091e-23	4.96956e-23	-14.3412	FABm
MYZPE13164_0_v1.0_000176700	2.67225e-101	2.58013e-100	-12.3606	FABm
MYZPE13164_0_v1.0_000176750	9.88547e-29	3.06336e-28	-13.7363	FABm
MYZPE13164_0_v1.0_000176780	2.75655e-51	1.29785e-50	-16.939	FABm
MYZPE13164_0_v1.0_000176790	3.50625e-99	3.30522e-98	-15.0102	FABm
MYZPE13164_0_v1.0_000176850	1.93051e-108	2.04181e-107	-14.1265	FABm
MYZPE13164_0_v1.0_000176930	1.80652e-66	1.08284e-65	-14.1909	FABm
MYZPE13164_0_v1.0_000177060	2.39325e-138	3.4528e-137	-10.3816	FABm
MYZPE13164_0_v1.0_000177220	5.74699e-18	1.37434e-17	-13.939	FABm
MYZPE13164_0_v1.0_000177340	7.66545e-105	7.75162e-104	-10.9198	FABm
MYZPE13164_0_v1.0_000177370	1.34863e-56	6.94732e-56	-11.7959	FABm
MYZPE13164_0_v1.0_000177390	9.15123e-17	2.12857e-16	-13.1247	FABm
MYZPE13164_0_v1.0_000177400	2.27768e-48	1.02541e-47	-12.4931	FABm
MYZPE13164_0_v1.0_000177490	8.46224e-58	4.45086e-57	-13.502	FABm
MYZPE13164_0_v1.0_000177500	9.01735e-70	5.72232e-69	-12.1812	FABm
MYZPE13164_0_v1.0_000177690	1.25516e-105	1.29316e-104	-16.5473	FABm
MYZPE13164_0_v1.0_000178020	6.24491e-26	1.81932e-25	-12.0355	FABm
MYZPE13164_0_v1.0_000178170	4.50742e-10	8.53841e-10	-11.4705	FABm
MYZPE13164_0_v1.0_000178230	7.51636e-115	8.62693e-114	-12.5989	FABm
MYZPE13164_0_v1.0_000178250	1.16535e-52	5.61353e-52	-10.4911	FABm
MYZPE13164_0_v1.0_000178590	4.91662e-94	4.33165e-93	-11.6798	FABm
MYZPE13164_0_v1.0_000178660	1.07769e-105	1.11163e-104	-11.4344	FABm
MYZPE13164_0_v1.0_000178680	3.01582e-148	4.74158e-147	-12.4468	FABm
MYZPE13164_0_v1.0_000178800	4.12813e-102	4.03026e-101	-16.1662	FABm
MYZPE13164_0_v1.0_000178960	3.80641e-162	6.81678e-161	-12.788	FABm
MYZPE13164_0_v1.0_000179090	4.30731e-42	1.73269e-41	-10.8493	FABm
MYZPE13164_0_v1.0_000179110	3.4995e-42	1.41227e-41	-11.963	FABm
MYZPE13164_0_v1.0_000179140	6.61928e-30	2.10714e-29	-23.7075	FABm
MYZPE13164_0_v1.0_000179180	8.656e-215	2.41413e-213	-12.8315	FABm
MYZPE13164_0_v1.0_000179250	5.25722e-13	1.09565e-12	-12.0547	FABm
MYZPE13164_0_v1.0_000179350	3.52707e-157	6.09226e-156	-12.492	FABm
MYZPE13164_0_v1.0_000179360	3.05467e-70	1.95547e-69	-10.0506	FABm
MYZPE13164_0_v1.0_000179390	9.96265e-98	9.20322e-97	-17.5211	FABm
MYZPE13164_0_v1.0_000179690	1.12526e-07	1.94787e-07	-10.0485	FABm
MYZPE13164_0_v1.0_000179910	8.40026e-232	2.66536e-230	-11.4577	FABm
MYZPE13164_0_v1.0_000180470	4.12763e-155	6.95138e-154	-13.2932	FABm
MYZPE13164_0_v1.0_000180490	0.000111317	0.000163291	-10.458	FABm
MYZPE13164_0_v1.0_000180770	3.48348e-23	9.49457e-23	-11.4286	FABm
MYZPE13164_0_v1.0_000181420	2.6588e-94	2.35193e-93	-20.1023	FABm
MYZPE13164_0_v1.0_000181580	2.09799e-193	4.84772e-192	-16.3563	FABm
MYZPE13164_0_v1.0_000181620	1.49128e-209	3.95748e-208	-11.1617	FABm
MYZPE13164_0_v1.0_000181740	4.36171e-191	9.94715e-190	-14.3331	FABm
MYZPE13164_0_v1.0_000181750	1.8756e-164	3.42909e-163	-18.8759	FABm
MYZPE13164_0_v1.0_000182140	0	0	-10.899	FABm
MYZPE13164_0_v1.0_000182310	1.09892e-13	2.33243e-13	-10.198	FABm
MYZPE13164_0_v1.0_000182320	1.19013e-41	4.74822e-41	-12.9806	FABm
MYZPE13164_0_v1.0_000182340	1.46405e-120	1.7832e-119	-11.9328	FABm
MYZPE13164_0_v1.0_000182510	1.63448e-32	5.48208e-32	-10.2128	FABm
MYZPE13164_0_v1.0_000182540	2.77765e-26	8.16818e-26	-10.0485	FABm
MYZPE13164_0_v1.0_000182550	1.54437e-114	1.76101e-113	-10.6772	FABm
MYZPE13164_0_v1.0_000182790	7.17025e-302	3.76003e-300	-18.0808	FABm
MYZPE13164_0_v1.0_000182840	3.88738e-30	1.24381e-29	-11.1804	FABm
MYZPE13164_0_v1.0_000182890	6.57462e-13	1.36631e-12	-10.6776	FABm
MYZPE13164_0_v1.0_000183520	6.13118e-53	2.96974e-52	-10.0395	FABm
MYZPE13164_0_v1.0_000183610	2.81169e-92	2.4283e-91	-14.0104	FABm
MYZPE13164_0_v1.0_000183760	3.21344e-19	7.93605e-19	-15.3737	FABm
MYZPE13164_0_v1.0_000183770	1.12093e-131	1.51488e-130	-10.0301	FABm
MYZPE13164_0_v1.0_000183780	3.26692e-83	2.50303e-82	-11.8424	FABm
MYZPE13164_0_v1.0_000183830	3.2976e-09	6.07196e-09	-12.068	FABm
MYZPE13164_0_v1.0_000183870	1.81658e-71	1.18897e-70	-19.155	FABm
MYZPE13164_0_v1.0_000183890	8.54119e-267	3.39992e-265	-10.8506	FABm
MYZPE13164_0_v1.0_000183900	1.50604e-152	2.47447e-151	-23.0581	FABm
MYZPE13164_0_v1.0_000184500	2.64305e-99	2.4942e-98	-11.9122	FABm
MYZPE13164_0_v1.0_000184760	6.42126e-151	1.04717e-149	-12.144	FABm
MYZPE13164_0_v1.0_000184830	1.19573e-60	6.58996e-60	-12.1384	FABm
MYZPE13164_0_v1.0_000185230	1.59239e-57	8.35036e-57	-13.7463	FABm
MYZPE13164_0_v1.0_000185240	0	0	-14.4629	FABm
MYZPE13164_0_v1.0_000185570	1.36189e-52	6.54947e-52	-10.4668	FABm
MYZPE13164_0_v1.0_000185800	4.51247e-55	2.26201e-54	-13.3661	FABm
MYZPE13164_0_v1.0_000185990	1.88497e-44	7.90202e-44	-10.4977	FABm
MYZPE13164_0_v1.0_000186050	3.63555e-46	1.57069e-45	-12.0208	FABm
MYZPE13164_0_v1.0_000186090	3.4107e-39	1.2992e-38	-10.5472	FABm
MYZPE13164_0_v1.0_000186150	5.79181e-150	9.3237e-149	-14.8074	FABm
MYZPE13164_0_v1.0_000187000	1.21743e-197	2.89713e-196	-13.6129	FABm
MYZPE13164_0_v1.0_000187070	6.7087e-68	4.12284e-67	-10.3911	FABm
MYZPE13164_0_v1.0_000187110	0	0	-10.3866	FABm
MYZPE13164_0_v1.0_000187170	0	0	-15.6044	FABm
MYZPE13164_0_v1.0_000187180	0	0	-15.475	FABm
MYZPE13164_0_v1.0_000187250	1.12631e-110	1.21922e-109	-12.5043	FABm
MYZPE13164_0_v1.0_000187310	1.70297e-11	3.38943e-11	-15.6242	FABm
MYZPE13164_0_v1.0_000187330	5.59699e-08	9.80885e-08	-10.7482	FABm
MYZPE13164_0_v1.0_000187570	2.98933e-27	8.98066e-27	-14.2772	FABm
MYZPE13164_0_v1.0_000187840	7.07112e-205	1.78972e-203	-10.7484	FABm
MYZPE13164_0_v1.0_000187860	8.30369e-07	1.38327e-06	-10.9711	FABm
MYZPE13164_0_v1.0_000187870	2.42918e-89	2.02602e-88	-10.2464	FABm
MYZPE13164_0_v1.0_000187940	4.35396e-225	1.33319e-223	-12.031	FABm
MYZPE13164_0_v1.0_000188450	0	0	-11.564	FABm
MYZPE13164_0_v1.0_000188870	1.03713e-36	3.80181e-36	-11.3934	FABm
MYZPE13164_0_v1.0_000188950	2.41268e-161	4.29445e-160	-11.739	FABm
MYZPE13164_0_v1.0_000189360	3.61757e-156	6.1755e-155	-12.968	FABm
MYZPE13164_0_v1.0_000189520	6.35011e-45	2.68519e-44	-12.6779	FABm
MYZPE13164_0_v1.0_000189820	7.05315e-98	6.52928e-97	-11.7201	FABm
MYZPE13164_0_v1.0_000189850	1.8225e-234	5.91121e-233	-16.657	FABm
MYZPE13164_0_v1.0_000190620	6.89372e-85	5.37106e-84	-14.1172	FABm
MYZPE13164_0_v1.0_000190670	3.89555e-276	1.64013e-274	-14.1955	FABm
MYZPE13164_0_v1.0_000190680	2.91652e-35	1.03994e-34	-14.6866	FABm
MYZPE13164_0_v1.0_000190710	1.12462e-27	3.40786e-27	-15.4122	FABm
MYZPE13164_0_v1.0_000190750	6.09742e-245	2.12738e-243	-21.5854	FABm
MYZPE13164_0_v1.0_000190810	1.25755e-26	3.72557e-26	-10.3988	FABm
MYZPE13164_0_v1.0_000191240	3.29802e-120	3.98372e-119	-15.279	FABm
MYZPE13164_0_v1.0_000191620	7.55361e-116	8.74995e-115	-14.3805	FABm
MYZPE13164_0_v1.0_000191650	6.38316e-81	4.77366e-80	-12.2424	FABm
MYZPE13164_0_v1.0_000192170	4.28312e-77	3.06194e-76	-16.8315	FABm
MYZPE13164_0_v1.0_000192280	1.07549e-20	2.75796e-20	-12.6182	FABm
MYZPE13164_0_v1.0_000192310	7.26069e-58	3.82808e-57	-10.0488	FABm
MYZPE13164_0_v1.0_000192650	4.41911e-15	9.80236e-15	-11.574	FABm
MYZPE13164_0_v1.0_000192660	0	0	-11.1204	FABm
MYZPE13164_0_v1.0_000192680	1.92879e-27	5.82051e-27	-10.3533	FABm
MYZPE13164_0_v1.0_000192690	4.27104e-48	1.91909e-47	-13.3603	FABm
MYZPE13164_0_v1.0_000192960	1.25753e-222	3.72048e-221	-14.4853	FABm
MYZPE13164_0_v1.0_000193080	5.4813e-292	2.60879e-290	-16.7457	FABm
MYZPE13164_0_v1.0_000193090	0	0	-15.5297	FABm
MYZPE13164_0_v1.0_000193660	8.56624e-32	2.82446e-31	-12.4606	FABm
MYZPE13164_0_v1.0_000193820	4.52121e-118	5.3723e-117	-13.1662	FABm
MYZPE13164_0_v1.0_000193980	1.67893e-263	6.47708e-262	-11.2125	FABm
MYZPE13164_0_v1.0_000193990	2.07676e-06	3.38866e-06	-13.3558	FABm
MYZPE13164_0_v1.0_000194000	1.69251e-35	6.06959e-35	-12.3278	FABm
MYZPE13164_0_v1.0_000194070	8.57325e-65	5.00527e-64	-12.1838	FABm
MYZPE13164_0_v1.0_000194120	2.18319e-17	5.15613e-17	-12.0884	FABm
MYZPE13164_0_v1.0_000194150	9.8493e-14	2.09659e-13	-12.6952	FABm
MYZPE13164_0_v1.0_000194460	1.95339e-73	1.31791e-72	-11.5388	FABm
MYZPE13164_0_v1.0_000194530	2.82273e-53	1.37408e-52	-13.6636	FABm
MYZPE13164_0_v1.0_000194670	1.2551e-49	5.77276e-49	-10.0861	FABm
MYZPE13164_0_v1.0_000195260	5.45193e-51	2.55591e-50	-12.6685	FABm
MYZPE13164_0_v1.0_000195270	2.49378e-141	3.7141e-140	-15.472	FABm
MYZPE13164_0_v1.0_000195290	1.2302e-61	6.86632e-61	-11.1052	FABm
MYZPE13164_0_v1.0_000195350	2.99571e-14	6.49689e-14	-10.0352	FABm
MYZPE13164_0_v1.0_000195970	9.11895e-46	3.90885e-45	-11.3698	FABm
MYZPE13164_0_v1.0_000196090	9.80956e-41	3.85747e-40	-14.227	FABm
MYZPE13164_0_v1.0_000196230	4.17728e-116	4.85816e-115	-11.655	FABm
MYZPE13164_0_v1.0_000196240	1.29104e-34	4.52242e-34	-10.7282	FABm
MYZPE13164_0_v1.0_000196270	8.54658e-60	4.64014e-59	-11.6677	FABm
MYZPE13164_0_v1.0_000196280	0	0	-11.5476	FABm
MYZPE13164_0_v1.0_000196610	8.31048e-231	2.60852e-229	-11.561	FABm
MYZPE13164_0_v1.0_000196730	5.24844e-29	1.63801e-28	-11.3688	FABm
MYZPE13164_0_v1.0_000196790	7.97122e-54	3.89547e-53	-15.4675	FABm
MYZPE13164_0_v1.0_000196810	0	0	-20.791	FABm
MYZPE13164_0_v1.0_000196820	1.38153e-94	1.22703e-93	-10.6883	FABm
MYZPE13164_0_v1.0_000196890	0.00334931	0.00419795	-11.1915	FABm
MYZPE13164_0_v1.0_000196930	4.72701e-32	1.57041e-31	-14.6725	FABm
MYZPE13164_0_v1.0_000197050	8.42985e-134	1.1644e-132	-10.5239	FABm
MYZPE13164_0_v1.0_000197060	4.18907e-24	1.16944e-23	-10.5863	FABm
MYZPE13164_0_v1.0_000197420	7.46932e-16	1.69679e-15	-10.3081	FABm
MYZPE13164_0_v1.0_000197740	1.16842e-49	5.37689e-49	-13.397	FABm
MYZPE13164_0_v1.0_000197770	5.43658e-20	1.36929e-19	-12.6821	FABm
MYZPE13164_0_v1.0_000197830	4.21923e-260	1.58581e-258	-15.815	FABm
MYZPE13164_0_v1.0_000197880	1.44627e-24	4.07774e-24	-10.1245	FABm
MYZPE13164_0_v1.0_000197980	7.64526e-40	2.94684e-39	-10.1904	FABm
MYZPE13164_0_v1.0_000198050	1.01658e-206	2.61839e-205	-13.2909	FABm
MYZPE13164_0_v1.0_000198060	0	0	-23.4651	FABm
MYZPE13164_0_v1.0_000198140	6.37034e-50	2.93927e-49	-12.3301	FABm
MYZPE13164_0_v1.0_000198150	6.69784e-265	2.6069e-263	-10.9494	FABm
MYZPE13164_0_v1.0_000198370	2.20552e-46	9.60443e-46	-15.8903	FABm
MYZPE13164_0_v1.0_000198840	5.73721e-28	1.74758e-27	-10.5849	FABm
MYZPE13164_0_v1.0_000198970	0	0	-12.0127	FABm
MYZPE13164_0_v1.0_000199080	7.39854e-14	1.58144e-13	-11.8683	FABm
MYZPE13164_0_v1.0_000199100	3.27221e-125	4.11132e-124	-11.9794	FABm
MYZPE13164_0_v1.0_000199400	1.06049e-90	9.00782e-90	-12.2509	FABm
MYZPE13164_0_v1.0_000199600	2.81078e-156	4.80762e-155	-14.5095	FABm
MYZPE13164_0_v1.0_000199610	2.44051e-54	1.20272e-53	-14.5042	FABm
MYZPE13164_0_v1.0_000199910	9.83118e-75	6.74198e-74	-18.2286	FABm
MYZPE13164_0_v1.0_000200030	3.93391e-91	3.36432e-90	-13.7328	FABm
MYZPE13164_0_v1.0_000200150	2.44452e-140	3.57388e-139	-13.6639	FABm
MYZPE13164_0_v1.0_000200430	2.95687e-70	1.89425e-69	-10.1424	FABm
MYZPE13164_0_v1.0_000200440	8.91338e-105	9.00319e-104	-11.009	FABm
MYZPE13164_0_v1.0_000200530	9.05185e-51	4.23452e-50	-11.8135	FABm
MYZPE13164_0_v1.0_000200550	3.7315e-143	5.68314e-142	-14.959	FABm
MYZPE13164_0_v1.0_000200560	8.37244e-139	1.21391e-137	-11.2343	FABm
MYZPE13164_0_v1.0_000200640	0	0	-18.7998	FABm
MYZPE13164_0_v1.0_000200870	3.76913e-15	8.38395e-15	-18.0228	FABm
MYZPE13164_0_v1.0_000201030	2.79761e-46	1.21466e-45	-12.3818	FABm
MYZPE13164_0_v1.0_000201370	1.02349e-140	1.50135e-139	-16.0668	FABm
MYZPE13164_0_v1.0_000201400	3.50755e-46	1.51763e-45	-10.6255	FABm
MYZPE13164_0_v1.0_000201920	0	0	-10.4175	FABm
MYZPE13164_0_v1.0_000201940	6.34557e-106	6.56861e-105	-14.7321	FABm
MYZPE13164_0_v1.0_000201980	2.45586e-32	8.20247e-32	-13.7326	FABm
MYZPE13164_0_v1.0_000202010	2.29229e-51	1.08218e-50	-10.4692	FABm
MYZPE13164_0_v1.0_000202020	9.08947e-272	3.70231e-270	-12.2078	FABm
MYZPE13164_0_v1.0_000202110	6.01762e-69	3.76687e-68	-14.6932	FABm
MYZPE13164_0_v1.0_000202160	1.76961e-219	5.14855e-218	-14.6626	FABm
MYZPE13164_0_v1.0_000001180	1.25757e-50	5.87044e-50	10.1683	MBm
MYZPE13164_0_v1.0_000001770	9.11621e-10	1.7117e-09	11.9384	MBm
MYZPE13164_0_v1.0_000001810	0.00274174	0.00349446	12.8014	MBm
MYZPE13164_0_v1.0_000002490	5.95784e-115	6.8561e-114	12.4879	MBm
MYZPE13164_0_v1.0_000003070	9.37819e-128	1.21852e-126	14.0249	MBm
MYZPE13164_0_v1.0_000003120	1.31909e-24	3.72397e-24	16.6097	MBm
MYZPE13164_0_v1.0_000003320	1.40217e-05	2.19234e-05	12.255	MBm
MYZPE13164_0_v1.0_000005790	5.93097e-24	1.64626e-23	10.5422	MBm
MYZPE13164_0_v1.0_000006720	7.92144e-10	1.48992e-09	12.725	MBm
MYZPE13164_0_v1.0_000007160	4.24117e-100	4.04151e-99	10.8435	MBm
MYZPE13164_0_v1.0_000007170	2.83028e-140	4.13096e-139	27.2245	MBm
MYZPE13164_0_v1.0_000009550	8.63026e-17	2.01006e-16	26.3547	MBm
MYZPE13164_0_v1.0_000009860	1.46763e-05	2.29224e-05	18.8232	MBm
MYZPE13164_0_v1.0_000010220	1.4295e-08	2.57057e-08	17.1011	MBm
MYZPE13164_0_v1.0_000011550	2.97567e-52	1.42243e-51	25.2386	MBm
MYZPE13164_0_v1.0_000014630	1.41128e-13	2.986e-13	13.4594	MBm
MYZPE13164_0_v1.0_000019300	5.27913e-96	4.78584e-95	12.6915	MBm
MYZPE13164_0_v1.0_000020650	6.19376e-30	1.97527e-29	17.1718	MBm
MYZPE13164_0_v1.0_000021040	6.48687e-24	1.79999e-23	15.9912	MBm
MYZPE13164_0_v1.0_000021100	2.37445e-48	1.068e-47	30.2486	MBm
MYZPE13164_0_v1.0_000021180	5.60325e-63	3.17809e-62	14.4215	MBm
MYZPE13164_0_v1.0_000021210	1.5456e-35	5.54955e-35	21.455	MBm
MYZPE13164_0_v1.0_000021590	3.22897e-239	1.09178e-237	13.1465	MBm
MYZPE13164_0_v1.0_000021630	6.23311e-10	1.17588e-09	26.0455	MBm
MYZPE13164_0_v1.0_000022100	8.69271e-95	7.77581e-94	29.0846	MBm
MYZPE13164_0_v1.0_000023850	1.19458e-15	2.6983e-15	20.3558	MBm
MYZPE13164_0_v1.0_000025680	2.07578e-10	3.98037e-10	12.4013	MBm
MYZPE13164_0_v1.0_000027860	4.19591e-19	1.0313e-18	19.4346	MBm
MYZPE13164_0_v1.0_000028030	1.91861e-39	7.34992e-39	36.0306	MBm
MYZPE13164_0_v1.0_000028070	8.15477e-30	2.58935e-29	10.646	MBm
MYZPE13164_0_v1.0_000028670	3.37433e-05	5.14095e-05	12.1528	MBm
MYZPE13164_0_v1.0_000030270	0.00121347	0.00161476	12.5609	MBm
MYZPE13164_0_v1.0_000030740	3.03365e-09	5.593e-09	14.7872	MBm
MYZPE13164_0_v1.0_000031760	1.1971e-107	1.254e-106	36.5817	MBm
MYZPE13164_0_v1.0_000033500	0.00466244	0.00571938	10.3731	MBm
MYZPE13164_0_v1.0_000034010	5.23479e-85	4.09312e-84	11.9884	MBm
MYZPE13164_0_v1.0_000034070	6.48806e-11	1.26375e-10	15.5346	MBm
MYZPE13164_0_v1.0_000038990	1.97731e-111	2.1645e-110	23.6175	MBm
MYZPE13164_0_v1.0_000040250	4.07949e-220	1.19085e-218	27.5305	MBm
MYZPE13164_0_v1.0_000041140	3.71225e-249	1.32152e-247	20.2377	MBm
MYZPE13164_0_v1.0_000042340	0	0	10.7739	MBm
MYZPE13164_0_v1.0_000042480	1.61075e-70	1.03949e-69	27.0348	MBm
MYZPE13164_0_v1.0_000042560	1.68984e-10	3.25242e-10	10.549	MBm
MYZPE13164_0_v1.0_000042570	0.00308515	0.00389586	10.0928	MBm
MYZPE13164_0_v1.0_000042580	6.36309e-16	1.45001e-15	27.8767	MBm
MYZPE13164_0_v1.0_000042920	6.41784e-15	1.41713e-14	20.7633	MBm
MYZPE13164_0_v1.0_000043630	4.6162e-30	1.47593e-29	20.8446	MBm
MYZPE13164_0_v1.0_000044290	8.00062e-219	2.31235e-217	10.4522	MBm
MYZPE13164_0_v1.0_000044310	7.543e-188	1.68083e-186	21.4675	MBm
MYZPE13164_0_v1.0_000044320	4.86287e-12	9.83507e-12	12.8223	MBm
MYZPE13164_0_v1.0_000044330	4.32033e-20	1.09191e-19	15.1442	MBm
MYZPE13164_0_v1.0_000046260	2.64378e-32	8.82674e-32	23.181	MBm
MYZPE13164_0_v1.0_000048190	7.44541e-36	2.68432e-35	25.3266	MBm
MYZPE13164_0_v1.0_000048960	5.58426e-158	9.70304e-157	39.1681	MBm
MYZPE13164_0_v1.0_000049020	0	0	38.1113	MBm
MYZPE13164_0_v1.0_000049030	6.93369e-31	2.24892e-30	46.1016	MBm
MYZPE13164_0_v1.0_000049280	4.18296e-223	1.24175e-221	16.031	MBm
MYZPE13164_0_v1.0_000053560	3.67467e-49	1.67868e-48	11.8275	MBm
MYZPE13164_0_v1.0_000053900	0.000122756	0.000179409	10.2289	MBm
MYZPE13164_0_v1.0_000054200	1.56043e-26	4.61508e-26	14.0088	MBm
MYZPE13164_0_v1.0_000054980	1.30982e-167	2.44576e-166	21.804	MBm
MYZPE13164_0_v1.0_000055260	7.35268e-08	1.28293e-07	17.4273	MBm
MYZPE13164_0_v1.0_000055710	1.62053e-06	2.6576e-06	12.9509	MBm
MYZPE13164_0_v1.0_000055760	9.61838e-55	4.79133e-54	17.4546	MBm
MYZPE13164_0_v1.0_000056080	1.24806e-37	4.64302e-37	11.9767	MBm
MYZPE13164_0_v1.0_000056400	0	0	17.2533	MBm
MYZPE13164_0_v1.0_000056410	2.5241e-112	2.78393e-111	10.3034	MBm
MYZPE13164_0_v1.0_000056750	2.23933e-08	3.99158e-08	15.3876	MBm
MYZPE13164_0_v1.0_000056840	0.00221745	0.00285742	10.8319	MBm
MYZPE13164_0_v1.0_000060690	9.97683e-27	2.96473e-26	21.6535	MBm
MYZPE13164_0_v1.0_000060730	6.72958e-14	1.44091e-13	14.3043	MBm
MYZPE13164_0_v1.0_000061140	4.50076e-06	7.21486e-06	12.3265	MBm
MYZPE13164_0_v1.0_000061490	2.18923e-194	5.11251e-193	11.2415	MBm
MYZPE13164_0_v1.0_000061500	1.43971e-69	9.09675e-69	15.2077	MBm
MYZPE13164_0_v1.0_000062290	1.12844e-61	6.3064e-61	25.9844	MBm
MYZPE13164_0_v1.0_000062590	7.23461e-94	6.35467e-93	33.5697	MBm
MYZPE13164_0_v1.0_000063040	2.70907e-15	6.05984e-15	10.8946	MBm
MYZPE13164_0_v1.0_000063790	2.77519e-66	1.65893e-65	48.9025	MBm
MYZPE13164_0_v1.0_000064290	3.09379e-70	1.97907e-69	13.3794	MBm
MYZPE13164_0_v1.0_000064980	5.23929e-135	7.29448e-134	10.8343	MBm
MYZPE13164_0_v1.0_000065100	3.22435e-06	5.21166e-06	20.4009	MBm
MYZPE13164_0_v1.0_000065130	7.83553e-114	8.83121e-113	11.1392	MBm
MYZPE13164_0_v1.0_000065700	3.20881e-06	5.18845e-06	13.5066	MBm
MYZPE13164_0_v1.0_000070820	2.12076e-34	7.36993e-34	14.5409	MBm
MYZPE13164_0_v1.0_000074840	4.48201e-24	1.24882e-23	21.1203	MBm
MYZPE13164_0_v1.0_000074860	1.60546e-73	1.08401e-72	11.9731	MBm
MYZPE13164_0_v1.0_000075060	4.398e-35	1.55804e-34	13.9791	MBm
MYZPE13164_0_v1.0_000075870	1.25916e-85	9.93413e-85	18.2852	MBm
MYZPE13164_0_v1.0_000076040	6.30273e-25	1.79672e-24	10.0228	MBm
MYZPE13164_0_v1.0_000078020	7.35241e-60	3.99675e-59	14.5966	MBm
MYZPE13164_0_v1.0_000078590	3.82289e-42	1.53995e-41	15.2304	MBm
MYZPE13164_0_v1.0_000080330	6.16446e-60	3.35932e-59	19.094	MBm
MYZPE13164_0_v1.0_000080590	1.32802e-06	2.19184e-06	17.7539	MBm
MYZPE13164_0_v1.0_000082810	3.46006e-67	2.09695e-66	14.1644	MBm
MYZPE13164_0_v1.0_000083750	1.69846e-117	2.00729e-116	19.7226	MBm
MYZPE13164_0_v1.0_000083870	3.67839e-12	7.45671e-12	17.5134	MBm
MYZPE13164_0_v1.0_000084180	3.37012e-94	2.97214e-93	10.905	MBm
MYZPE13164_0_v1.0_000084210	4.48347e-41	1.77022e-40	21.3134	MBm
MYZPE13164_0_v1.0_000084580	1.83628e-79	1.34908e-78	12.3703	MBm
MYZPE13164_0_v1.0_000085030	3.20259e-13	6.70481e-13	14.4263	MBm
MYZPE13164_0_v1.0_000085090	7.04564e-104	7.03548e-103	17.1378	MBm
MYZPE13164_0_v1.0_000086470	3.10343e-34	1.07593e-33	18.6275	MBm
MYZPE13164_0_v1.0_000088380	2.29964e-09	4.25498e-09	12.9374	MBm
MYZPE13164_0_v1.0_000089460	2.42071e-05	3.7309e-05	12.4139	MBm
MYZPE13164_0_v1.0_000090620	4.56831e-204	1.14631e-202	10.0713	MBm
MYZPE13164_0_v1.0_000091000	0	0	14.0976	MBm
MYZPE13164_0_v1.0_000091040	1.61429e-23	4.43859e-23	17.6216	MBm
MYZPE13164_0_v1.0_000093670	2.08469e-08	3.72123e-08	26.4323	MBm
MYZPE13164_0_v1.0_000093680	2.09151e-17	4.94362e-17	19.0153	MBm
MYZPE13164_0_v1.0_000093860	3.30954e-11	6.52032e-11	15.0566	MBm
MYZPE13164_0_v1.0_000094220	0	0	21.7749	MBm
MYZPE13164_0_v1.0_000096100	3.30141e-122	4.07206e-121	18.4662	MBm
MYZPE13164_0_v1.0_000096600	1.69497e-19	4.21211e-19	12.4267	MBm
MYZPE13164_0_v1.0_000097640	1.33709e-67	8.18263e-67	21.9009	MBm
MYZPE13164_0_v1.0_000098200	9.63602e-30	3.05414e-29	15.8935	MBm
MYZPE13164_0_v1.0_000098390	7.15251e-252	2.57766e-250	10.7889	MBm
MYZPE13164_0_v1.0_000099110	0.000176954	0.000255845	13.0779	MBm
MYZPE13164_0_v1.0_000099560	2.99481e-58	1.59432e-57	20.9339	MBm
MYZPE13164_0_v1.0_000100040	2.85838e-37	1.05888e-36	21.0497	MBm
MYZPE13164_0_v1.0_000100870	2.80222e-17	6.595e-17	10.3398	MBm
MYZPE13164_0_v1.0_000101540	7.25322e-18	1.73076e-17	20.591	MBm
MYZPE13164_0_v1.0_000103510	2.17328e-11	4.30494e-11	21.189	MBm
MYZPE13164_0_v1.0_000105380	4.71689e-34	1.62884e-33	11.2962	MBm
MYZPE13164_0_v1.0_000105530	5.17309e-11	1.01122e-10	12.9226	MBm
MYZPE13164_0_v1.0_000105640	2.41543e-12	4.92843e-12	10.6155	MBm
MYZPE13164_0_v1.0_000105740	1.44447e-123	1.79684e-122	51.3909	MBm
MYZPE13164_0_v1.0_000106920	4.85767e-18	1.16485e-17	14.8159	MBm
MYZPE13164_0_v1.0_000108070	7.04486e-45	2.97609e-44	10.1792	MBm
MYZPE13164_0_v1.0_000108080	1.0211e-97	9.42266e-97	14.6629	MBm
MYZPE13164_0_v1.0_000109310	0.00456802	0.00560906	12.6864	MBm
MYZPE13164_0_v1.0_000110810	7.00294e-08	1.22263e-07	13.6902	MBm
MYZPE13164_0_v1.0_000111380	4.66693e-22	1.24263e-21	13.6272	MBm
MYZPE13164_0_v1.0_000111840	7.31989e-10	1.37885e-09	14.6088	MBm
MYZPE13164_0_v1.0_000116450	4.32091e-08	7.60292e-08	10.1748	MBm
MYZPE13164_0_v1.0_000118850	6.35952e-05	9.52661e-05	10.3598	MBm
MYZPE13164_0_v1.0_000120230	3.42091e-12	6.93956e-12	21.121	MBm
MYZPE13164_0_v1.0_000120350	2.30712e-08	4.1099e-08	10.3212	MBm
MYZPE13164_0_v1.0_000126200	6.94308e-179	1.45114e-177	15.2666	MBm
MYZPE13164_0_v1.0_000128860	2.09612e-19	5.19131e-19	12.55	MBm
MYZPE13164_0_v1.0_000129350	8.47205e-26	2.45753e-25	37.1392	MBm
MYZPE13164_0_v1.0_000130420	1.5983e-64	9.25722e-64	20.7372	MBm
MYZPE13164_0_v1.0_000130670	9.01583e-48	4.02215e-47	16.1193	MBm
MYZPE13164_0_v1.0_000130680	8.8831e-18	2.11507e-17	11.2992	MBm
MYZPE13164_0_v1.0_000130970	2.05801e-27	6.20403e-27	10.2373	MBm
MYZPE13164_0_v1.0_000135670	2.19914e-143	3.35516e-142	22.6087	MBm
MYZPE13164_0_v1.0_000135710	1.26046e-27	3.81684e-27	21.1198	MBm
MYZPE13164_0_v1.0_000137130	8.52595e-55	4.25198e-54	15.4344	MBm
MYZPE13164_0_v1.0_000141940	6.35999e-17	1.48762e-16	27.7472	MBm
MYZPE13164_0_v1.0_000141950	6.13869e-205	1.56731e-203	11.1693	MBm
MYZPE13164_0_v1.0_000142450	3.94635e-09	7.24064e-09	14.2784	MBm
MYZPE13164_0_v1.0_000144010	6.2918e-11	1.22689e-10	11.3658	MBm
MYZPE13164_0_v1.0_000145020	2.02009e-13	4.25359e-13	11.1995	MBm
MYZPE13164_0_v1.0_000145790	6.40999e-146	9.95294e-145	30.1706	MBm
MYZPE13164_0_v1.0_000146480	1.97491e-18	4.77763e-18	33.8548	MBm
MYZPE13164_0_v1.0_000147270	4.77119e-24	1.32729e-23	13.7185	MBm
MYZPE13164_0_v1.0_000148380	2.94695e-54	1.44986e-53	24.8854	MBm
MYZPE13164_0_v1.0_000148400	2.05501e-28	6.33008e-28	17.4371	MBm
MYZPE13164_0_v1.0_000148520	8.85316e-21	2.27495e-20	26.7712	MBm
MYZPE13164_0_v1.0_000148530	7.35961e-09	1.33771e-08	17.7968	MBm
MYZPE13164_0_v1.0_000149170	1.96503e-42	7.97797e-42	38.2481	MBm
MYZPE13164_0_v1.0_000150750	1.62913e-15	3.66664e-15	12.0198	MBm
MYZPE13164_0_v1.0_000151090	8.45333e-19	2.06496e-18	21.1092	MBm
MYZPE13164_0_v1.0_000152970	4.33221e-33	1.47049e-32	10.919	MBm
MYZPE13164_0_v1.0_000153500	1.20156e-41	4.79165e-41	11.6964	MBm
MYZPE13164_0_v1.0_000154540	4.98208e-08	8.75047e-08	10.821	MBm
MYZPE13164_0_v1.0_000156880	3.38731e-39	1.29086e-38	25.7039	MBm
MYZPE13164_0_v1.0_000161390	6.09296e-83	4.66418e-82	13.7004	MBm
MYZPE13164_0_v1.0_000161400	1.67931e-34	5.85675e-34	11.1892	MBm
MYZPE13164_0_v1.0_000163990	1.07187e-09	2.00486e-09	22.0541	MBm
MYZPE13164_0_v1.0_000164430	1.83211e-64	1.05974e-63	11.8274	MBm
MYZPE13164_0_v1.0_000165130	3.95212e-101	3.8075e-100	21.0153	MBm
MYZPE13164_0_v1.0_000166380	1.89928e-32	6.35564e-32	22.7961	MBm
MYZPE13164_0_v1.0_000166440	5.62422e-37	2.07121e-36	14.7786	MBm
MYZPE13164_0_v1.0_000166940	1.01751e-28	3.15088e-28	17.7938	MBm
MYZPE13164_0_v1.0_000166950	1.74533e-174	3.54627e-173	33.1671	MBm
MYZPE13164_0_v1.0_000168040	3.64907e-89	3.02903e-88	17.5364	MBm
MYZPE13164_0_v1.0_000172510	2.79183e-54	1.37509e-53	50.6489	MBm
MYZPE13164_0_v1.0_000172520	0	0	31.3699	MBm
MYZPE13164_0_v1.0_000173290	2.61338e-110	2.81851e-109	25.8766	MBm
MYZPE13164_0_v1.0_000173460	7.58851e-07	1.2663e-06	10.0156	MBm
MYZPE13164_0_v1.0_000176030	1.65611e-20	4.21971e-20	18.8265	MBm
MYZPE13164_0_v1.0_000177910	1.83742e-06	3.00766e-06	10.054	MBm
MYZPE13164_0_v1.0_000180560	4.43117e-26	1.29784e-25	21.923	MBm
MYZPE13164_0_v1.0_000182300	7.27502e-21	1.87382e-20	11.2701	MBm
MYZPE13164_0_v1.0_000184060	0.000141473	0.000205836	10.4763	MBm
MYZPE13164_0_v1.0_000185400	2.33291e-06	3.79602e-06	10.0636	MBm
MYZPE13164_0_v1.0_000187700	1.76084e-75	1.22578e-74	13.1066	MBm
MYZPE13164_0_v1.0_000188180	0.00116149	0.00154983	11.0455	MBm
MYZPE13164_0_v1.0_000189530	4.18193e-16	9.57205e-16	10.2075	MBm
MYZPE13164_0_v1.0_000190050	9.9488e-09	1.80011e-08	12.0978	MBm
MYZPE13164_0_v1.0_000190060	1.31625e-23	3.62936e-23	12.886	MBm
MYZPE13164_0_v1.0_000190270	3.32923e-09	6.12892e-09	12.7201	MBm
MYZPE13164_0_v1.0_000191270	2.64831e-152	4.34311e-151	47.4476	MBm
MYZPE13164_0_v1.0_000192470	1.21573e-268	4.86143e-267	13.5087	MBm
MYZPE13164_0_v1.0_000193140	5.49108e-14	1.17948e-13	12.3589	MBm
MYZPE13164_0_v1.0_000195070	0.000390775	0.000548334	11.7823	MBm
MYZPE13164_0_v1.0_000195760	8.95144e-10	1.68113e-09	13.9387	MBm
MYZPE13164_0_v1.0_000195780	2.08306e-43	8.57243e-43	18.6266	MBm
MYZPE13164_0_v1.0_000195850	9.48435e-78	6.8192e-77	19.842	MBm
MYZPE13164_0_v1.0_000196130	6.9542e-07	1.16378e-06	25.4594	MBm
MYZPE13164_0_v1.0_000197590	4.17069e-19	1.02538e-18	16.4718	MBm
MYZPE13164_0_v1.0_000200690	3.25891e-12	6.61861e-12	16.6938	MBm
MYZPE13164_0_v1.0_000200840	2.91456e-24	8.1624e-24	28.2704	MBm
MYZPE13164_0_v1.0_000200850	1.00015e-269	4.01772e-268	13.1175	MBm
MYZPE13164_0_v1.0_000201460	1.1409e-21	3.00399e-21	16.0467	MBm
