# Supplementary material for: Sex‐specific changes in the aphid DNA methylation landscape
Source: Mol Ecol. 2019 Sep 22;28(18):4228–41. doi: 10.1111/mec.15216 (PMC6857007; doi:10.1111/mec.15216)
Supplement: Supplementary file 9 [file MEC-28-4228-s009.xlsx]

## Sheet: FABm genes
Overrepresentation
Selected statistical test : Hypergeometric test
Selected correction : Benjamini & Hochberg False Discovery Rate (FDR) correction
Selected significance level : 0.05
Testing option : Use whole annotation as reference set
The selected cluster :
MYZPE13164_0_V1.0_000127380	MYZPE13164_0_V1.0_000071010	MYZPE13164_0_V1.0_000075610	MYZPE13164_0_V1.0_000098730	MYZPE13164_0_V1.0_000110940	MYZPE13164_0_V1.0_000092190	MYZPE13164_0_V1.0_000106680	MYZPE13164_0_V1.0_000153670	MYZPE13164_0_V1.0_000050310	MYZPE13164_0_V1.0_000076700	MYZPE13164_0_V1.0_000129320	MYZPE13164_0_V1.0_000048470	MYZPE13164_0_V1.0_000155850	MYZPE13164_0_V1.0_000065810	MYZPE13164_0_V1.0_000143870	MYZPE13164_0_V1.0_000161290	MYZPE13164_0_V1.0_000015310	MYZPE13164_0_V1.0_000116000	MYZPE13164_0_V1.0_000001380	MYZPE13164_0_V1.0_000190620	MYZPE13164_0_V1.0_000001140	MYZPE13164_0_V1.0_000177400	MYZPE13164_0_V1.0_000139360	MYZPE13164_0_V1.0_000176790	MYZPE13164_0_V1.0_000151490	MYZPE13164_0_V1.0_000104250	MYZPE13164_0_V1.0_000096780	MYZPE13164_0_V1.0_000154990	MYZPE13164_0_V1.0_000072590	MYZPE13164_0_V1.0_000163220	MYZPE13164_0_V1.0_000165880	MYZPE13164_0_V1.0_000039990	MYZPE13164_0_V1.0_000085650	MYZPE13164_0_V1.0_000115140	MYZPE13164_0_V1.0_000142770	MYZPE13164_0_V1.0_000160190	MYZPE13164_0_V1.0_000083230	MYZPE13164_0_V1.0_000117560	MYZPE13164_0_V1.0_000040740	MYZPE13164_0_V1.0_000141440	MYZPE13164_0_V1.0_000141200	MYZPE13164_0_V1.0_000144950	MYZPE13164_0_V1.0_000133840	MYZPE13164_0_V1.0_000149190	MYZPE13164_0_V1.0_000007700	MYZPE13164_0_V1.0_000044090	MYZPE13164_0_V1.0_000195290	MYZPE13164_0_V1.0_000185240	MYZPE13164_0_V1.0_000039740	MYZPE13164_0_V1.0_000165670
MYZPE13164_0_V1.0_000025720	MYZPE13164_0_V1.0_000079860	MYZPE13164_0_V1.0_000124000	MYZPE13164_0_V1.0_000035990	MYZPE13164_0_V1.0_000114490	MYZPE13164_0_V1.0_000013980	MYZPE13164_0_V1.0_000054260	MYZPE13164_0_V1.0_000150510	MYZPE13164_0_V1.0_000117520	MYZPE13164_0_V1.0_000089650	MYZPE13164_0_V1.0_000042040	MYZPE13164_0_V1.0_000009450	MYZPE13164_0_V1.0_000044690	MYZPE13164_0_V1.0_000022420	MYZPE13164_0_V1.0_000002850	MYZPE13164_0_V1.0_000077450	MYZPE13164_0_V1.0_000077210	MYZPE13164_0_V1.0_000169360	MYZPE13164_0_V1.0_000076120	MYZPE13164_0_V1.0_000019010	MYZPE13164_0_V1.0_000055340	MYZPE13164_0_V1.0_000078300	MYZPE13164_0_V1.0_000058850	MYZPE13164_0_V1.0_000197830	MYZPE13164_0_V1.0_000114240	MYZPE13164_0_V1.0_000117510	MYZPE13164_0_V1.0_000150300	MYZPE13164_0_V1.0_000067650	MYZPE13164_0_V1.0_000045540	MYZPE13164_0_V1.0_000129950	MYZPE13164_0_V1.0_000148450	MYZPE13164_0_V1.0_000149540	MYZPE13164_0_V1.0_000148210	MYZPE13164_0_V1.0_000169370	MYZPE13164_0_V1.0_000182340	MYZPE13164_0_V1.0_000019020	MYZPE13164_0_V1.0_000091510	MYZPE13164_0_V1.0_000184760	MYZPE13164_0_V1.0_000149780	MYZPE13164_0_V1.0_000057750	MYZPE13164_0_V1.0_000012870	MYZPE13164_0_V1.0_000013960	MYZPE13164_0_V1.0_000010690	MYZPE13164_0_V1.0_000196730	MYZPE13164_0_V1.0_000075280	MYZPE13164_0_V1.0_000076370	MYZPE13164_0_V1.0_000151620	MYZPE13164_0_V1.0_000172780	MYZPE13164_0_V1.0_000017050	MYZPE13164_0_V1.0_000183520
MYZPE13164_0_V1.0_000133690	MYZPE13164_0_V1.0_000132360	MYZPE13164_0_V1.0_000118470	MYZPE13164_0_V1.0_000027000	MYZPE13164_0_V1.0_000190670	MYZPE13164_0_V1.0_000028330	MYZPE13164_0_V1.0_000060670	MYZPE13164_0_V1.0_000133620	MYZPE13164_0_V1.0_000173080	MYZPE13164_0_V1.0_000053500	MYZPE13164_0_V1.0_000197050	MYZPE13164_0_V1.0_000198140	MYZPE13164_0_V1.0_000013050	MYZPE13164_0_V1.0_000017650	MYZPE13164_0_V1.0_000017410	MYZPE13164_0_V1.0_000038110	MYZPE13164_0_V1.0_000050230	MYZPE13164_0_V1.0_000187000	MYZPE13164_0_V1.0_000062860	MYZPE13164_0_V1.0_000063710	MYZPE13164_0_V1.0_000186150	MYZPE13164_0_V1.0_000110580	MYZPE13164_0_V1.0_000119390	MYZPE13164_0_V1.0_000003000	MYZPE13164_0_V1.0_000005660	MYZPE13164_0_V1.0_000102720	MYZPE13164_0_V1.0_000118060	MYZPE13164_0_V1.0_000119150	MYZPE13164_0_V1.0_000177690	MYZPE13164_0_V1.0_000198370	MYZPE13164_0_V1.0_000017660	MYZPE13164_0_V1.0_000031960	MYZPE13164_0_V1.0_000168980	MYZPE13164_0_V1.0_000200030	MYZPE13164_0_V1.0_000063960	MYZPE13164_0_V1.0_000064810	MYZPE13164_0_V1.0_000162170	MYZPE13164_0_V1.0_000187250	MYZPE13164_0_V1.0_000004560	MYZPE13164_0_V1.0_000119140	MYZPE13164_0_V1.0_000134730	MYZPE13164_0_V1.0_000153250	MYZPE13164_0_V1.0_000055900	MYZPE13164_0_V1.0_000133640	MYZPE13164_0_V1.0_000038570	MYZPE13164_0_V1.0_000038330	MYZPE13164_0_V1.0_000039420	MYZPE13164_0_V1.0_000096410	MYZPE13164_0_V1.0_000143690	MYZPE13164_0_V1.0_000165230
MYZPE13164_0_V1.0_000194000	MYZPE13164_0_V1.0_000114310	MYZPE13164_0_V1.0_000154810	MYZPE13164_0_V1.0_000179090	MYZPE13164_0_V1.0_000160010	MYZPE13164_0_V1.0_000076210	MYZPE13164_0_V1.0_000034570	MYZPE13164_0_V1.0_000036740	MYZPE13164_0_V1.0_000063380	MYZPE13164_0_V1.0_000196890	MYZPE13164_0_V1.0_000143920	MYZPE13164_0_V1.0_000197740	MYZPE13164_0_V1.0_000066410	MYZPE13164_0_V1.0_000197980	MYZPE13164_0_V1.0_000023650	MYZPE13164_0_V1.0_000160200	MYZPE13164_0_V1.0_000088690	MYZPE13164_0_V1.0_000059600	MYZPE13164_0_V1.0_000084090	MYZPE13164_0_V1.0_000057660	MYZPE13164_0_V1.0_000031030	MYZPE13164_0_V1.0_000034780	MYZPE13164_0_V1.0_000199910	MYZPE13164_0_V1.0_000036730	MYZPE13164_0_V1.0_000038910	MYZPE13164_0_V1.0_000010100	MYZPE13164_0_V1.0_000127620	MYZPE13164_0_V1.0_000080970	MYZPE13164_0_V1.0_000139840	MYZPE13164_0_V1.0_000157270	MYZPE13164_0_V1.0_000159690	MYZPE13164_0_V1.0_000192280	MYZPE13164_0_V1.0_000046530	MYZPE13164_0_V1.0_000159210	MYZPE13164_0_V1.0_000171340	MYZPE13164_0_V1.0_000194460	MYZPE13164_0_V1.0_000064000	MYZPE13164_0_V1.0_000128960	MYZPE13164_0_V1.0_000025600	MYZPE13164_0_V1.0_000163940	MYZPE13164_0_V1.0_000125210	MYZPE13164_0_V1.0_000127630	MYZPE13164_0_V1.0_000058500	MYZPE13164_0_V1.0_000201920	MYZPE13164_0_V1.0_000034310	MYZPE13164_0_V1.0_000185990	MYZPE13164_0_V1.0_000006060	MYZPE13164_0_V1.0_000010350	MYZPE13164_0_V1.0_000010110	MYZPE13164_0_V1.0_000036720
MYZPE13164_0_V1.0_000159950	MYZPE13164_0_V1.0_000156200	MYZPE13164_0_V1.0_000107470	MYZPE13164_0_V1.0_000141190	MYZPE13164_0_V1.0_000144460	MYZPE13164_0_V1.0_000062960	MYZPE13164_0_V1.0_000168870	MYZPE13164_0_V1.0_000078060	MYZPE13164_0_V1.0_000119450	MYZPE13164_0_V1.0_000145550	MYZPE13164_0_V1.0_000186050	MYZPE13164_0_V1.0_000058090	MYZPE13164_0_V1.0_000081000	MYZPE13164_0_V1.0_000191650	MYZPE13164_0_V1.0_000177340	MYZPE13164_0_V1.0_000028440	MYZPE13164_0_V1.0_000178680	MYZPE13164_0_V1.0_000107220	MYZPE13164_0_V1.0_000159940	MYZPE13164_0_V1.0_000196090	MYZPE13164_0_V1.0_000110630	MYZPE13164_0_V1.0_000111960	MYZPE13164_0_V1.0_000017320	MYZPE13164_0_V1.0_000019740	MYZPE13164_0_V1.0_000105280	MYZPE13164_0_V1.0_000062970	MYZPE13164_0_V1.0_000169730	MYZPE13164_0_V1.0_000193820	MYZPE13164_0_V1.0_000006440	MYZPE13164_0_V1.0_000041650	MYZPE13164_0_V1.0_000085830	MYZPE13164_0_V1.0_000028210	MYZPE13164_0_V1.0_000084740	MYZPE13164_0_V1.0_000070360	MYZPE13164_0_V1.0_000130230	MYZPE13164_0_V1.0_000032920	MYZPE13164_0_V1.0_000156620	MYZPE13164_0_V1.0_000007720	MYZPE13164_0_V1.0_000093480	MYZPE13164_0_V1.0_000188450	MYZPE13164_0_V1.0_000071210	MYZPE13164_0_V1.0_000165570	MYZPE13164_0_V1.0_000142220	MYZPE13164_0_V1.0_000168850	MYZPE13164_0_V1.0_000139280	MYZPE13164_0_V1.0_000192960	MYZPE13164_0_V1.0_000000090	MYZPE13164_0_V1.0_000001180	MYZPE13164_0_V1.0_000062980	MYZPE13164_0_V1.0_000002270
No annotations were retrieved for the following entities:
MYZPE13164_0_V1.0_000071010	MYZPE13164_0_V1.0_000106680	MYZPE13164_0_V1.0_000153670	MYZPE13164_0_V1.0_000129320	MYZPE13164_0_V1.0_000183520	MYZPE13164_0_V1.0_000182310	MYZPE13164_0_V1.0_000048470	MYZPE13164_0_V1.0_000135200	MYZPE13164_0_V1.0_000178170	MYZPE13164_0_V1.0_000155850	MYZPE13164_0_V1.0_000045080	MYZPE13164_0_V1.0_000148640	MYZPE13164_0_V1.0_000180490	MYZPE13164_0_V1.0_000182550	MYZPE13164_0_V1.0_000010660	MYZPE13164_0_V1.0_000010300	MYZPE13164_0_V1.0_000190620	MYZPE13164_0_V1.0_000068640	MYZPE13164_0_V1.0_000045520	MYZPE13164_0_V1.0_000177400	MYZPE13164_0_V1.0_000014900	MYZPE13164_0_V1.0_000046970	MYZPE13164_0_V1.0_000139360	MYZPE13164_0_V1.0_000076830	MYZPE13164_0_V1.0_000184500	MYZPE13164_0_V1.0_000154990	MYZPE13164_0_V1.0_000182320	MYZPE13164_0_V1.0_000179390	MYZPE13164_0_V1.0_000166850	MYZPE13164_0_V1.0_000168260	MYZPE13164_0_V1.0_000200870	MYZPE13164_0_V1.0_000039990	MYZPE13164_0_V1.0_000187330	MYZPE13164_0_V1.0_000202010	MYZPE13164_0_V1.0_000034190	MYZPE13164_0_V1.0_000113880	MYZPE13164_0_V1.0_000006020	MYZPE13164_0_V1.0_000024150	MYZPE13164_0_V1.0_000076600	MYZPE13164_0_V1.0_000071150	MYZPE13164_0_V1.0_000190710	MYZPE13164_0_V1.0_000039180	MYZPE13164_0_V1.0_000018240	MYZPE13164_0_V1.0_000169680	MYZPE13164_0_V1.0_000051980	MYZPE13164_0_V1.0_000165670	MYZPE13164_0_V1.0_000054450	MYZPE13164_0_V1.0_000013470	MYZPE13164_0_V1.0_000180470	MYZPE13164_0_V1.0_000200640
MYZPE13164_0_V1.0_000006060	MYZPE13164_0_V1.0_000063960	MYZPE13164_0_V1.0_000064810	MYZPE13164_0_V1.0_000162170	MYZPE13164_0_V1.0_000013980	MYZPE13164_0_V1.0_000187250	MYZPE13164_0_V1.0_000117520	MYZPE13164_0_V1.0_000042040	MYZPE13164_0_V1.0_000119140	MYZPE13164_0_V1.0_000009450	MYZPE13164_0_V1.0_000153250	MYZPE13164_0_V1.0_000091080	MYZPE13164_0_V1.0_000095680	MYZPE13164_0_V1.0_000022420	MYZPE13164_0_V1.0_000048490	MYZPE13164_0_V1.0_000110680	MYZPE13164_0_V1.0_000093260	MYZPE13164_0_V1.0_000077450	MYZPE13164_0_V1.0_000038570	MYZPE13164_0_V1.0_000019010	MYZPE13164_0_V1.0_000038330	MYZPE13164_0_V1.0_000055340	MYZPE13164_0_V1.0_000147490	MYZPE13164_0_V1.0_000039300	MYZPE13164_0_V1.0_000078300	MYZPE13164_0_V1.0_000012980	MYZPE13164_0_V1.0_000201370	MYZPE13164_0_V1.0_000023190	MYZPE13164_0_V1.0_000082930	MYZPE13164_0_V1.0_000174150	MYZPE13164_0_V1.0_000046990	MYZPE13164_0_V1.0_000093490	MYZPE13164_0_V1.0_000130140	MYZPE13164_0_V1.0_000093010	MYZPE13164_0_V1.0_000157600	MYZPE13164_0_V1.0_000149540	MYZPE13164_0_V1.0_000019020	MYZPE13164_0_V1.0_000091510	MYZPE13164_0_V1.0_000187110	MYZPE13164_0_V1.0_000012870	MYZPE13164_0_V1.0_000196610	MYZPE13164_0_V1.0_000088900	MYZPE13164_0_V1.0_000019700	MYZPE13164_0_V1.0_000019820	MYZPE13164_0_V1.0_000075280	MYZPE13164_0_V1.0_000151620	MYZPE13164_0_V1.0_000131590	MYZPE13164_0_V1.0_000062650
GO-ID	p-value	corr p-value	x	n	X	N	Description	Genes in test set
5622	3.306e-16	9.3592e-13	324	2789	827	10423	intracellular	MYZPE13164_0_V1.0_000105470|MYZPE13164_0_V1.0_000041280|MYZPE13164_0_V1.0_000196280|MYZPE13164_0_V1.0_000024940|MYZPE13164_0_V1.0_000181580|MYZPE13164_0_V1.0_000183760|MYZPE13164_0_V1.0_000037460|MYZPE13164_0_V1.0_000152900|MYZPE13164_0_V1.0_000075970|MYZPE13164_0_V1.0_000168010|MYZPE13164_0_V1.0_000057860|MYZPE13164_0_V1.0_000182790|MYZPE13164_0_V1.0_000143870|MYZPE13164_0_V1.0_000011870|MYZPE13…
44424	6.036e-15	8.5439e-12	293	2495	827	10423	intracellular part	MYZPE13164_0_V1.0_000105470|MYZPE13164_0_V1.0_000196280|MYZPE13164_0_V1.0_000024940|MYZPE13164_0_V1.0_000181580|MYZPE13164_0_V1.0_000183760|MYZPE13164_0_V1.0_000037460|MYZPE13164_0_V1.0_000152900|MYZPE13164_0_V1.0_000075970|MYZPE13164_0_V1.0_000168010|MYZPE13164_0_V1.0_000057860|MYZPE13164_0_V1.0_000182790|MYZPE13164_0_V1.0_000143870|MYZPE13164_0_V1.0_000011870|MYZPE13164_0_V1.0_000161290|MYZPE13…
5623	5.4877e-14	3.8839e-11	329	2942	827	10423	cell	MYZPE13164_0_V1.0_000105470|MYZPE13164_0_V1.0_000041280|MYZPE13164_0_V1.0_000196280|MYZPE13164_0_V1.0_000024940|MYZPE13164_0_V1.0_000181580|MYZPE13164_0_V1.0_000183760|MYZPE13164_0_V1.0_000037460|MYZPE13164_0_V1.0_000152900|MYZPE13164_0_V1.0_000075970|MYZPE13164_0_V1.0_000168010|MYZPE13164_0_V1.0_000057860|MYZPE13164_0_V1.0_000182790|MYZPE13164_0_V1.0_000143870|MYZPE13164_0_V1.0_000011870|MYZPE13…
44464	5.4877e-14	3.8839e-11	329	2942	827	10423	cell part	MYZPE13164_0_V1.0_000105470|MYZPE13164_0_V1.0_000041280|MYZPE13164_0_V1.0_000196280|MYZPE13164_0_V1.0_000024940|MYZPE13164_0_V1.0_000181580|MYZPE13164_0_V1.0_000183760|MYZPE13164_0_V1.0_000037460|MYZPE13164_0_V1.0_000152900|MYZPE13164_0_V1.0_000075970|MYZPE13164_0_V1.0_000168010|MYZPE13164_0_V1.0_000057860|MYZPE13164_0_V1.0_000182790|MYZPE13164_0_V1.0_000143870|MYZPE13164_0_V1.0_000011870|MYZPE13…
44260	3.1857e-13	1.8037e-10	236	1944	827	10423	cellular macromolecule metabolic process	MYZPE13164_0_V1.0_000110940|MYZPE13164_0_V1.0_000052610|MYZPE13164_0_V1.0_000105470|MYZPE13164_0_V1.0_000196280|MYZPE13164_0_V1.0_000021430|MYZPE13164_0_V1.0_000113650|MYZPE13164_0_V1.0_000183760|MYZPE13164_0_V1.0_000037460|MYZPE13164_0_V1.0_000075970|MYZPE13164_0_V1.0_000168010|MYZPE13164_0_V1.0_000057860|MYZPE13164_0_V1.0_000182790|MYZPE13164_0_V1.0_000150600|MYZPE13164_0_V1.0_000015310|MYZPE13…
43229	3.7833e-12	1.7851e-09	236	1988	827	10423	intracellular organelle	MYZPE13164_0_V1.0_000105470|MYZPE13164_0_V1.0_000196280|MYZPE13164_0_V1.0_000024940|MYZPE13164_0_V1.0_000181580|MYZPE13164_0_V1.0_000037460|MYZPE13164_0_V1.0_000168010|MYZPE13164_0_V1.0_000057860|MYZPE13164_0_V1.0_000011870|MYZPE13164_0_V1.0_000161290|MYZPE13164_0_V1.0_000173960|MYZPE13164_0_V1.0_000116000|MYZPE13164_0_V1.0_000100340|MYZPE13164_0_V1.0_000002590|MYZPE13164_0_V1.0_000001140|MYZPE13…
43226	6.8625e-12	2.7754e-09	236	1999	827	10423	organelle	MYZPE13164_0_V1.0_000105470|MYZPE13164_0_V1.0_000196280|MYZPE13164_0_V1.0_000024940|MYZPE13164_0_V1.0_000181580|MYZPE13164_0_V1.0_000037460|MYZPE13164_0_V1.0_000168010|MYZPE13164_0_V1.0_000057860|MYZPE13164_0_V1.0_000011870|MYZPE13164_0_V1.0_000161290|MYZPE13164_0_V1.0_000173960|MYZPE13164_0_V1.0_000116000|MYZPE13164_0_V1.0_000100340|MYZPE13164_0_V1.0_000002590|MYZPE13164_0_V1.0_000001140|MYZPE13…
44237	5.6737e-11	2.0078e-08	304	2802	827	10423	cellular metabolic process	MYZPE13164_0_V1.0_000110940|MYZPE13164_0_V1.0_000052610|MYZPE13164_0_V1.0_000105470|MYZPE13164_0_V1.0_000196280|MYZPE13164_0_V1.0_000021430|MYZPE13164_0_V1.0_000113650|MYZPE13164_0_V1.0_000011070|MYZPE13164_0_V1.0_000183760|MYZPE13164_0_V1.0_000037460|MYZPE13164_0_V1.0_000075970|MYZPE13164_0_V1.0_000168010|MYZPE13164_0_V1.0_000057860|MYZPE13164_0_V1.0_000182790|MYZPE13164_0_V1.0_000065810|MYZPE13…
9987	1.1278e-10	3.5475e-08	408	4049	827	10423	cellular process	MYZPE13164_0_V1.0_000110940|MYZPE13164_0_V1.0_000052610|MYZPE13164_0_V1.0_000105470|MYZPE13164_0_V1.0_000196280|MYZPE13164_0_V1.0_000011070|MYZPE13164_0_V1.0_000037460|MYZPE13164_0_V1.0_000075970|MYZPE13164_0_V1.0_000065810|MYZPE13164_0_V1.0_000161290|MYZPE13164_0_V1.0_000015310|MYZPE13164_0_V1.0_000002590|MYZPE13164_0_V1.0_000175100|MYZPE13164_0_V1.0_000001140|MYZPE13164_0_V1.0_000176670|MYZPE13…
1901265	2.422e-10	6.8567e-08	177	1435	827	10423	nucleoside phosphate binding	MYZPE13164_0_V1.0_000075610|MYZPE13164_0_V1.0_000041280|MYZPE13164_0_V1.0_000021430|MYZPE13164_0_V1.0_000198060|MYZPE13164_0_V1.0_000072620|MYZPE13164_0_V1.0_000076420|MYZPE13164_0_V1.0_000076540|MYZPE13164_0_V1.0_000034980|MYZPE13164_0_V1.0_000075970|MYZPE13164_0_V1.0_000057860|MYZPE13164_0_V1.0_000142140|MYZPE13164_0_V1.0_000161290|MYZPE13164_0_V1.0_000124830|MYZPE13164_0_V1.0_000173960|MYZPE13…
166	4.1601e-10	1.0707e-07	176	1434	827	10423	nucleotide binding	MYZPE13164_0_V1.0_000075610|MYZPE13164_0_V1.0_000041280|MYZPE13164_0_V1.0_000021430|MYZPE13164_0_V1.0_000198060|MYZPE13164_0_V1.0_000072620|MYZPE13164_0_V1.0_000076420|MYZPE13164_0_V1.0_000076540|MYZPE13164_0_V1.0_000034980|MYZPE13164_0_V1.0_000075970|MYZPE13164_0_V1.0_000057860|MYZPE13164_0_V1.0_000142140|MYZPE13164_0_V1.0_000161290|MYZPE13164_0_V1.0_000124830|MYZPE13164_0_V1.0_000173960|MYZPE13…
36094	6.2815e-09	1.4819e-06	179	1516	827	10423	small molecule binding	MYZPE13164_0_V1.0_000075610|MYZPE13164_0_V1.0_000041280|MYZPE13164_0_V1.0_000021430|MYZPE13164_0_V1.0_000198060|MYZPE13164_0_V1.0_000072620|MYZPE13164_0_V1.0_000076420|MYZPE13164_0_V1.0_000076540|MYZPE13164_0_V1.0_000034980|MYZPE13164_0_V1.0_000075970|MYZPE13164_0_V1.0_000057860|MYZPE13164_0_V1.0_000142140|MYZPE13164_0_V1.0_000161290|MYZPE13164_0_V1.0_000124830|MYZPE13164_0_V1.0_000173960|MYZPE13…
43168	9.4982e-09	2.0296e-06	154	1260	827	10423	anion binding	MYZPE13164_0_V1.0_000075610|MYZPE13164_0_V1.0_000041280|MYZPE13164_0_V1.0_000021430|MYZPE13164_0_V1.0_000198060|MYZPE13164_0_V1.0_000072620|MYZPE13164_0_V1.0_000076420|MYZPE13164_0_V1.0_000076540|MYZPE13164_0_V1.0_000075970|MYZPE13164_0_V1.0_000057860|MYZPE13164_0_V1.0_000161290|MYZPE13164_0_V1.0_000124830|MYZPE13164_0_V1.0_000044950|MYZPE13164_0_V1.0_000104250|MYZPE13164_0_V1.0_000069580|MYZPE13…
35639	1.0037e-08	2.0296e-06	127	984	827	10423	purine ribonucleoside triphosphate binding	MYZPE13164_0_V1.0_000041280|MYZPE13164_0_V1.0_000021430|MYZPE13164_0_V1.0_000198060|MYZPE13164_0_V1.0_000072620|MYZPE13164_0_V1.0_000076540|MYZPE13164_0_V1.0_000075970|MYZPE13164_0_V1.0_000161290|MYZPE13164_0_V1.0_000124830|MYZPE13164_0_V1.0_000044950|MYZPE13164_0_V1.0_000104250|MYZPE13164_0_V1.0_000177490|MYZPE13164_0_V1.0_000069340|MYZPE13164_0_V1.0_000066470|MYZPE13164_0_V1.0_000196270|MYZPE13…
17076	1.2789e-08	2.2628e-06	128	998	827	10423	purine nucleotide binding	MYZPE13164_0_V1.0_000041280|MYZPE13164_0_V1.0_000021430|MYZPE13164_0_V1.0_000198060|MYZPE13164_0_V1.0_000072620|MYZPE13164_0_V1.0_000076540|MYZPE13164_0_V1.0_000075970|MYZPE13164_0_V1.0_000161290|MYZPE13164_0_V1.0_000124830|MYZPE13164_0_V1.0_000044950|MYZPE13164_0_V1.0_000104250|MYZPE13164_0_V1.0_000177490|MYZPE13164_0_V1.0_000069340|MYZPE13164_0_V1.0_000066470|MYZPE13164_0_V1.0_000196270|MYZPE13…
32553	1.2789e-08	2.2628e-06	128	998	827	10423	ribonucleotide binding	MYZPE13164_0_V1.0_000041280|MYZPE13164_0_V1.0_000021430|MYZPE13164_0_V1.0_000198060|MYZPE13164_0_V1.0_000072620|MYZPE13164_0_V1.0_000076540|MYZPE13164_0_V1.0_000075970|MYZPE13164_0_V1.0_000161290|MYZPE13164_0_V1.0_000124830|MYZPE13164_0_V1.0_000044950|MYZPE13164_0_V1.0_000104250|MYZPE13164_0_V1.0_000177490|MYZPE13164_0_V1.0_000069340|MYZPE13164_0_V1.0_000066470|MYZPE13164_0_V1.0_000196270|MYZPE13…
32555	2.5401e-08	4.23e-06	126	989	827	10423	purine ribonucleotide binding	MYZPE13164_0_V1.0_000041280|MYZPE13164_0_V1.0_000021430|MYZPE13164_0_V1.0_000198060|MYZPE13164_0_V1.0_000072620|MYZPE13164_0_V1.0_000076540|MYZPE13164_0_V1.0_000075970|MYZPE13164_0_V1.0_000161290|MYZPE13164_0_V1.0_000124830|MYZPE13164_0_V1.0_000044950|MYZPE13164_0_V1.0_000104250|MYZPE13164_0_V1.0_000177490|MYZPE13164_0_V1.0_000069340|MYZPE13164_0_V1.0_000066470|MYZPE13164_0_V1.0_000196270|MYZPE13…
6807	2.9578e-08	4.6519e-06	295	2851	827	10423	nitrogen compound metabolic process	MYZPE13164_0_V1.0_000110940|MYZPE13164_0_V1.0_000052610|MYZPE13164_0_V1.0_000105470|MYZPE13164_0_V1.0_000196280|MYZPE13164_0_V1.0_000021430|MYZPE13164_0_V1.0_000113650|MYZPE13164_0_V1.0_000183760|MYZPE13164_0_V1.0_000037460|MYZPE13164_0_V1.0_000075970|MYZPE13164_0_V1.0_000168010|MYZPE13164_0_V1.0_000057860|MYZPE13164_0_V1.0_000182790|MYZPE13164_0_V1.0_000065810|MYZPE13164_0_V1.0_000150600|MYZPE13…
43228	5.1436e-08	7.2808e-06	105	790	827	10423	non-membrane-bounded organelle	MYZPE13164_0_V1.0_000088090|MYZPE13164_0_V1.0_000196280|MYZPE13164_0_V1.0_000038390|MYZPE13164_0_V1.0_000134750|MYZPE13164_0_V1.0_000074120|MYZPE13164_0_V1.0_000076540|MYZPE13164_0_V1.0_000142140|MYZPE13164_0_V1.0_000161290|MYZPE13164_0_V1.0_000033490|MYZPE13164_0_V1.0_000176670|MYZPE13164_0_V1.0_000096780|MYZPE13164_0_V1.0_000181750|MYZPE13164_0_V1.0_000196270|MYZPE13164_0_V1.0_000054860|MYZPE13…
43232	5.1436e-08	7.2808e-06	105	790	827	10423	intracellular non-membrane-bounded organelle	MYZPE13164_0_V1.0_000088090|MYZPE13164_0_V1.0_000196280|MYZPE13164_0_V1.0_000038390|MYZPE13164_0_V1.0_000134750|MYZPE13164_0_V1.0_000074120|MYZPE13164_0_V1.0_000076540|MYZPE13164_0_V1.0_000142140|MYZPE13164_0_V1.0_000161290|MYZPE13164_0_V1.0_000033490|MYZPE13164_0_V1.0_000176670|MYZPE13164_0_V1.0_000096780|MYZPE13164_0_V1.0_000181750|MYZPE13164_0_V1.0_000196270|MYZPE13164_0_V1.0_000054860|MYZPE13…
43167	1.2814e-07	1.6825e-05	284	2763	827	10423	ion binding	MYZPE13164_0_V1.0_000075610|MYZPE13164_0_V1.0_000041280|MYZPE13164_0_V1.0_000022640|MYZPE13164_0_V1.0_000021430|MYZPE13164_0_V1.0_000034980|MYZPE13164_0_V1.0_000075970|MYZPE13164_0_V1.0_000168010|MYZPE13164_0_V1.0_000057860|MYZPE13164_0_V1.0_000161290|MYZPE13164_0_V1.0_000002590|MYZPE13164_0_V1.0_000102760|MYZPE13164_0_V1.0_000103970|MYZPE13164_0_V1.0_000173160|MYZPE13164_0_V1.0_000104250|MYZPE13…
97367	1.3075e-07	1.6825e-05	129	1048	827	10423	carbohydrate derivative binding	MYZPE13164_0_V1.0_000041280|MYZPE13164_0_V1.0_000021430|MYZPE13164_0_V1.0_000198060|MYZPE13164_0_V1.0_000072620|MYZPE13164_0_V1.0_000076540|MYZPE13164_0_V1.0_000075970|MYZPE13164_0_V1.0_000161290|MYZPE13164_0_V1.0_000124830|MYZPE13164_0_V1.0_000044950|MYZPE13164_0_V1.0_000104250|MYZPE13164_0_V1.0_000177490|MYZPE13164_0_V1.0_000069340|MYZPE13164_0_V1.0_000066470|MYZPE13164_0_V1.0_000196270|MYZPE13…
8757	2.1915e-07	2.6974e-05	16	46	827	10423	S-adenosylmethionine-dependent methyltransferase activity	MYZPE13164_0_V1.0_000052610|MYZPE13164_0_V1.0_000072240|MYZPE13164_0_V1.0_000182540|MYZPE13164_0_V1.0_000129960|MYZPE13164_0_V1.0_000110350|MYZPE13164_0_V1.0_000134750|MYZPE13164_0_V1.0_000155910|MYZPE13164_0_V1.0_000185240|MYZPE13164_0_V1.0_000183870|MYZPE13164_0_V1.0_000081040|MYZPE13164_0_V1.0_000035860|MYZPE13164_0_V1.0_000148610|MYZPE13164_0_V1.0_000096190|MYZPE13164_0_V1.0_000104730|MYZPE13…
30554	2.6966e-07	3.1809e-05	105	816	827	10423	adenyl nucleotide binding	MYZPE13164_0_V1.0_000021430|MYZPE13164_0_V1.0_000072620|MYZPE13164_0_V1.0_000076540|MYZPE13164_0_V1.0_000075970|MYZPE13164_0_V1.0_000161290|MYZPE13164_0_V1.0_000124830|MYZPE13164_0_V1.0_000044950|MYZPE13164_0_V1.0_000104250|MYZPE13164_0_V1.0_000177490|MYZPE13164_0_V1.0_000069340|MYZPE13164_0_V1.0_000066470|MYZPE13164_0_V1.0_000196270|MYZPE13164_0_V1.0_000054860|MYZPE13164_0_V1.0_000144950|MYZPE13…
43170	2.9405e-07	3.3299e-05	256	2462	827	10423	macromolecule metabolic process	MYZPE13164_0_V1.0_000110940|MYZPE13164_0_V1.0_000052610|MYZPE13164_0_V1.0_000105470|MYZPE13164_0_V1.0_000196280|MYZPE13164_0_V1.0_000021430|MYZPE13164_0_V1.0_000113650|MYZPE13164_0_V1.0_000183760|MYZPE13164_0_V1.0_000037460|MYZPE13164_0_V1.0_000075970|MYZPE13164_0_V1.0_000168010|MYZPE13164_0_V1.0_000057860|MYZPE13164_0_V1.0_000182790|MYZPE13164_0_V1.0_000150600|MYZPE13164_0_V1.0_000015310|MYZPE13…
71704	3.2597e-07	3.5493e-05	325	3273	827	10423	organic substance metabolic process	MYZPE13164_0_V1.0_000075610|MYZPE13164_0_V1.0_000110940|MYZPE13164_0_V1.0_000052610|MYZPE13164_0_V1.0_000105470|MYZPE13164_0_V1.0_000196280|MYZPE13164_0_V1.0_000021430|MYZPE13164_0_V1.0_000113650|MYZPE13164_0_V1.0_000183760|MYZPE13164_0_V1.0_000037460|MYZPE13164_0_V1.0_000075970|MYZPE13164_0_V1.0_000168010|MYZPE13164_0_V1.0_000057860|MYZPE13164_0_V1.0_000182790|MYZPE13164_0_V1.0_000065810|MYZPE13…
16070	3.8506e-07	4.0374e-05	72	500	827	10423	RNA metabolic process	MYZPE13164_0_V1.0_000023650|MYZPE13164_0_V1.0_000196280|MYZPE13164_0_V1.0_000193090|MYZPE13164_0_V1.0_000134750|MYZPE13164_0_V1.0_000113650|MYZPE13164_0_V1.0_000074120|MYZPE13164_0_V1.0_000037460|MYZPE13164_0_V1.0_000036570|MYZPE13164_0_V1.0_000168010|MYZPE13164_0_V1.0_000124830|MYZPE13164_0_V1.0_000015310|MYZPE13164_0_V1.0_000173960|MYZPE13164_0_V1.0_000085580|MYZPE13164_0_V1.0_000002590|MYZPE13…
5524	4.1531e-07	4.1991e-05	103	803	827	10423	ATP binding	MYZPE13164_0_V1.0_000021430|MYZPE13164_0_V1.0_000072620|MYZPE13164_0_V1.0_000076540|MYZPE13164_0_V1.0_000075970|MYZPE13164_0_V1.0_000161290|MYZPE13164_0_V1.0_000124830|MYZPE13164_0_V1.0_000044950|MYZPE13164_0_V1.0_000104250|MYZPE13164_0_V1.0_000177490|MYZPE13164_0_V1.0_000069340|MYZPE13164_0_V1.0_000066470|MYZPE13164_0_V1.0_000196270|MYZPE13164_0_V1.0_000054860|MYZPE13164_0_V1.0_000144950|MYZPE13…
43231	4.7029e-07	4.591e-05	166	1466	827	10423	intracellular membrane-bounded organelle	MYZPE13164_0_V1.0_000088090|MYZPE13164_0_V1.0_000196280|MYZPE13164_0_V1.0_000024940|MYZPE13164_0_V1.0_000134750|MYZPE13164_0_V1.0_000042090|MYZPE13164_0_V1.0_000126210|MYZPE13164_0_V1.0_000162780|MYZPE13164_0_V1.0_000074120|MYZPE13164_0_V1.0_000181580|MYZPE13164_0_V1.0_000017690|MYZPE13164_0_V1.0_000076420|MYZPE13164_0_V1.0_000076540|MYZPE13164_0_V1.0_000037460|MYZPE13164_0_V1.0_000034100|MYZPE13…
5737	4.8964e-07	4.6206e-05	143	1220	827	10423	cytoplasm	MYZPE13164_0_V1.0_000088090|MYZPE13164_0_V1.0_000038390|MYZPE13164_0_V1.0_000042090|MYZPE13164_0_V1.0_000126210|MYZPE13164_0_V1.0_000017690|MYZPE13164_0_V1.0_000076420|MYZPE13164_0_V1.0_000076540|MYZPE13164_0_V1.0_000075970|MYZPE13164_0_V1.0_000168010|MYZPE13164_0_V1.0_000057860|MYZPE13164_0_V1.0_000182790|MYZPE13164_0_V1.0_000167440|MYZPE13164_0_V1.0_000142140|MYZPE13164_0_V1.0_000124830|MYZPE13…
32559	5.6128e-07	5.1258e-05	103	808	827	10423	adenyl ribonucleotide binding	MYZPE13164_0_V1.0_000021430|MYZPE13164_0_V1.0_000072620|MYZPE13164_0_V1.0_000076540|MYZPE13164_0_V1.0_000075970|MYZPE13164_0_V1.0_000161290|MYZPE13164_0_V1.0_000124830|MYZPE13164_0_V1.0_000044950|MYZPE13164_0_V1.0_000104250|MYZPE13164_0_V1.0_000177490|MYZPE13164_0_V1.0_000069340|MYZPE13164_0_V1.0_000066470|MYZPE13164_0_V1.0_000196270|MYZPE13164_0_V1.0_000054860|MYZPE13164_0_V1.0_000144950|MYZPE13…
10467	8.0899e-07	7.157e-05	91	694	827	10423	gene expression	MYZPE13164_0_V1.0_000088090|MYZPE13164_0_V1.0_000023650|MYZPE13164_0_V1.0_000197050|MYZPE13164_0_V1.0_000196280|MYZPE13164_0_V1.0_000193090|MYZPE13164_0_V1.0_000134750|MYZPE13164_0_V1.0_000113650|MYZPE13164_0_V1.0_000148440|MYZPE13164_0_V1.0_000074120|MYZPE13164_0_V1.0_000169780|MYZPE13164_0_V1.0_000037460|MYZPE13164_0_V1.0_000036570|MYZPE13164_0_V1.0_000168010|MYZPE13164_0_V1.0_000142140|MYZPE13…
43227	8.4293e-07	7.2313e-05	168	1501	827	10423	membrane-bounded organelle	MYZPE13164_0_V1.0_000088090|MYZPE13164_0_V1.0_000196280|MYZPE13164_0_V1.0_000024940|MYZPE13164_0_V1.0_000134750|MYZPE13164_0_V1.0_000042090|MYZPE13164_0_V1.0_000126210|MYZPE13164_0_V1.0_000162780|MYZPE13164_0_V1.0_000074120|MYZPE13164_0_V1.0_000181580|MYZPE13164_0_V1.0_000017690|MYZPE13164_0_V1.0_000076420|MYZPE13164_0_V1.0_000076540|MYZPE13164_0_V1.0_000037460|MYZPE13164_0_V1.0_000034100|MYZPE13…
34641	8.9333e-07	7.4383e-05	174	1568	827	10423	cellular nitrogen compound metabolic process	MYZPE13164_0_V1.0_000110940|MYZPE13164_0_V1.0_000088090|MYZPE13164_0_V1.0_000105470|MYZPE13164_0_V1.0_000196280|MYZPE13164_0_V1.0_000134750|MYZPE13164_0_V1.0_000113650|MYZPE13164_0_V1.0_000074120|MYZPE13164_0_V1.0_000076420|MYZPE13164_0_V1.0_000037460|MYZPE13164_0_V1.0_000168010|MYZPE13164_0_V1.0_000065810|MYZPE13164_0_V1.0_000142140|MYZPE13164_0_V1.0_000124830|MYZPE13164_0_V1.0_000015310|MYZPE13…
44238	1.1522e-06	9.1288e-05	309	3122	827	10423	primary metabolic process	MYZPE13164_0_V1.0_000075610|MYZPE13164_0_V1.0_000110940|MYZPE13164_0_V1.0_000052610|MYZPE13164_0_V1.0_000105470|MYZPE13164_0_V1.0_000196280|MYZPE13164_0_V1.0_000021430|MYZPE13164_0_V1.0_000113650|MYZPE13164_0_V1.0_000183760|MYZPE13164_0_V1.0_000037460|MYZPE13164_0_V1.0_000075970|MYZPE13164_0_V1.0_000168010|MYZPE13164_0_V1.0_000057860|MYZPE13164_0_V1.0_000182790|MYZPE13164_0_V1.0_000065810|MYZPE13…
44267	1.1609e-06	9.1288e-05	128	1079	827	10423	cellular protein metabolic process	MYZPE13164_0_V1.0_000052610|MYZPE13164_0_V1.0_000088090|MYZPE13164_0_V1.0_000021430|MYZPE13164_0_V1.0_000129960|MYZPE13164_0_V1.0_000134750|MYZPE13164_0_V1.0_000042090|MYZPE13164_0_V1.0_000017690|MYZPE13164_0_V1.0_000072620|MYZPE13164_0_V1.0_000034100|MYZPE13164_0_V1.0_000075970|MYZPE13164_0_V1.0_000057860|MYZPE13164_0_V1.0_000182790|MYZPE13164_0_V1.0_000142140|MYZPE13164_0_V1.0_000124830|MYZPE13…
43412	4.5302e-06	0.00034662	95	763	827	10423	macromolecule modification	MYZPE13164_0_V1.0_000052610|MYZPE13164_0_V1.0_000182510|MYZPE13164_0_V1.0_000021430|MYZPE13164_0_V1.0_000129960|MYZPE13164_0_V1.0_000193090|MYZPE13164_0_V1.0_000134750|MYZPE13164_0_V1.0_000042090|MYZPE13164_0_V1.0_000088690|MYZPE13164_0_V1.0_000017650|MYZPE13164_0_V1.0_000017690|MYZPE13164_0_V1.0_000072620|MYZPE13164_0_V1.0_000050230|MYZPE13164_0_V1.0_000182790|MYZPE13164_0_V1.0_000124830|MYZPE13…
44446	6.141e-06	0.00044961	115	976	827	10423	intracellular organelle part	MYZPE13164_0_V1.0_000196280|MYZPE13164_0_V1.0_000038390|MYZPE13164_0_V1.0_000134750|MYZPE13164_0_V1.0_000042090|MYZPE13164_0_V1.0_000126210|MYZPE13164_0_V1.0_000162780|MYZPE13164_0_V1.0_000074120|MYZPE13164_0_V1.0_000017690|MYZPE13164_0_V1.0_000076420|MYZPE13164_0_V1.0_000076540|MYZPE13164_0_V1.0_000037460|MYZPE13164_0_V1.0_000168010|MYZPE13164_0_V1.0_000057860|MYZPE13164_0_V1.0_000167440|MYZPE13…
4386	6.1938e-06	0.00044961	28	143	827	10423	helicase activity	MYZPE13164_0_V1.0_000110200|MYZPE13164_0_V1.0_000095040|MYZPE13164_0_V1.0_000097460|MYZPE13164_0_V1.0_000169360|MYZPE13164_0_V1.0_000034960|MYZPE13164_0_V1.0_000096410|MYZPE13164_0_V1.0_000057660|MYZPE13164_0_V1.0_000034240|MYZPE13164_0_V1.0_000143650|MYZPE13164_0_V1.0_000202020|MYZPE13164_0_V1.0_000035520|MYZPE13164_0_V1.0_000078180|MYZPE13164_0_V1.0_000186150|MYZPE13164_0_V1.0_000139840|MYZPE13…
6396	7.828e-06	0.00055402	36	210	827	10423	RNA processing	MYZPE13164_0_V1.0_000044690|MYZPE13164_0_V1.0_000072240|MYZPE13164_0_V1.0_000023650|MYZPE13164_0_V1.0_000196280|MYZPE13164_0_V1.0_000004950|MYZPE13164_0_V1.0_000113650|MYZPE13164_0_V1.0_000185240|MYZPE13164_0_V1.0_000037460|MYZPE13164_0_V1.0_000036570|MYZPE13164_0_V1.0_000141390|MYZPE13164_0_V1.0_000124830|MYZPE13164_0_V1.0_000141350|MYZPE13164_0_V1.0_000173960|MYZPE13164_0_V1.0_000154080|MYZPE13…
16741	8.4034e-06	0.00058024	25	122	827	10423	transferase activity, transferring one-carbon groups	MYZPE13164_0_V1.0_000052610|MYZPE13164_0_V1.0_000072240|MYZPE13164_0_V1.0_000129960|MYZPE13164_0_V1.0_000134750|MYZPE13164_0_V1.0_000155910|MYZPE13164_0_V1.0_000185240|MYZPE13164_0_V1.0_000122050|MYZPE13164_0_V1.0_000057540|MYZPE13164_0_V1.0_000058650|MYZPE13164_0_V1.0_000182790|MYZPE13164_0_V1.0_000081040|MYZPE13164_0_V1.0_000035860|MYZPE13164_0_V1.0_000096190|MYZPE13164_0_V1.0_000098100|MYZPE13…
44422	8.6094e-06	0.00058031	115	983	827	10423	organelle part	MYZPE13164_0_V1.0_000196280|MYZPE13164_0_V1.0_000038390|MYZPE13164_0_V1.0_000134750|MYZPE13164_0_V1.0_000042090|MYZPE13164_0_V1.0_000126210|MYZPE13164_0_V1.0_000162780|MYZPE13164_0_V1.0_000074120|MYZPE13164_0_V1.0_000017690|MYZPE13164_0_V1.0_000076420|MYZPE13164_0_V1.0_000076540|MYZPE13164_0_V1.0_000037460|MYZPE13164_0_V1.0_000168010|MYZPE13164_0_V1.0_000057860|MYZPE13164_0_V1.0_000167440|MYZPE13…
1901360	1.1616e-05	0.0007564	149	1356	827	10423	organic cyclic compound metabolic process	MYZPE13164_0_V1.0_000110940|MYZPE13164_0_V1.0_000105470|MYZPE13164_0_V1.0_000196280|MYZPE13164_0_V1.0_000134750|MYZPE13164_0_V1.0_000113650|MYZPE13164_0_V1.0_000074120|MYZPE13164_0_V1.0_000076420|MYZPE13164_0_V1.0_000037460|MYZPE13164_0_V1.0_000168010|MYZPE13164_0_V1.0_000065810|MYZPE13164_0_V1.0_000124830|MYZPE13164_0_V1.0_000015310|MYZPE13164_0_V1.0_000173960|MYZPE13164_0_V1.0_000002590|MYZPE13…
71840	1.1756e-05	0.0007564	89	719	827	10423	cellular component organization or biogenesis	MYZPE13164_0_V1.0_000052610|MYZPE13164_0_V1.0_000160720|MYZPE13164_0_V1.0_000196280|MYZPE13164_0_V1.0_000193090|MYZPE13164_0_V1.0_000038390|MYZPE13164_0_V1.0_000134750|MYZPE13164_0_V1.0_000148440|MYZPE13164_0_V1.0_000072620|MYZPE13164_0_V1.0_000148160|MYZPE13164_0_V1.0_000057660|MYZPE13164_0_V1.0_000152900|MYZPE13164_0_V1.0_000142140|MYZPE13164_0_V1.0_000033490|MYZPE13164_0_V1.0_000186150|MYZPE13…
34660	1.7498e-05	0.0011008	25	127	827	10423	ncRNA metabolic process	MYZPE13164_0_V1.0_000044690|MYZPE13164_0_V1.0_000072240|MYZPE13164_0_V1.0_000196280|MYZPE13164_0_V1.0_000004950|MYZPE13164_0_V1.0_000113650|MYZPE13164_0_V1.0_000036570|MYZPE13164_0_V1.0_000141350|MYZPE13164_0_V1.0_000154080|MYZPE13164_0_V1.0_000119090|MYZPE13164_0_V1.0_000192680|MYZPE13164_0_V1.0_000047640|MYZPE13164_0_V1.0_000199080|MYZPE13164_0_V1.0_000177490|MYZPE13164_0_V1.0_000045150|MYZPE13…
34470	1.9295e-05	0.0011875	17	69	827	10423	ncRNA processing	MYZPE13164_0_V1.0_000044690|MYZPE13164_0_V1.0_000199080|MYZPE13164_0_V1.0_000072240|MYZPE13164_0_V1.0_000045150|MYZPE13164_0_V1.0_000196280|MYZPE13164_0_V1.0_000194070|MYZPE13164_0_V1.0_000027920|MYZPE13164_0_V1.0_000004950|MYZPE13164_0_V1.0_000113650|MYZPE13164_0_V1.0_000201940|MYZPE13164_0_V1.0_000099910|MYZPE13164_0_V1.0_000142770|MYZPE13164_0_V1.0_000141350|MYZPE13164_0_V1.0_000148610|MYZPE13…
6725	2.0993e-05	0.0012645	144	1316	827	10423	cellular aromatic compound metabolic process	MYZPE13164_0_V1.0_000110940|MYZPE13164_0_V1.0_000105470|MYZPE13164_0_V1.0_000196280|MYZPE13164_0_V1.0_000134750|MYZPE13164_0_V1.0_000113650|MYZPE13164_0_V1.0_000074120|MYZPE13164_0_V1.0_000076420|MYZPE13164_0_V1.0_000037460|MYZPE13164_0_V1.0_000168010|MYZPE13164_0_V1.0_000065810|MYZPE13164_0_V1.0_000124830|MYZPE13164_0_V1.0_000015310|MYZPE13164_0_V1.0_000173960|MYZPE13164_0_V1.0_000002590|MYZPE13…
46483	2.2718e-05	0.0013399	144	1318	827	10423	heterocycle metabolic process	MYZPE13164_0_V1.0_000110940|MYZPE13164_0_V1.0_000105470|MYZPE13164_0_V1.0_000196280|MYZPE13164_0_V1.0_000134750|MYZPE13164_0_V1.0_000113650|MYZPE13164_0_V1.0_000074120|MYZPE13164_0_V1.0_000076420|MYZPE13164_0_V1.0_000037460|MYZPE13164_0_V1.0_000168010|MYZPE13164_0_V1.0_000065810|MYZPE13164_0_V1.0_000124830|MYZPE13164_0_V1.0_000015310|MYZPE13164_0_V1.0_000173960|MYZPE13164_0_V1.0_000002590|MYZPE13…
5694	2.4417e-05	0.0014107	33	195	827	10423	chromosome	MYZPE13164_0_V1.0_000073650|MYZPE13164_0_V1.0_000022780|MYZPE13164_0_V1.0_000181420|MYZPE13164_0_V1.0_000038390|MYZPE13164_0_V1.0_000155910|MYZPE13164_0_V1.0_000034960|MYZPE13164_0_V1.0_000143690|MYZPE13164_0_V1.0_000034240|MYZPE13164_0_V1.0_000143650|MYZPE13164_0_V1.0_000142140|MYZPE13164_0_V1.0_000186090|MYZPE13164_0_V1.0_000202020|MYZPE13164_0_V1.0_000119450|MYZPE13164_0_V1.0_000186150|MYZPE13…
16818	2.5651e-05	0.0014523	74	581	827	10423	hydrolase activity, acting on acid anhydrides, in phosphorus-containing anhydrides	MYZPE13164_0_V1.0_000041280|MYZPE13164_0_V1.0_000073470|MYZPE13164_0_V1.0_000197050|MYZPE13164_0_V1.0_000198060|MYZPE13164_0_V1.0_000017410|MYZPE13164_0_V1.0_000084090|MYZPE13164_0_V1.0_000148160|MYZPE13164_0_V1.0_000076540|MYZPE13164_0_V1.0_000057660|MYZPE13164_0_V1.0_000065810|MYZPE13164_0_V1.0_000161290|MYZPE13164_0_V1.0_000124830|MYZPE13164_0_V1.0_000035520|MYZPE13164_0_V1.0_000186150|MYZPE13…
8168	2.8852e-05	0.0016016	23	115	827	10423	methyltransferase activity	MYZPE13164_0_V1.0_000052610|MYZPE13164_0_V1.0_000098100|MYZPE13164_0_V1.0_000072240|MYZPE13164_0_V1.0_000182540|MYZPE13164_0_V1.0_000129960|MYZPE13164_0_V1.0_000177390|MYZPE13164_0_V1.0_000110350|MYZPE13164_0_V1.0_000134750|MYZPE13164_0_V1.0_000155910|MYZPE13164_0_V1.0_000185240|MYZPE13164_0_V1.0_000122050|MYZPE13164_0_V1.0_000106590|MYZPE13164_0_V1.0_000184760|MYZPE13164_0_V1.0_000183870|MYZPE13…
16817	3.2409e-05	0.0017644	74	585	827	10423	hydrolase activity, acting on acid anhydrides	MYZPE13164_0_V1.0_000041280|MYZPE13164_0_V1.0_000073470|MYZPE13164_0_V1.0_000197050|MYZPE13164_0_V1.0_000198060|MYZPE13164_0_V1.0_000017410|MYZPE13164_0_V1.0_000084090|MYZPE13164_0_V1.0_000148160|MYZPE13164_0_V1.0_000076540|MYZPE13164_0_V1.0_000057660|MYZPE13164_0_V1.0_000065810|MYZPE13164_0_V1.0_000161290|MYZPE13164_0_V1.0_000124830|MYZPE13164_0_V1.0_000035520|MYZPE13164_0_V1.0_000186150|MYZPE13…
7049	3.9448e-05	0.0021071	26	141	827	10423	cell cycle	MYZPE13164_0_V1.0_000051940|MYZPE13164_0_V1.0_000022780|MYZPE13164_0_V1.0_000054610|MYZPE13164_0_V1.0_000038390|MYZPE13164_0_V1.0_000007500|MYZPE13164_0_V1.0_000072620|MYZPE13164_0_V1.0_000076640|MYZPE13164_0_V1.0_000143690|MYZPE13164_0_V1.0_000197830|MYZPE13164_0_V1.0_000124830|MYZPE13164_0_V1.0_000119450|MYZPE13164_0_V1.0_000186150|MYZPE13164_0_V1.0_000140660|MYZPE13164_0_V1.0_000104400|MYZPE13…
8276	4.6532e-05	0.0023951	10	29	827	10423	protein methyltransferase activity	MYZPE13164_0_V1.0_000052610|MYZPE13164_0_V1.0_000081040|MYZPE13164_0_V1.0_000129960|MYZPE13164_0_V1.0_000134750|MYZPE13164_0_V1.0_000096190|MYZPE13164_0_V1.0_000155910|MYZPE13164_0_V1.0_000104730|MYZPE13164_0_V1.0_000183870|MYZPE13164_0_V1.0_000190670|MYZPE13164_0_V1.0_000182790
8170	4.6532e-05	0.0023951	10	29	827	10423	N-methyltransferase activity	MYZPE13164_0_V1.0_000052610|MYZPE13164_0_V1.0_000081040|MYZPE13164_0_V1.0_000072240|MYZPE13164_0_V1.0_000134750|MYZPE13164_0_V1.0_000096190|MYZPE13164_0_V1.0_000155910|MYZPE13164_0_V1.0_000185240|MYZPE13164_0_V1.0_000104730|MYZPE13164_0_V1.0_000183870|MYZPE13164_0_V1.0_000190670
43414	5.0963e-05	0.0025763	16	67	827	10423	macromolecule methylation	MYZPE13164_0_V1.0_000052610|MYZPE13164_0_V1.0_000072240|MYZPE13164_0_V1.0_000182540|MYZPE13164_0_V1.0_000129960|MYZPE13164_0_V1.0_000134750|MYZPE13164_0_V1.0_000155910|MYZPE13164_0_V1.0_000185240|MYZPE13164_0_V1.0_000183870|MYZPE13164_0_V1.0_000182790|MYZPE13164_0_V1.0_000191240|MYZPE13164_0_V1.0_000081040|MYZPE13164_0_V1.0_000035860|MYZPE13164_0_V1.0_000096190|MYZPE13164_0_V1.0_000104730|MYZPE13…
90304	5.2128e-05	0.002589	111	980	827	10423	nucleic acid metabolic process	MYZPE13164_0_V1.0_000110940|MYZPE13164_0_V1.0_000105470|MYZPE13164_0_V1.0_000196280|MYZPE13164_0_V1.0_000134750|MYZPE13164_0_V1.0_000113650|MYZPE13164_0_V1.0_000074120|MYZPE13164_0_V1.0_000037460|MYZPE13164_0_V1.0_000168010|MYZPE13164_0_V1.0_000124830|MYZPE13164_0_V1.0_000015310|MYZPE13164_0_V1.0_000173960|MYZPE13164_0_V1.0_000002590|MYZPE13164_0_V1.0_000154080|MYZPE13164_0_V1.0_000176670|MYZPE13…
32259	5.8286e-05	0.002845	23	120	827	10423	methylation	MYZPE13164_0_V1.0_000052610|MYZPE13164_0_V1.0_000098100|MYZPE13164_0_V1.0_000072240|MYZPE13164_0_V1.0_000182540|MYZPE13164_0_V1.0_000129960|MYZPE13164_0_V1.0_000177390|MYZPE13164_0_V1.0_000110350|MYZPE13164_0_V1.0_000134750|MYZPE13164_0_V1.0_000155910|MYZPE13164_0_V1.0_000185240|MYZPE13164_0_V1.0_000122050|MYZPE13164_0_V1.0_000106590|MYZPE13164_0_V1.0_000184760|MYZPE13164_0_V1.0_000183870|MYZPE13…
44763	6.0029e-05	0.0028804	169	1623	827	10423	single-organism cellular process	MYZPE13164_0_V1.0_000021430|MYZPE13164_0_V1.0_000038390|MYZPE13164_0_V1.0_000134750|MYZPE13164_0_V1.0_000042090|MYZPE13164_0_V1.0_000074120|MYZPE13164_0_V1.0_000017690|MYZPE13164_0_V1.0_000072620|MYZPE13164_0_V1.0_000076420|MYZPE13164_0_V1.0_000056650|MYZPE13164_0_V1.0_000057860|MYZPE13164_0_V1.0_000065810|MYZPE13164_0_V1.0_000161290|MYZPE13164_0_V1.0_000033490|MYZPE13164_0_V1.0_000124830|MYZPE13…
17111	6.528e-05	0.0030801	71	567	827	10423	nucleoside-triphosphatase activity	MYZPE13164_0_V1.0_000041280|MYZPE13164_0_V1.0_000073470|MYZPE13164_0_V1.0_000197050|MYZPE13164_0_V1.0_000198060|MYZPE13164_0_V1.0_000017410|MYZPE13164_0_V1.0_000084090|MYZPE13164_0_V1.0_000148160|MYZPE13164_0_V1.0_000076540|MYZPE13164_0_V1.0_000057660|MYZPE13164_0_V1.0_000161290|MYZPE13164_0_V1.0_000124830|MYZPE13164_0_V1.0_000035520|MYZPE13164_0_V1.0_000186150|MYZPE13164_0_V1.0_000139840|MYZPE13…
44444	6.7048e-05	0.0031117	101	879	827	10423	cytoplasmic part	MYZPE13164_0_V1.0_000088090|MYZPE13164_0_V1.0_000038390|MYZPE13164_0_V1.0_000042090|MYZPE13164_0_V1.0_000126210|MYZPE13164_0_V1.0_000017690|MYZPE13164_0_V1.0_000076420|MYZPE13164_0_V1.0_000168010|MYZPE13164_0_V1.0_000057860|MYZPE13164_0_V1.0_000167440|MYZPE13164_0_V1.0_000142140|MYZPE13164_0_V1.0_000124830|MYZPE13164_0_V1.0_000116000|MYZPE13164_0_V1.0_000061290|MYZPE13164_0_V1.0_000100340|MYZPE13…
16462	6.8589e-05	0.0031319	72	578	827	10423	pyrophosphatase activity	MYZPE13164_0_V1.0_000041280|MYZPE13164_0_V1.0_000073470|MYZPE13164_0_V1.0_000197050|MYZPE13164_0_V1.0_000198060|MYZPE13164_0_V1.0_000017410|MYZPE13164_0_V1.0_000084090|MYZPE13164_0_V1.0_000148160|MYZPE13164_0_V1.0_000076540|MYZPE13164_0_V1.0_000057660|MYZPE13164_0_V1.0_000161290|MYZPE13164_0_V1.0_000124830|MYZPE13164_0_V1.0_000035520|MYZPE13164_0_V1.0_000186150|MYZPE13164_0_V1.0_000139840|MYZPE13…
51276	7.0922e-05	0.003187	35	223	827	10423	chromosome organization	MYZPE13164_0_V1.0_000052610|MYZPE13164_0_V1.0_000022780|MYZPE13164_0_V1.0_000044090|MYZPE13164_0_V1.0_000193090|MYZPE13164_0_V1.0_000038390|MYZPE13164_0_V1.0_000134750|MYZPE13164_0_V1.0_000007500|MYZPE13164_0_V1.0_000155910|MYZPE13164_0_V1.0_000034960|MYZPE13164_0_V1.0_000072620|MYZPE13164_0_V1.0_000143690|MYZPE13164_0_V1.0_000057660|MYZPE13164_0_V1.0_000034240|MYZPE13164_0_V1.0_000143650|MYZPE13…
18024	8.0737e-05	0.0034529	8	20	827	10423	histone-lysine N-methyltransferase activity	MYZPE13164_0_V1.0_000052610|MYZPE13164_0_V1.0_000081040|MYZPE13164_0_V1.0_000134750|MYZPE13164_0_V1.0_000096190|MYZPE13164_0_V1.0_000155910|MYZPE13164_0_V1.0_000104730|MYZPE13164_0_V1.0_000183870|MYZPE13164_0_V1.0_000190670
16278	8.0737e-05	0.0034529	8	20	827	10423	lysine N-methyltransferase activity	MYZPE13164_0_V1.0_000052610|MYZPE13164_0_V1.0_000081040|MYZPE13164_0_V1.0_000134750|MYZPE13164_0_V1.0_000096190|MYZPE13164_0_V1.0_000155910|MYZPE13164_0_V1.0_000104730|MYZPE13164_0_V1.0_000183870|MYZPE13164_0_V1.0_000190670
16279	8.0737e-05	0.0034529	8	20	827	10423	protein-lysine N-methyltransferase activity	MYZPE13164_0_V1.0_000052610|MYZPE13164_0_V1.0_000081040|MYZPE13164_0_V1.0_000134750|MYZPE13164_0_V1.0_000096190|MYZPE13164_0_V1.0_000155910|MYZPE13164_0_V1.0_000104730|MYZPE13164_0_V1.0_000183870|MYZPE13164_0_V1.0_000190670
1901564	8.1717e-05	0.0034529	200	1986	827	10423	organonitrogen compound metabolic process	MYZPE13164_0_V1.0_000052610|MYZPE13164_0_V1.0_000021430|MYZPE13164_0_V1.0_000183760|MYZPE13164_0_V1.0_000075970|MYZPE13164_0_V1.0_000057860|MYZPE13164_0_V1.0_000182790|MYZPE13164_0_V1.0_000065810|MYZPE13164_0_V1.0_000150600|MYZPE13164_0_V1.0_000013810|MYZPE13164_0_V1.0_000001380|MYZPE13164_0_V1.0_000102760|MYZPE13164_0_V1.0_000023290|MYZPE13164_0_V1.0_000049440|MYZPE13164_0_V1.0_000096780|MYZPE13…
6139	9.3924e-05	0.0039103	134	1245	827	10423	nucleobase-containing compound metabolic process	MYZPE13164_0_V1.0_000110940|MYZPE13164_0_V1.0_000105470|MYZPE13164_0_V1.0_000196280|MYZPE13164_0_V1.0_000134750|MYZPE13164_0_V1.0_000113650|MYZPE13164_0_V1.0_000074120|MYZPE13164_0_V1.0_000037460|MYZPE13164_0_V1.0_000168010|MYZPE13164_0_V1.0_000065810|MYZPE13164_0_V1.0_000124830|MYZPE13164_0_V1.0_000015310|MYZPE13164_0_V1.0_000173960|MYZPE13164_0_V1.0_000002590|MYZPE13164_0_V1.0_000154080|MYZPE13…
5634	0.00011421	0.0046857	115	1042	827	10423	nucleus	MYZPE13164_0_V1.0_000196280|MYZPE13164_0_V1.0_000024940|MYZPE13164_0_V1.0_000134750|MYZPE13164_0_V1.0_000162780|MYZPE13164_0_V1.0_000074120|MYZPE13164_0_V1.0_000181580|MYZPE13164_0_V1.0_000076540|MYZPE13164_0_V1.0_000037460|MYZPE13164_0_V1.0_000034100|MYZPE13164_0_V1.0_000168010|MYZPE13164_0_V1.0_000011870|MYZPE13164_0_V1.0_000124830|MYZPE13164_0_V1.0_000173960|MYZPE13164_0_V1.0_000061290|MYZPE13…
18022	0.00012141	0.0048408	8	21	827	10423	peptidyl-lysine methylation	MYZPE13164_0_V1.0_000052610|MYZPE13164_0_V1.0_000081040|MYZPE13164_0_V1.0_000134750|MYZPE13164_0_V1.0_000096190|MYZPE13164_0_V1.0_000155910|MYZPE13164_0_V1.0_000104730|MYZPE13164_0_V1.0_000183870|MYZPE13164_0_V1.0_000190670
34968	0.00012141	0.0048408	8	21	827	10423	histone lysine methylation	MYZPE13164_0_V1.0_000052610|MYZPE13164_0_V1.0_000081040|MYZPE13164_0_V1.0_000134750|MYZPE13164_0_V1.0_000096190|MYZPE13164_0_V1.0_000155910|MYZPE13164_0_V1.0_000104730|MYZPE13164_0_V1.0_000183870|MYZPE13164_0_V1.0_000190670
42054	0.00017761	0.0069833	8	22	827	10423	histone methyltransferase activity	MYZPE13164_0_V1.0_000052610|MYZPE13164_0_V1.0_000081040|MYZPE13164_0_V1.0_000134750|MYZPE13164_0_V1.0_000096190|MYZPE13164_0_V1.0_000155910|MYZPE13164_0_V1.0_000104730|MYZPE13164_0_V1.0_000183870|MYZPE13164_0_V1.0_000190670
9451	0.00023356	0.0090575	13	54	827	10423	RNA modification	MYZPE13164_0_V1.0_000072240|MYZPE13164_0_V1.0_000182540|MYZPE13164_0_V1.0_000045150|MYZPE13164_0_V1.0_000035090|MYZPE13164_0_V1.0_000185240|MYZPE13164_0_V1.0_000201940|MYZPE13164_0_V1.0_000099910|MYZPE13164_0_V1.0_000191240|MYZPE13164_0_V1.0_000116010|MYZPE13164_0_V1.0_000132080|MYZPE13164_0_V1.0_000158690|MYZPE13164_0_V1.0_000119090|MYZPE13164_0_V1.0_000047640
16072	0.00027965	0.010698	9	29	827	10423	rRNA metabolic process	MYZPE13164_0_V1.0_000142770|MYZPE13164_0_V1.0_000199080|MYZPE13164_0_V1.0_000072240|MYZPE13164_0_V1.0_000141350|MYZPE13164_0_V1.0_000196280|MYZPE13164_0_V1.0_000148610|MYZPE13164_0_V1.0_000027920|MYZPE13164_0_V1.0_000154080|MYZPE13164_0_V1.0_000036570
8152	0.00031441	0.011766	363	3987	827	10423	metabolic process	MYZPE13164_0_V1.0_000075610|MYZPE13164_0_V1.0_000110940|MYZPE13164_0_V1.0_000052610|MYZPE13164_0_V1.0_000105470|MYZPE13164_0_V1.0_000196280|MYZPE13164_0_V1.0_000021430|MYZPE13164_0_V1.0_000113650|MYZPE13164_0_V1.0_000011070|MYZPE13164_0_V1.0_000183760|MYZPE13164_0_V1.0_000037460|MYZPE13164_0_V1.0_000075970|MYZPE13164_0_V1.0_000168010|MYZPE13164_0_V1.0_000120190|MYZPE13164_0_V1.0_000057860|MYZPE13…
51649	0.00031587	0.011766	34	231	827	10423	establishment of localization in cell	MYZPE13164_0_V1.0_000127380|MYZPE13164_0_V1.0_000022780|MYZPE13164_0_V1.0_000099740|MYZPE13164_0_V1.0_000055900|MYZPE13164_0_V1.0_000161210|MYZPE13164_0_V1.0_000017410|MYZPE13164_0_V1.0_000106260|MYZPE13164_0_V1.0_000152900|MYZPE13164_0_V1.0_000058730|MYZPE13164_0_V1.0_000167440|MYZPE13164_0_V1.0_000085680|MYZPE13164_0_V1.0_000196240|MYZPE13164_0_V1.0_000194120|MYZPE13164_0_V1.0_000181750|MYZPE13…
16043	0.00037712	0.013865	67	559	827	10423	cellular component organization	MYZPE13164_0_V1.0_000052610|MYZPE13164_0_V1.0_000160720|MYZPE13164_0_V1.0_000193090|MYZPE13164_0_V1.0_000038390|MYZPE13164_0_V1.0_000134750|MYZPE13164_0_V1.0_000072620|MYZPE13164_0_V1.0_000148160|MYZPE13164_0_V1.0_000057660|MYZPE13164_0_V1.0_000152900|MYZPE13164_0_V1.0_000142140|MYZPE13164_0_V1.0_000033490|MYZPE13164_0_V1.0_000186150|MYZPE13164_0_V1.0_000038910|MYZPE13164_0_V1.0_000010100|MYZPE13…
46907	0.00038378	0.013929	32	215	827	10423	intracellular transport	MYZPE13164_0_V1.0_000127380|MYZPE13164_0_V1.0_000099740|MYZPE13164_0_V1.0_000055900|MYZPE13164_0_V1.0_000161210|MYZPE13164_0_V1.0_000017410|MYZPE13164_0_V1.0_000106260|MYZPE13164_0_V1.0_000058730|MYZPE13164_0_V1.0_000167440|MYZPE13164_0_V1.0_000085680|MYZPE13164_0_V1.0_000196240|MYZPE13164_0_V1.0_000194120|MYZPE13164_0_V1.0_000181750|MYZPE13164_0_V1.0_000155300|MYZPE13164_0_V1.0_000161620|MYZPE13…
9058	0.0003957	0.01418	121	1141	827	10423	biosynthetic process	MYZPE13164_0_V1.0_000075610|MYZPE13164_0_V1.0_000110940|MYZPE13164_0_V1.0_000088090|MYZPE13164_0_V1.0_000105470|MYZPE13164_0_V1.0_000134750|MYZPE13164_0_V1.0_000042090|MYZPE13164_0_V1.0_000074120|MYZPE13164_0_V1.0_000017690|MYZPE13164_0_V1.0_000076420|MYZPE13164_0_V1.0_000183760|MYZPE13164_0_V1.0_000168010|MYZPE13164_0_V1.0_000065810|MYZPE13164_0_V1.0_000142140|MYZPE13164_0_V1.0_000124830|MYZPE13…
5739	0.00042218	0.01494	31	207	827	10423	mitochondrion	MYZPE13164_0_V1.0_000022780|MYZPE13164_0_V1.0_000088090|MYZPE13164_0_V1.0_000072240|MYZPE13164_0_V1.0_000134810|MYZPE13164_0_V1.0_000073470|MYZPE13164_0_V1.0_000068580|MYZPE13164_0_V1.0_000195290|MYZPE13164_0_V1.0_000073170|MYZPE13164_0_V1.0_000050050|MYZPE13164_0_V1.0_000034960|MYZPE13164_0_V1.0_000038110|MYZPE13164_0_V1.0_000076420|MYZPE13164_0_V1.0_000187000|MYZPE13164_0_V1.0_000031030|MYZPE13…
1901576	0.00046044	0.016093	117	1101	827	10423	organic substance biosynthetic process	MYZPE13164_0_V1.0_000075610|MYZPE13164_0_V1.0_000110940|MYZPE13164_0_V1.0_000088090|MYZPE13164_0_V1.0_000105470|MYZPE13164_0_V1.0_000134750|MYZPE13164_0_V1.0_000042090|MYZPE13164_0_V1.0_000074120|MYZPE13164_0_V1.0_000017690|MYZPE13164_0_V1.0_000076420|MYZPE13164_0_V1.0_000183760|MYZPE13164_0_V1.0_000168010|MYZPE13164_0_V1.0_000065810|MYZPE13164_0_V1.0_000142140|MYZPE13164_0_V1.0_000124830|MYZPE13…
6464	0.00053949	0.018401	80	703	827	10423	cellular protein modification process	MYZPE13164_0_V1.0_000052610|MYZPE13164_0_V1.0_000182510|MYZPE13164_0_V1.0_000021430|MYZPE13164_0_V1.0_000129960|MYZPE13164_0_V1.0_000193090|MYZPE13164_0_V1.0_000134750|MYZPE13164_0_V1.0_000042090|MYZPE13164_0_V1.0_000088690|MYZPE13164_0_V1.0_000017650|MYZPE13164_0_V1.0_000017690|MYZPE13164_0_V1.0_000072620|MYZPE13164_0_V1.0_000050230|MYZPE13164_0_V1.0_000182790|MYZPE13164_0_V1.0_000124830|MYZPE13…
36211	0.00053949	0.018401	80	703	827	10423	protein modification process	MYZPE13164_0_V1.0_000052610|MYZPE13164_0_V1.0_000182510|MYZPE13164_0_V1.0_000021430|MYZPE13164_0_V1.0_000129960|MYZPE13164_0_V1.0_000193090|MYZPE13164_0_V1.0_000134750|MYZPE13164_0_V1.0_000042090|MYZPE13164_0_V1.0_000088690|MYZPE13164_0_V1.0_000017650|MYZPE13164_0_V1.0_000017690|MYZPE13164_0_V1.0_000072620|MYZPE13164_0_V1.0_000050230|MYZPE13164_0_V1.0_000182790|MYZPE13164_0_V1.0_000124830|MYZPE13…
8213	0.00056998	0.018984	10	38	827	10423	protein alkylation	MYZPE13164_0_V1.0_000052610|MYZPE13164_0_V1.0_000081040|MYZPE13164_0_V1.0_000129960|MYZPE13164_0_V1.0_000134750|MYZPE13164_0_V1.0_000096190|MYZPE13164_0_V1.0_000155910|MYZPE13164_0_V1.0_000104730|MYZPE13164_0_V1.0_000183870|MYZPE13164_0_V1.0_000190670|MYZPE13164_0_V1.0_000182790
6479	0.00056998	0.018984	10	38	827	10423	protein methylation	MYZPE13164_0_V1.0_000052610|MYZPE13164_0_V1.0_000081040|MYZPE13164_0_V1.0_000129960|MYZPE13164_0_V1.0_000134750|MYZPE13164_0_V1.0_000096190|MYZPE13164_0_V1.0_000155910|MYZPE13164_0_V1.0_000104730|MYZPE13164_0_V1.0_000183870|MYZPE13164_0_V1.0_000190670|MYZPE13164_0_V1.0_000182790
51493	0.00059668	0.019642	7	20	827	10423	regulation of cytoskeleton organization	MYZPE13164_0_V1.0_000035430|MYZPE13164_0_V1.0_000033490|MYZPE13164_0_V1.0_000173950|MYZPE13164_0_V1.0_000163530|MYZPE13164_0_V1.0_000065740|MYZPE13164_0_V1.0_000149780|MYZPE13164_0_V1.0_000133170
6457	0.00061488	0.020008	16	82	827	10423	protein folding	MYZPE13164_0_V1.0_000179110|MYZPE13164_0_V1.0_000178590|MYZPE13164_0_V1.0_000155950|MYZPE13164_0_V1.0_000155820|MYZPE13164_0_V1.0_000005630|MYZPE13164_0_V1.0_000073170|MYZPE13164_0_V1.0_000185230|MYZPE13164_0_V1.0_000187940|MYZPE13164_0_V1.0_000142090|MYZPE13164_0_V1.0_000144460|MYZPE13164_0_V1.0_000075970|MYZPE13164_0_V1.0_000075390|MYZPE13164_0_V1.0_000199100|MYZPE13164_0_V1.0_000137110|MYZPE13…
44249	0.00068166	0.021929	114	1079	827	10423	cellular biosynthetic process	MYZPE13164_0_V1.0_000110940|MYZPE13164_0_V1.0_000088090|MYZPE13164_0_V1.0_000105470|MYZPE13164_0_V1.0_000134750|MYZPE13164_0_V1.0_000042090|MYZPE13164_0_V1.0_000074120|MYZPE13164_0_V1.0_000017690|MYZPE13164_0_V1.0_000076420|MYZPE13164_0_V1.0_000183760|MYZPE13164_0_V1.0_000168010|MYZPE13164_0_V1.0_000142140|MYZPE13164_0_V1.0_000124830|MYZPE13164_0_V1.0_000015310|MYZPE13164_0_V1.0_000013810|MYZPE13…
5575	0.00082438	0.026223	378	4218	827	10423	cellular_component	MYZPE13164_0_V1.0_000050310|MYZPE13164_0_V1.0_000076700|MYZPE13164_0_V1.0_000105470|MYZPE13164_0_V1.0_000041280|MYZPE13164_0_V1.0_000179140|MYZPE13164_0_V1.0_000196280|MYZPE13164_0_V1.0_000024940|MYZPE13164_0_V1.0_000181580|MYZPE13164_0_V1.0_000183760|MYZPE13164_0_V1.0_000037460|MYZPE13164_0_V1.0_000152900|MYZPE13164_0_V1.0_000075970|MYZPE13164_0_V1.0_000168010|MYZPE13164_0_V1.0_000120190|MYZPE13…
16571	0.00086319	0.026854	8	27	827	10423	histone methylation	MYZPE13164_0_V1.0_000052610|MYZPE13164_0_V1.0_000081040|MYZPE13164_0_V1.0_000134750|MYZPE13164_0_V1.0_000096190|MYZPE13164_0_V1.0_000155910|MYZPE13164_0_V1.0_000104730|MYZPE13164_0_V1.0_000183870|MYZPE13164_0_V1.0_000190670
6364	0.00086319	0.026854	8	27	827	10423	rRNA processing	MYZPE13164_0_V1.0_000142770|MYZPE13164_0_V1.0_000199080|MYZPE13164_0_V1.0_000072240|MYZPE13164_0_V1.0_000141350|MYZPE13164_0_V1.0_000196280|MYZPE13164_0_V1.0_000148610|MYZPE13164_0_V1.0_000027920|MYZPE13164_0_V1.0_000154080
19538	0.00087727	0.026995	151	1504	827	10423	protein metabolic process	MYZPE13164_0_V1.0_000052610|MYZPE13164_0_V1.0_000088090|MYZPE13164_0_V1.0_000044030|MYZPE13164_0_V1.0_000021430|MYZPE13164_0_V1.0_000129960|MYZPE13164_0_V1.0_000134750|MYZPE13164_0_V1.0_000042090|MYZPE13164_0_V1.0_000017690|MYZPE13164_0_V1.0_000072620|MYZPE13164_0_V1.0_000183760|MYZPE13164_0_V1.0_000034100|MYZPE13164_0_V1.0_000075970|MYZPE13164_0_V1.0_000057860|MYZPE13164_0_V1.0_000182790|MYZPE13…
6260	0.0010538	0.032078	15	78	827	10423	DNA replication	MYZPE13164_0_V1.0_000018370|MYZPE13164_0_V1.0_000160200|MYZPE13164_0_V1.0_000196270|MYZPE13164_0_V1.0_000030850|MYZPE13164_0_V1.0_000148210|MYZPE13164_0_V1.0_000034960|MYZPE13164_0_V1.0_000018350|MYZPE13164_0_V1.0_000200550|MYZPE13164_0_V1.0_000034240|MYZPE13164_0_V1.0_000186090|MYZPE13164_0_V1.0_000192310|MYZPE13164_0_V1.0_000186150|MYZPE13164_0_V1.0_000061720|MYZPE13164_0_V1.0_000139840|MYZPE13…
6886	0.0011321	0.033295	26	173	827	10423	intracellular protein transport	MYZPE13164_0_V1.0_000127380|MYZPE13164_0_V1.0_000099740|MYZPE13164_0_V1.0_000055900|MYZPE13164_0_V1.0_000161210|MYZPE13164_0_V1.0_000017410|MYZPE13164_0_V1.0_000106260|MYZPE13164_0_V1.0_000167440|MYZPE13164_0_V1.0_000085680|MYZPE13164_0_V1.0_000196240|MYZPE13164_0_V1.0_000194120|MYZPE13164_0_V1.0_000155300|MYZPE13164_0_V1.0_000155920|MYZPE13164_0_V1.0_000058500|MYZPE13164_0_V1.0_000161540|MYZPE13…
8353	0.0011335	0.033295	4	7	827	10423	RNA polymerase II carboxy-terminal domain kinase activity	MYZPE13164_0_V1.0_000124830|MYZPE13164_0_V1.0_000077250|MYZPE13164_0_V1.0_000017650|MYZPE13164_0_V1.0_000058850
775	0.0011408	0.033295	7	22	827	10423	chromosome, centromeric region	MYZPE13164_0_V1.0_000073650|MYZPE13164_0_V1.0_000035430|MYZPE13164_0_V1.0_000022780|MYZPE13164_0_V1.0_000176700|MYZPE13164_0_V1.0_000050560|MYZPE13164_0_V1.0_000136590|MYZPE13164_0_V1.0_000157790
819	0.0011408	0.033295	7	22	827	10423	sister chromatid segregation	MYZPE13164_0_V1.0_000022780|MYZPE13164_0_V1.0_000119450|MYZPE13164_0_V1.0_000140660|MYZPE13164_0_V1.0_000038390|MYZPE13164_0_V1.0_000007500|MYZPE13164_0_V1.0_000104400|MYZPE13164_0_V1.0_000072610
6974	0.0012362	0.035712	23	147	827	10423	cellular response to DNA damage stimulus	MYZPE13164_0_V1.0_000043150|MYZPE13164_0_V1.0_000069340|MYZPE13164_0_V1.0_000131350|MYZPE13164_0_V1.0_000044090|MYZPE13164_0_V1.0_000130440|MYZPE13164_0_V1.0_000051150|MYZPE13164_0_V1.0_000148210|MYZPE13164_0_V1.0_000169250|MYZPE13164_0_V1.0_000200550|MYZPE13164_0_V1.0_000057660|MYZPE13164_0_V1.0_000059570|MYZPE13164_0_V1.0_000124830|MYZPE13164_0_V1.0_000119450|MYZPE13164_0_V1.0_000140660|MYZPE13…
42398	0.001529	0.043163	7	23	827	10423	cellular modified amino acid biosynthetic process	MYZPE13164_0_V1.0_000034570|MYZPE13164_0_V1.0_000062960|MYZPE13164_0_V1.0_000051530|MYZPE13164_0_V1.0_000114770|MYZPE13164_0_V1.0_000114760|MYZPE13164_0_V1.0_000177500|MYZPE13164_0_V1.0_000194670
30261	0.0015344	0.043163	5	12	827	10423	chromosome condensation	MYZPE13164_0_V1.0_000119450|MYZPE13164_0_V1.0_000140660|MYZPE13164_0_V1.0_000038390|MYZPE13164_0_V1.0_000007500|MYZPE13164_0_V1.0_000104400
34645	0.0015401	0.043163	83	761	827	10423	cellular macromolecule biosynthetic process	MYZPE13164_0_V1.0_000110940|MYZPE13164_0_V1.0_000088090|MYZPE13164_0_V1.0_000105470|MYZPE13164_0_V1.0_000197050|MYZPE13164_0_V1.0_000160200|MYZPE13164_0_V1.0_000193090|MYZPE13164_0_V1.0_000134750|MYZPE13164_0_V1.0_000042090|MYZPE13164_0_V1.0_000148440|MYZPE13164_0_V1.0_000074120|MYZPE13164_0_V1.0_000017690|MYZPE13164_0_V1.0_000169780|MYZPE13164_0_V1.0_000183760|MYZPE13164_0_V1.0_000168010|MYZPE13…
43603	0.0015551	0.043163	44	351	827	10423	cellular amide metabolic process	MYZPE13164_0_V1.0_000088090|MYZPE13164_0_V1.0_000134810|MYZPE13164_0_V1.0_000197050|MYZPE13164_0_V1.0_000193090|MYZPE13164_0_V1.0_000073170|MYZPE13164_0_V1.0_000148440|MYZPE13164_0_V1.0_000169780|MYZPE13164_0_V1.0_000141190|MYZPE13164_0_V1.0_000062960|MYZPE13164_0_V1.0_000142140|MYZPE13164_0_V1.0_000036730|MYZPE13164_0_V1.0_000085580|MYZPE13164_0_V1.0_000010100|MYZPE13164_0_V1.0_000186050|MYZPE13…
9059	0.0017254	0.047424	83	764	827	10423	macromolecule biosynthetic process	MYZPE13164_0_V1.0_000110940|MYZPE13164_0_V1.0_000088090|MYZPE13164_0_V1.0_000105470|MYZPE13164_0_V1.0_000197050|MYZPE13164_0_V1.0_000160200|MYZPE13164_0_V1.0_000193090|MYZPE13164_0_V1.0_000134750|MYZPE13164_0_V1.0_000042090|MYZPE13164_0_V1.0_000148440|MYZPE13164_0_V1.0_000074120|MYZPE13164_0_V1.0_000017690|MYZPE13164_0_V1.0_000169780|MYZPE13164_0_V1.0_000183760|MYZPE13164_0_V1.0_000168010|MYZPE13…
[truncated: 205 more columns]

## Sheet: MBm genes
Overrepresentation
Selected statistical test : Hypergeometric test
Selected correction : Benjamini & Hochberg False Discovery Rate (FDR) correction
Selected significance level : 0.05
Testing option : Use whole annotation as reference set
The selected cluster :
MYZPE13164_0_V1.0_000130670	MYZPE13164_0_V1.0_000097640	MYZPE13164_0_V1.0_000149170	MYZPE13164_0_V1.0_000003320	MYZPE13164_0_V1.0_000023850	MYZPE13164_0_V1.0_000089460	MYZPE13164_0_V1.0_000195070	MYZPE13164_0_V1.0_000056410	MYZPE13164_0_V1.0_000084210	MYZPE13164_0_V1.0_000190060	MYZPE13164_0_V1.0_000191270	MYZPE13164_0_V1.0_000148520	MYZPE13164_0_V1.0_000148400	MYZPE13164_0_V1.0_000172510	MYZPE13164_0_V1.0_000044310	MYZPE13164_0_V1.0_000065130	MYZPE13164_0_V1.0_000130680	MYZPE13164_0_V1.0_000173290	MYZPE13164_0_V1.0_000064290	MYZPE13164_0_V1.0_000056400	MYZPE13164_0_V1.0_000085090	MYZPE13164_0_V1.0_000164430	MYZPE13164_0_V1.0_000001810	MYZPE13164_0_V1.0_000030270	MYZPE13164_0_V1.0_000110810	MYZPE13164_0_V1.0_000065700	MYZPE13164_0_V1.0_000190050	MYZPE13164_0_V1.0_000184060	MYZPE13164_0_V1.0_000034070	MYZPE13164_0_V1.0_000056080	MYZPE13164_0_V1.0_000172520	MYZPE13164_0_V1.0_000028070	MYZPE13164_0_V1.0_000042920	MYZPE13164_0_V1.0_000075060	MYZPE13164_0_V1.0_000101540	MYZPE13164_0_V1.0_000042480	MYZPE13164_0_V1.0_000192470	MYZPE13164_0_V1.0_000154540	MYZPE13164_0_V1.0_000197590	MYZPE13164_0_V1.0_000146480	MYZPE13164_0_V1.0_000093860	MYZPE13164_0_V1.0_000075870	MYZPE13164_0_V1.0_000056750	MYZPE13164_0_V1.0_000195850	MYZPE13164_0_V1.0_000076040	MYZPE13164_0_V1.0_000041140	MYZPE13164_0_V1.0_000002490	MYZPE13164_0_V1.0_000064980	MYZPE13164_0_V1.0_000129350	MYZPE13164_0_V1.0_000182300
No annotations were retrieved for the following entities:
MYZPE13164_0_V1.0_000130670	MYZPE13164_0_V1.0_000149170	MYZPE13164_0_V1.0_000151090	MYZPE13164_0_V1.0_000023850	MYZPE13164_0_V1.0_000093680	MYZPE13164_0_V1.0_000089460	MYZPE13164_0_V1.0_000195070	MYZPE13164_0_V1.0_000048190	MYZPE13164_0_V1.0_000163990	MYZPE13164_0_V1.0_000147270	MYZPE13164_0_V1.0_000084210	MYZPE13164_0_V1.0_000190060	MYZPE13164_0_V1.0_000191270	MYZPE13164_0_V1.0_000148520	MYZPE13164_0_V1.0_000120350	MYZPE13164_0_V1.0_000172510	MYZPE13164_0_V1.0_000120230	MYZPE13164_0_V1.0_000098200	MYZPE13164_0_V1.0_000093670	MYZPE13164_0_V1.0_000001770	MYZPE13164_0_V1.0_000105740	MYZPE13164_0_V1.0_000031760	MYZPE13164_0_V1.0_000110810	MYZPE13164_0_V1.0_000065700	MYZPE13164_0_V1.0_000014630	MYZPE13164_0_V1.0_000184060	MYZPE13164_0_V1.0_000034070	MYZPE13164_0_V1.0_000056080	MYZPE13164_0_V1.0_000028070	MYZPE13164_0_V1.0_000042920	MYZPE13164_0_V1.0_000075060	MYZPE13164_0_V1.0_000101540	MYZPE13164_0_V1.0_000049030	MYZPE13164_0_V1.0_000083870	MYZPE13164_0_V1.0_000021040	MYZPE13164_0_V1.0_000154540	MYZPE13164_0_V1.0_000022100	MYZPE13164_0_V1.0_000091040	MYZPE13164_0_V1.0_000130970	MYZPE13164_0_V1.0_000187700	MYZPE13164_0_V1.0_000146480	MYZPE13164_0_V1.0_000148380	MYZPE13164_0_V1.0_000076040	MYZPE13164_0_V1.0_000041140	MYZPE13164_0_V1.0_000002490	MYZPE13164_0_V1.0_000129350	MYZPE13164_0_V1.0_000182300	MYZPE13164_0_V1.0_000046260	MYZPE13164_0_V1.0_000006720	MYZPE13164_0_V1.0_000145020
GO-ID	p-value	corr p-value	x	n	X	N	Description	Genes in test set
19787	4.8096e-07	0.00018289	9	99	102	10423	ubiquitin-like protein transferase activity	MYZPE13164_0_V1.0_000166380|MYZPE13164_0_V1.0_000021100|MYZPE13164_0_V1.0_000003320|MYZPE13164_0_V1.0_000093860|MYZPE13164_0_V1.0_000168040|MYZPE13164_0_V1.0_000145790|MYZPE13164_0_V1.0_000090620|MYZPE13164_0_V1.0_000200850|MYZPE13164_0_V1.0_000074860
6433	1.0491e-06	0.00018289	4	9	102	10423	prolyl-tRNA aminoacylation	MYZPE13164_0_V1.0_000195850|MYZPE13164_0_V1.0_000020650|MYZPE13164_0_V1.0_000148530|MYZPE13164_0_V1.0_000025680
4827	1.0491e-06	0.00018289	4	9	102	10423	proline-tRNA ligase activity	MYZPE13164_0_V1.0_000195850|MYZPE13164_0_V1.0_000020650|MYZPE13164_0_V1.0_000148530|MYZPE13164_0_V1.0_000025680
32446	4.7635e-06	0.00062283	9	130	102	10423	protein modification by small protein conjugation	MYZPE13164_0_V1.0_000166380|MYZPE13164_0_V1.0_000021100|MYZPE13164_0_V1.0_000003320|MYZPE13164_0_V1.0_000093860|MYZPE13164_0_V1.0_000168040|MYZPE13164_0_V1.0_000145790|MYZPE13164_0_V1.0_000090620|MYZPE13164_0_V1.0_000200850|MYZPE13164_0_V1.0_000074860
70647	1.5273e-05	0.0015975	9	150	102	10423	protein modification by small protein conjugation or removal	MYZPE13164_0_V1.0_000166380|MYZPE13164_0_V1.0_000021100|MYZPE13164_0_V1.0_000003320|MYZPE13164_0_V1.0_000093860|MYZPE13164_0_V1.0_000168040|MYZPE13164_0_V1.0_000145790|MYZPE13164_0_V1.0_000090620|MYZPE13164_0_V1.0_000200850|MYZPE13164_0_V1.0_000074860
34341	9.4837e-05	0.004539	2	2	102	10423	response to interferon-gamma	MYZPE13164_0_V1.0_000195850|MYZPE13164_0_V1.0_000148530
71346	9.4837e-05	0.004539	2	2	102	10423	cellular response to interferon-gamma	MYZPE13164_0_V1.0_000195850|MYZPE13164_0_V1.0_000148530
35613	9.4837e-05	0.004539	2	2	102	10423	RNA stem-loop binding	MYZPE13164_0_V1.0_000195850|MYZPE13164_0_V1.0_000148530
43038	0.0001215	0.004539	5	50	102	10423	amino acid activation	MYZPE13164_0_V1.0_000195850|MYZPE13164_0_V1.0_000030740|MYZPE13164_0_V1.0_000020650|MYZPE13164_0_V1.0_000148530|MYZPE13164_0_V1.0_000025680
43039	0.0001215	0.004539	5	50	102	10423	tRNA aminoacylation	MYZPE13164_0_V1.0_000195850|MYZPE13164_0_V1.0_000030740|MYZPE13164_0_V1.0_000020650|MYZPE13164_0_V1.0_000148530|MYZPE13164_0_V1.0_000025680
6418	0.0001215	0.004539	5	50	102	10423	tRNA aminoacylation for protein translation	MYZPE13164_0_V1.0_000195850|MYZPE13164_0_V1.0_000030740|MYZPE13164_0_V1.0_000020650|MYZPE13164_0_V1.0_000148530|MYZPE13164_0_V1.0_000025680
16875	0.0001215	0.004539	5	50	102	10423	ligase activity, forming carbon-oxygen bonds	MYZPE13164_0_V1.0_000195850|MYZPE13164_0_V1.0_000030740|MYZPE13164_0_V1.0_000020650|MYZPE13164_0_V1.0_000148530|MYZPE13164_0_V1.0_000025680
16876	0.0001215	0.004539	5	50	102	10423	ligase activity, forming aminoacyl-tRNA and related compounds	MYZPE13164_0_V1.0_000195850|MYZPE13164_0_V1.0_000030740|MYZPE13164_0_V1.0_000020650|MYZPE13164_0_V1.0_000148530|MYZPE13164_0_V1.0_000025680
4812	0.0001215	0.004539	5	50	102	10423	aminoacyl-tRNA ligase activity	MYZPE13164_0_V1.0_000195850|MYZPE13164_0_V1.0_000030740|MYZPE13164_0_V1.0_000020650|MYZPE13164_0_V1.0_000148530|MYZPE13164_0_V1.0_000025680
19789	0.00014182	0.0046358	3	11	102	10423	SUMO transferase activity	MYZPE13164_0_V1.0_000168040|MYZPE13164_0_V1.0_000145790|MYZPE13164_0_V1.0_000200850
51865	0.00014182	0.0046358	3	11	102	10423	protein autoubiquitination	MYZPE13164_0_V1.0_000166380|MYZPE13164_0_V1.0_000093860|MYZPE13164_0_V1.0_000090620
4842	0.00020162	0.0062027	6	87	102	10423	ubiquitin-protein transferase activity	MYZPE13164_0_V1.0_000166380|MYZPE13164_0_V1.0_000021100|MYZPE13164_0_V1.0_000003320|MYZPE13164_0_V1.0_000093860|MYZPE13164_0_V1.0_000090620|MYZPE13164_0_V1.0_000074860
16925	0.00046449	0.013496	3	16	102	10423	protein sumoylation	MYZPE13164_0_V1.0_000168040|MYZPE13164_0_V1.0_000145790|MYZPE13164_0_V1.0_000200850
16567	0.00078481	0.018713	6	112	102	10423	protein ubiquitination	MYZPE13164_0_V1.0_000166380|MYZPE13164_0_V1.0_000021100|MYZPE13164_0_V1.0_000003320|MYZPE13164_0_V1.0_000093860|MYZPE13164_0_V1.0_000090620|MYZPE13164_0_V1.0_000074860
90141	0.0009303	0.018713	2	5	102	10423	positive regulation of mitochondrial fission	MYZPE13164_0_V1.0_000166380|MYZPE13164_0_V1.0_000093860
9332	0.0009303	0.018713	2	5	102	10423	glutamate-tRNA ligase complex	MYZPE13164_0_V1.0_000195850|MYZPE13164_0_V1.0_000148530
90342	0.0009303	0.018713	2	5	102	10423	regulation of cell aging	MYZPE13164_0_V1.0_000166380|MYZPE13164_0_V1.0_000093860
90344	0.0009303	0.018713	2	5	102	10423	negative regulation of cell aging	MYZPE13164_0_V1.0_000166380|MYZPE13164_0_V1.0_000093860
34249	0.0009303	0.018713	2	5	102	10423	negative regulation of cellular amide metabolic process	MYZPE13164_0_V1.0_000195850|MYZPE13164_0_V1.0_000148530
10822	0.0009303	0.018713	2	5	102	10423	positive regulation of mitochondrion organization	MYZPE13164_0_V1.0_000166380|MYZPE13164_0_V1.0_000093860
17148	0.0009303	0.018713	2	5	102	10423	negative regulation of translation	MYZPE13164_0_V1.0_000195850|MYZPE13164_0_V1.0_000148530
10467	0.0010903	0.021119	16	694	102	10423	gene expression	MYZPE13164_0_V1.0_000176030|MYZPE13164_0_V1.0_000096100|MYZPE13164_0_V1.0_000055710|MYZPE13164_0_V1.0_000030740|MYZPE13164_0_V1.0_000148530|MYZPE13164_0_V1.0_000075870|MYZPE13164_0_V1.0_000108070|MYZPE13164_0_V1.0_000074860|MYZPE13164_0_V1.0_000007160|MYZPE13164_0_V1.0_000195850|MYZPE13164_0_V1.0_000063040|MYZPE13164_0_V1.0_000020650|MYZPE13164_0_V1.0_000042580|MYZPE13164_0_V1.0_000048960|MYZPE13…
90140	0.0013865	0.023392	2	6	102	10423	regulation of mitochondrial fission	MYZPE13164_0_V1.0_000166380|MYZPE13164_0_V1.0_000093860
45087	0.0013865	0.023392	2	6	102	10423	innate immune response	MYZPE13164_0_V1.0_000195850|MYZPE13164_0_V1.0_000148530
6424	0.0013865	0.023392	2	6	102	10423	glutamyl-tRNA aminoacylation	MYZPE13164_0_V1.0_000195850|MYZPE13164_0_V1.0_000148530
4818	0.0013865	0.023392	2	6	102	10423	glutamate-tRNA ligase activity	MYZPE13164_0_V1.0_000195850|MYZPE13164_0_V1.0_000148530
6412	0.0016545	0.026029	9	280	102	10423	translation	MYZPE13164_0_V1.0_000195850|MYZPE13164_0_V1.0_000055710|MYZPE13164_0_V1.0_000030740|MYZPE13164_0_V1.0_000020650|MYZPE13164_0_V1.0_000148530|MYZPE13164_0_V1.0_000042580|MYZPE13164_0_V1.0_000075870|MYZPE13164_0_V1.0_000025680|MYZPE13164_0_V1.0_000074860
6399	0.0016759	0.026029	5	88	102	10423	tRNA metabolic process	MYZPE13164_0_V1.0_000195850|MYZPE13164_0_V1.0_000030740|MYZPE13164_0_V1.0_000020650|MYZPE13164_0_V1.0_000148530|MYZPE13164_0_V1.0_000025680
8270	0.0016922	0.026029	17	794	102	10423	zinc ion binding	MYZPE13164_0_V1.0_000173290|MYZPE13164_0_V1.0_000130420|MYZPE13164_0_V1.0_000100040|MYZPE13164_0_V1.0_000062290|MYZPE13164_0_V1.0_000054980|MYZPE13164_0_V1.0_000084180|MYZPE13164_0_V1.0_000085090|MYZPE13164_0_V1.0_000166950|MYZPE13164_0_V1.0_000145790|MYZPE13164_0_V1.0_000090620|MYZPE13164_0_V1.0_000200850|MYZPE13164_0_V1.0_000165130|MYZPE13164_0_V1.0_000189530|MYZPE13164_0_V1.0_000166380|MYZPE13…
43043	0.0019133	0.02859	9	286	102	10423	peptide biosynthetic process	MYZPE13164_0_V1.0_000195850|MYZPE13164_0_V1.0_000055710|MYZPE13164_0_V1.0_000030740|MYZPE13164_0_V1.0_000020650|MYZPE13164_0_V1.0_000148530|MYZPE13164_0_V1.0_000042580|MYZPE13164_0_V1.0_000075870|MYZPE13164_0_V1.0_000025680|MYZPE13164_0_V1.0_000074860
5179	0.0024955	0.03612	3	28	102	10423	hormone activity	MYZPE13164_0_V1.0_000130680|MYZPE13164_0_V1.0_000148400|MYZPE13164_0_V1.0_000141940
10821	0.0025553	0.03612	2	8	102	10423	regulation of mitochondrion organization	MYZPE13164_0_V1.0_000166380|MYZPE13164_0_V1.0_000093860
43604	0.0032212	0.044334	9	309	102	10423	amide biosynthetic process	MYZPE13164_0_V1.0_000195850|MYZPE13164_0_V1.0_000055710|MYZPE13164_0_V1.0_000030740|MYZPE13164_0_V1.0_000020650|MYZPE13164_0_V1.0_000148530|MYZPE13164_0_V1.0_000042580|MYZPE13164_0_V1.0_000075870|MYZPE13164_0_V1.0_000025680|MYZPE13164_0_V1.0_000074860
16070	0.0034438	0.045847	12	500	102	10423	RNA metabolic process	MYZPE13164_0_V1.0_000007160|MYZPE13164_0_V1.0_000195850|MYZPE13164_0_V1.0_000176030|MYZPE13164_0_V1.0_000096100|MYZPE13164_0_V1.0_000030740|MYZPE13164_0_V1.0_000091000|MYZPE13164_0_V1.0_000020650|MYZPE13164_0_V1.0_000148530|MYZPE13164_0_V1.0_000108070|MYZPE13164_0_V1.0_000048960|MYZPE13164_0_V1.0_000025680|MYZPE13164_0_V1.0_000040250
6518	0.0035822	0.045847	9	314	102	10423	peptide metabolic process	MYZPE13164_0_V1.0_000195850|MYZPE13164_0_V1.0_000055710|MYZPE13164_0_V1.0_000030740|MYZPE13164_0_V1.0_000020650|MYZPE13164_0_V1.0_000148530|MYZPE13164_0_V1.0_000042580|MYZPE13164_0_V1.0_000075870|MYZPE13164_0_V1.0_000025680|MYZPE13164_0_V1.0_000074860
44267	0.0035941	0.045847	20	1079	102	10423	cellular protein metabolic process	MYZPE13164_0_V1.0_000094220|MYZPE13164_0_V1.0_000055710|MYZPE13164_0_V1.0_000021100|MYZPE13164_0_V1.0_000003320|MYZPE13164_0_V1.0_000030740|MYZPE13164_0_V1.0_000093860|MYZPE13164_0_V1.0_000148530|MYZPE13164_0_V1.0_000168040|MYZPE13164_0_V1.0_000075870|MYZPE13164_0_V1.0_000145790|MYZPE13164_0_V1.0_000090620|MYZPE13164_0_V1.0_000200850|MYZPE13164_0_V1.0_000074860|MYZPE13164_0_V1.0_000195850|MYZPE13…
[truncated: 155 more columns]
