# Supplementary material for: Sex‐specific changes in the aphid DNA methylation landscape
Source: Mol Ecol. 2019 Sep 22;28(18):4228–41. doi: 10.1111/mec.15216 (PMC6857007; doi:10.1111/mec.15216)
Supplement: Supplementary file 10 [file MEC-28-4228-s010.xlsx]

## Sheet: Sheet1
Scaffold ID	Length	Median read depth FA	Median read depth M	Adjusted read depth M	Ratio (Madj:FA)	Chromsome assignment
Mp1087439_TGAC_V1.1_scaffold_1	373468	29	39	34.164	1.17807	A
Mp1087439_TGAC_V1.1_scaffold_10	701351	34	55	48.18	1.41706	A
Mp1087439_TGAC_V1.1_scaffold_100	327258	34	57	49.932	1.46859	A
Mp1087439_TGAC_V1.1_scaffold_1000	402856	34	62	54.312	1.59741	A
Mp1087439_TGAC_V1.1_scaffold_1001	54351	45	87	76.212	1.6936	A
Mp1087439_TGAC_V1.1_scaffold_1002	113561	26	39	34.164	1.314	A
Mp1087439_TGAC_V1.1_scaffold_1003	154562	31	28	24.528	0.791226	X
Mp1087439_TGAC_V1.1_scaffold_1004	110765	50	97	84.972	1.69944	A
Mp1087439_TGAC_V1.1_scaffold_1005	92978	33	55	48.18	1.46	A
Mp1087439_TGAC_V1.1_scaffold_1006	59780	32	56	49.056	1.533	A
Mp1087439_TGAC_V1.1_scaffold_1007	130220	36	63	55.188	1.533	A
Mp1087439_TGAC_V1.1_scaffold_1008	386158	27	22	19.272	0.713778	X
Mp1087439_TGAC_V1.1_scaffold_1009	209833	32	53	46.428	1.45087	A
Mp1087439_TGAC_V1.1_scaffold_101	239188	25	40	35.04	1.4016	A
Mp1087439_TGAC_V1.1_scaffold_1010	238246	30	52	45.552	1.5184	A
Mp1087439_TGAC_V1.1_scaffold_1011	94387	41	59	51.684	1.26059	A
Mp1087439_TGAC_V1.1_scaffold_1012	51754	40	70	61.32	1.533	A
Mp1087439_TGAC_V1.1_scaffold_1013	189690	36	56	49.056	1.36267	A
Mp1087439_TGAC_V1.1_scaffold_1014	76568	29	53	46.428	1.60097	A
Mp1087439_TGAC_V1.1_scaffold_1015	103343	31	57	49.932	1.61071	A
Mp1087439_TGAC_V1.1_scaffold_1016	81456	25	21	18.396	0.73584	X
Mp1087439_TGAC_V1.1_scaffold_1017	64156	26	31	27.156	1.04446	A
Mp1087439_TGAC_V1.1_scaffold_1018	128171	30	48	42.048	1.4016	A
Mp1087439_TGAC_V1.1_scaffold_1019	113925	29	53	46.428	1.60097	A
Mp1087439_TGAC_V1.1_scaffold_102	485421	32	53	46.428	1.45087	A
Mp1087439_TGAC_V1.1_scaffold_1020	82981	33	50	43.8	1.32727	A
Mp1087439_TGAC_V1.1_scaffold_1021	60008	32	48	42.048	1.314	A
Mp1087439_TGAC_V1.1_scaffold_1022	61256	33	57	49.932	1.51309	A
Mp1087439_TGAC_V1.1_scaffold_1023	51692	33	64	56.064	1.69891	A
Mp1087439_TGAC_V1.1_scaffold_1024	121986	31	51	44.676	1.44116	A
Mp1087439_TGAC_V1.1_scaffold_1025	185798	28	23	20.148	0.719571	X
Mp1087439_TGAC_V1.1_scaffold_1026	164460	25	21	18.396	0.73584	X
Mp1087439_TGAC_V1.1_scaffold_1027	101729	32	51	44.676	1.39613	A
Mp1087439_TGAC_V1.1_scaffold_1028	165965	34	58	50.808	1.49435	A
Mp1087439_TGAC_V1.1_scaffold_1029	125576	30	49	42.924	1.4308	A
Mp1087439_TGAC_V1.1_scaffold_103	456446	29	42	36.792	1.26869	A
Mp1087439_TGAC_V1.1_scaffold_1030	148503	27	41	35.916	1.33022	A
Mp1087439_TGAC_V1.1_scaffold_1031	97749	34	31	27.156	0.798706	X
Mp1087439_TGAC_V1.1_scaffold_1033	201023	32	55	48.18	1.50562	A
Mp1087439_TGAC_V1.1_scaffold_1034	135356	32	45	39.42	1.23188	A
Mp1087439_TGAC_V1.1_scaffold_1035	299054	35	55	48.18	1.37657	A
Mp1087439_TGAC_V1.1_scaffold_1036	77054	38	75	65.7	1.72895	A
Mp1087439_TGAC_V1.1_scaffold_1037	168491	29	24	21.024	0.724966	X
Mp1087439_TGAC_V1.1_scaffold_1038	34118	30	35	30.66	1.022	A
Mp1087439_TGAC_V1.1_scaffold_1039	88328	27	44	38.544	1.42756	A
Mp1087439_TGAC_V1.1_scaffold_104	392235	30	47	41.172	1.3724	A
Mp1087439_TGAC_V1.1_scaffold_1040	75601	32	48	42.048	1.314	A
Mp1087439_TGAC_V1.1_scaffold_1041	91891	37	39	34.164	0.923351	X
Mp1087439_TGAC_V1.1_scaffold_1042	53559	37	29	25.404	0.686595	X
Mp1087439_TGAC_V1.1_scaffold_1043	114277	50	52	45.552	0.91104	X
Mp1087439_TGAC_V1.1_scaffold_1044	267718	34	55	48.18	1.41706	A
Mp1087439_TGAC_V1.1_scaffold_1045	219463	32	52	45.552	1.4235	A
Mp1087439_TGAC_V1.1_scaffold_1046	46861	24	36	31.536	1.314	A
Mp1087439_TGAC_V1.1_scaffold_1047	42612	35	69	60.444	1.72697	A
Mp1087439_TGAC_V1.1_scaffold_1048	57507	24	34	29.784	1.241	A
Mp1087439_TGAC_V1.1_scaffold_1049	132666	46	86	75.336	1.63774	A
Mp1087439_TGAC_V1.1_scaffold_105	116769	32	28	24.528	0.7665	X
Mp1087439_TGAC_V1.1_scaffold_1050	191856	31	43	37.668	1.2151	A
Mp1087439_TGAC_V1.1_scaffold_1051	136868	29	44	38.544	1.3291	A
Mp1087439_TGAC_V1.1_scaffold_1052	183055	34	50	43.8	1.28824	A
Mp1087439_TGAC_V1.1_scaffold_1053	75957	37	65	56.94	1.53892	A
Mp1087439_TGAC_V1.1_scaffold_1054	81090	31	53	46.428	1.49768	A
Mp1087439_TGAC_V1.1_scaffold_1055	168077	30	27	23.652	0.7884	X
Mp1087439_TGAC_V1.1_scaffold_1056	55023	23	30	26.28	1.14261	A
Mp1087439_TGAC_V1.1_scaffold_1057	106871	33	48	42.048	1.27418	A
Mp1087439_TGAC_V1.1_scaffold_1058	209336	34	57	49.932	1.46859	A
Mp1087439_TGAC_V1.1_scaffold_1059	111511	44	81	70.956	1.61264	A
Mp1087439_TGAC_V1.1_scaffold_106	499369	35	58	50.808	1.45166	A
Mp1087439_TGAC_V1.1_scaffold_1060	169565	36	67	58.692	1.63033	A
Mp1087439_TGAC_V1.1_scaffold_1061	219682	40	76	66.576	1.6644	A
Mp1087439_TGAC_V1.1_scaffold_1062	70242	31	22	19.272	0.621677	X
Mp1087439_TGAC_V1.1_scaffold_1063	249719	29	48	42.048	1.44993	A
Mp1087439_TGAC_V1.1_scaffold_1064	153959	34	51	44.676	1.314	A
Mp1087439_TGAC_V1.1_scaffold_1065	453929	34	55	48.18	1.41706	A
Mp1087439_TGAC_V1.1_scaffold_1066	69978	31	42	36.792	1.18684	A
Mp1087439_TGAC_V1.1_scaffold_1067	122483	38	39	34.164	0.899053	X
Mp1087439_TGAC_V1.1_scaffold_1068	181355	30	46	40.296	1.3432	A
Mp1087439_TGAC_V1.1_scaffold_1069	160704	30	48	42.048	1.4016	A
Mp1087439_TGAC_V1.1_scaffold_107	439945	33	56	49.056	1.48655	A
Mp1087439_TGAC_V1.1_scaffold_1070	47749	16	18	15.768	0.9855	X
Mp1087439_TGAC_V1.1_scaffold_1071	99513	28	42	36.792	1.314	A
Mp1087439_TGAC_V1.1_scaffold_1072	39962	34	59	51.684	1.52012	A
Mp1087439_TGAC_V1.1_scaffold_1073	56518	39	60	52.56	1.34769	A
Mp1087439_TGAC_V1.1_scaffold_1074	130845	32	58	50.808	1.58775	A
Mp1087439_TGAC_V1.1_scaffold_1075	170334	41	67	58.692	1.43151	A
Mp1087439_TGAC_V1.1_scaffold_1076	41532	45	83	72.708	1.61573	A
Mp1087439_TGAC_V1.1_scaffold_1077	174216	28	48	42.048	1.50171	A
Mp1087439_TGAC_V1.1_scaffold_1078	91226	27	23	20.148	0.746222	X
Mp1087439_TGAC_V1.1_scaffold_1079	39760	29	41	35.916	1.23848	A
Mp1087439_TGAC_V1.1_scaffold_108	110213	50	98	85.848	1.71696	A
Mp1087439_TGAC_V1.1_scaffold_1080	92044	29	57	49.932	1.72179	A
Mp1087439_TGAC_V1.1_scaffold_1081	56479	22	31	27.156	1.23436	A
Mp1087439_TGAC_V1.1_scaffold_1082	23462	43	83	72.708	1.69088	A
Mp1087439_TGAC_V1.1_scaffold_1083	118314	37	63	55.188	1.49157	A
Mp1087439_TGAC_V1.1_scaffold_1085	81133	30	45	39.42	1.314	A
Mp1087439_TGAC_V1.1_scaffold_1086	162882	36	72	63.072	1.752	A
Mp1087439_TGAC_V1.1_scaffold_1087	65435	52	85	74.46	1.43192	A
Mp1087439_TGAC_V1.1_scaffold_1088	63338	34	34	29.784	0.876	X
Mp1087439_TGAC_V1.1_scaffold_1089	67521	44	83	72.708	1.65245	A
Mp1087439_TGAC_V1.1_scaffold_109	522369	30	49	42.924	1.4308	A
Mp1087439_TGAC_V1.1_scaffold_1090	71687	35	66	57.816	1.65189	A
Mp1087439_TGAC_V1.1_scaffold_1091	162762	31	56	49.056	1.58245	A
Mp1087439_TGAC_V1.1_scaffold_1092	47012	27	44	38.544	1.42756	A
Mp1087439_TGAC_V1.1_scaffold_1093	197219	29	53	46.428	1.60097	A
Mp1087439_TGAC_V1.1_scaffold_1094	43229	24	32	28.032	1.168	A
Mp1087439_TGAC_V1.1_scaffold_1095	36999	26	33	28.908	1.11185	A
Mp1087439_TGAC_V1.1_scaffold_1096	151507	31	48	42.048	1.35639	A
Mp1087439_TGAC_V1.1_scaffold_1097	48175	34	29	25.404	0.747176	X
Mp1087439_TGAC_V1.1_scaffold_1098	392690	39	59	51.684	1.32523	A
Mp1087439_TGAC_V1.1_scaffold_1099	127209	39	66	57.816	1.48246	A
Mp1087439_TGAC_V1.1_scaffold_11	309827	40	37	32.412	0.8103	X
Mp1087439_TGAC_V1.1_scaffold_110	923340	32	52	45.552	1.4235	A
Mp1087439_TGAC_V1.1_scaffold_1100	63530	31	51	44.676	1.44116	A
Mp1087439_TGAC_V1.1_scaffold_1101	101367	33	52	45.552	1.38036	A
Mp1087439_TGAC_V1.1_scaffold_1102	43186	33	28	24.528	0.743273	X
Mp1087439_TGAC_V1.1_scaffold_1103	86637	27	36	31.536	1.168	A
Mp1087439_TGAC_V1.1_scaffold_1104	46527	15	22.5	19.71	1.314	A
Mp1087439_TGAC_V1.1_scaffold_1105	132299	30	48	42.048	1.4016	A
Mp1087439_TGAC_V1.1_scaffold_1106	49331	38	69	60.444	1.59063	A
Mp1087439_TGAC_V1.1_scaffold_1107	46490	16	15	13.14	0.82125	X
Mp1087439_TGAC_V1.1_scaffold_1108	161914	36	60	52.56	1.46	A
Mp1087439_TGAC_V1.1_scaffold_1109	68676	38	67	58.692	1.54453	A
Mp1087439_TGAC_V1.1_scaffold_111	790410	36	33	28.908	0.803	X
Mp1087439_TGAC_V1.1_scaffold_1110	103600	38	59	51.684	1.36011	A
Mp1087439_TGAC_V1.1_scaffold_1111	205998	32	30	26.28	0.82125	X
Mp1087439_TGAC_V1.1_scaffold_1112	161342	30	45	39.42	1.314	A
Mp1087439_TGAC_V1.1_scaffold_1113	73883	33	57	49.932	1.51309	A
Mp1087439_TGAC_V1.1_scaffold_1114	170823	39	40	35.04	0.898462	X
Mp1087439_TGAC_V1.1_scaffold_1115	73506	37	58	50.808	1.37319	A
Mp1087439_TGAC_V1.1_scaffold_1116	46193	22	15	13.14	0.597273	X
Mp1087439_TGAC_V1.1_scaffold_1117	116862	31	50	43.8	1.4129	A
Mp1087439_TGAC_V1.1_scaffold_1118	46176	27	38	33.288	1.23289	A
Mp1087439_TGAC_V1.1_scaffold_1119	53416	32	31	27.156	0.848625	X
Mp1087439_TGAC_V1.1_scaffold_112	389150	31	48	42.048	1.35639	A
Mp1087439_TGAC_V1.1_scaffold_1120	130147	33	31	27.156	0.822909	X
Mp1087439_TGAC_V1.1_scaffold_1121	60806	32	55	48.18	1.50562	A
Mp1087439_TGAC_V1.1_scaffold_1122	85425	30	53	46.428	1.5476	A
Mp1087439_TGAC_V1.1_scaffold_1123	69908	49	88	77.088	1.57322	A
Mp1087439_TGAC_V1.1_scaffold_1124	111117	34	60	52.56	1.54588	A
Mp1087439_TGAC_V1.1_scaffold_1126	41959	33	59	51.684	1.56618	A
Mp1087439_TGAC_V1.1_scaffold_1127	160952	31	52	45.552	1.46942	A
Mp1087439_TGAC_V1.1_scaffold_1128	156199	31	48	42.048	1.35639	A
Mp1087439_TGAC_V1.1_scaffold_1129	88661	58	115	100.74	1.7369	A
Mp1087439_TGAC_V1.1_scaffold_113	265313	31	53	46.428	1.49768	A
Mp1087439_TGAC_V1.1_scaffold_1130	58322	26	44	38.544	1.48246	A
Mp1087439_TGAC_V1.1_scaffold_1131	45651	34	31	27.156	0.798706	X
Mp1087439_TGAC_V1.1_scaffold_1132	115458	29	45	39.42	1.35931	A
Mp1087439_TGAC_V1.1_scaffold_1133	82572	46	41	35.916	0.780783	X
Mp1087439_TGAC_V1.1_scaffold_1134	65782	40	66	57.816	1.4454	A
Mp1087439_TGAC_V1.1_scaffold_1135	46369	35	66	57.816	1.65189	A
Mp1087439_TGAC_V1.1_scaffold_1136	45505	30	50	43.8	1.46	A
Mp1087439_TGAC_V1.1_scaffold_1137	43428	39	73	63.948	1.63969	A
Mp1087439_TGAC_V1.1_scaffold_1138	63386	31	51	44.676	1.44116	A
Mp1087439_TGAC_V1.1_scaffold_1139	103022	25	47	41.172	1.64688	A
Mp1087439_TGAC_V1.1_scaffold_114	521351	25	38	33.288	1.33152	A
Mp1087439_TGAC_V1.1_scaffold_1140	80742	33	29	25.404	0.769818	X
Mp1087439_TGAC_V1.1_scaffold_1141	143014	26	48	42.048	1.61723	A
Mp1087439_TGAC_V1.1_scaffold_1142	65509	39	71	62.196	1.59477	A
Mp1087439_TGAC_V1.1_scaffold_1143	204740	34	58	50.808	1.49435	A
Mp1087439_TGAC_V1.1_scaffold_1144	76889	16	25	21.9	1.36875	A
Mp1087439_TGAC_V1.1_scaffold_1145	45095	29	50	43.8	1.51034	A
Mp1087439_TGAC_V1.1_scaffold_1146	91403	34	58	50.808	1.49435	A
Mp1087439_TGAC_V1.1_scaffold_1147	66658	29	46	40.296	1.38952	A
Mp1087439_TGAC_V1.1_scaffold_1148	172797	29	21	18.396	0.634345	X
Mp1087439_TGAC_V1.1_scaffold_1149	44844	28	43	37.668	1.34529	A
Mp1087439_TGAC_V1.1_scaffold_115	241166	31	48	42.048	1.35639	A
Mp1087439_TGAC_V1.1_scaffold_1150	37694	29	38	33.288	1.14786	A
Mp1087439_TGAC_V1.1_scaffold_1151	39727	23	36	31.536	1.37113	A
Mp1087439_TGAC_V1.1_scaffold_1152	96867	28	22	19.272	0.688286	X
Mp1087439_TGAC_V1.1_scaffold_1153	55614	31	51	44.676	1.44116	A
Mp1087439_TGAC_V1.1_scaffold_1154	76381	36	67	58.692	1.63033	A
Mp1087439_TGAC_V1.1_scaffold_1155	74569	25	44	38.544	1.54176	A
Mp1087439_TGAC_V1.1_scaffold_1156	74877	38	67	58.692	1.54453	A
Mp1087439_TGAC_V1.1_scaffold_1157	122617	32	54	47.304	1.47825	A
Mp1087439_TGAC_V1.1_scaffold_1158	157260	39	75	65.7	1.68462	A
Mp1087439_TGAC_V1.1_scaffold_1159	105508	28	25	21.9	0.782143	X
Mp1087439_TGAC_V1.1_scaffold_116	305042	32	52	45.552	1.4235	A
Mp1087439_TGAC_V1.1_scaffold_1160	77138	33	60	52.56	1.59273	A
Mp1087439_TGAC_V1.1_scaffold_1161	31678	23	24	21.024	0.914087	X
Mp1087439_TGAC_V1.1_scaffold_1162	117422	33	63	55.188	1.67236	A
Mp1087439_TGAC_V1.1_scaffold_1163	212097	40	69	60.444	1.5111	A
Mp1087439_TGAC_V1.1_scaffold_1164	116814	33	54	47.304	1.43345	A
Mp1087439_TGAC_V1.1_scaffold_1165	63336	39	66	57.816	1.48246	A
Mp1087439_TGAC_V1.1_scaffold_1166	47528	33	28	24.528	0.743273	X
Mp1087439_TGAC_V1.1_scaffold_1167	64478	36	47	41.172	1.14367	A
Mp1087439_TGAC_V1.1_scaffold_1168	50385	29	36	31.536	1.08745	A
Mp1087439_TGAC_V1.1_scaffold_1169	75057	29	27	23.652	0.815586	X
Mp1087439_TGAC_V1.1_scaffold_117	124004	35	52	45.552	1.30149	A
Mp1087439_TGAC_V1.1_scaffold_1171	96306	27	42	36.792	1.36267	A
Mp1087439_TGAC_V1.1_scaffold_1173	82738	30	46	40.296	1.3432	A
Mp1087439_TGAC_V1.1_scaffold_1174	227498	25	41	35.916	1.43664	A
Mp1087439_TGAC_V1.1_scaffold_1175	63673	25	20	17.52	0.7008	X
Mp1087439_TGAC_V1.1_scaffold_1176	44288	42	41	35.916	0.855143	X
Mp1087439_TGAC_V1.1_scaffold_1177	113923	29	52	45.552	1.57076	A
Mp1087439_TGAC_V1.1_scaffold_1178	250059	28	45	39.42	1.40786	A
Mp1087439_TGAC_V1.1_scaffold_1179	46953	30	49	42.924	1.4308	A
Mp1087439_TGAC_V1.1_scaffold_118	469145	30	44	38.544	1.2848	A
Mp1087439_TGAC_V1.1_scaffold_1180	81184	27	22	19.272	0.713778	X
Mp1087439_TGAC_V1.1_scaffold_1181	104887	41	79	69.204	1.6879	A
Mp1087439_TGAC_V1.1_scaffold_1182	34359	21	17	14.892	0.709143	X
Mp1087439_TGAC_V1.1_scaffold_1183	130842	34	63	55.188	1.62318	A
Mp1087439_TGAC_V1.1_scaffold_1184	58235	26	41	35.916	1.38138	A
Mp1087439_TGAC_V1.1_scaffold_1185	38597	27	46	40.296	1.49244	A
Mp1087439_TGAC_V1.1_scaffold_1186	98759	24	18	15.768	0.657	X
Mp1087439_TGAC_V1.1_scaffold_1188	99423	33	28	24.528	0.743273	X
Mp1087439_TGAC_V1.1_scaffold_1189	101424	36	67	58.692	1.63033	A
Mp1087439_TGAC_V1.1_scaffold_119	69306	35	60	52.56	1.50171	A
Mp1087439_TGAC_V1.1_scaffold_1190	129790	31	26	22.776	0.73471	X
Mp1087439_TGAC_V1.1_scaffold_1191	109150	29	53	46.428	1.60097	A
Mp1087439_TGAC_V1.1_scaffold_1192	129651	35	33	28.908	0.825943	X
Mp1087439_TGAC_V1.1_scaffold_1193	133676	28	53	46.428	1.65814	A
Mp1087439_TGAC_V1.1_scaffold_11934	21634	307	275	240.9	0.784691	X
Mp1087439_TGAC_V1.1_scaffold_1194	23605	24	35	30.66	1.2775	A
Mp1087439_TGAC_V1.1_scaffold_1195	50338	30	47	41.172	1.3724	A
Mp1087439_TGAC_V1.1_scaffold_1196	37539	32	40	35.04	1.095	A
Mp1087439_TGAC_V1.1_scaffold_1197	64367	32	60	52.56	1.6425	A
Mp1087439_TGAC_V1.1_scaffold_1198	140489	34	57	49.932	1.46859	A
Mp1087439_TGAC_V1.1_scaffold_1199	68983	31	51	44.676	1.44116	A
Mp1087439_TGAC_V1.1_scaffold_12	335362	31	50	43.8	1.4129	A
Mp1087439_TGAC_V1.1_scaffold_120	638676	29	42	36.792	1.26869	A
Mp1087439_TGAC_V1.1_scaffold_1200	109065	33	60	52.56	1.59273	A
Mp1087439_TGAC_V1.1_scaffold_1201	185674	35	54	47.304	1.35154	A
Mp1087439_TGAC_V1.1_scaffold_1202	90122	30	43	37.668	1.2556	A
Mp1087439_TGAC_V1.1_scaffold_1203	84311	44	83	72.708	1.65245	A
Mp1087439_TGAC_V1.1_scaffold_1204	274672	35	56	49.056	1.4016	A
Mp1087439_TGAC_V1.1_scaffold_1205	97348	35	58	50.808	1.45166	A
Mp1087439_TGAC_V1.1_scaffold_1206	220755	31	57	49.932	1.61071	A
Mp1087439_TGAC_V1.1_scaffold_1207	161582	39	68	59.568	1.52738	A
Mp1087439_TGAC_V1.1_scaffold_1208	88614	37	63	55.188	1.49157	A
Mp1087439_TGAC_V1.1_scaffold_1209	114440	24	33	28.908	1.2045	A
Mp1087439_TGAC_V1.1_scaffold_121	140235	35	60	52.56	1.50171	A
Mp1087439_TGAC_V1.1_scaffold_1210	173166	29	49	42.924	1.48014	A
Mp1087439_TGAC_V1.1_scaffold_1211	32359	20	22	19.272	0.9636	X
Mp1087439_TGAC_V1.1_scaffold_1212	99950	27	21	18.396	0.681333	X
Mp1087439_TGAC_V1.1_scaffold_1213	86579	23	20	17.52	0.761739	X
Mp1087439_TGAC_V1.1_scaffold_1214	88790	24	22	19.272	0.803	X
Mp1087439_TGAC_V1.1_scaffold_1215	92851	37	68	59.568	1.60995	A
Mp1087439_TGAC_V1.1_scaffold_1216	152795	25	24	21.024	0.84096	X
Mp1087439_TGAC_V1.1_scaffold_1217	36056	27	31	27.156	1.00578	A
Mp1087439_TGAC_V1.1_scaffold_1218	43277	32	46	40.296	1.25925	A
Mp1087439_TGAC_V1.1_scaffold_1219	52168	40	79	69.204	1.7301	A
Mp1087439_TGAC_V1.1_scaffold_122	97346	34	51	44.676	1.314	A
Mp1087439_TGAC_V1.1_scaffold_1220	192907	29	44	38.544	1.3291	A
Mp1087439_TGAC_V1.1_scaffold_1221	24909	25	36	31.536	1.26144	A
Mp1087439_TGAC_V1.1_scaffold_1222	164492	33	55	48.18	1.46	A
Mp1087439_TGAC_V1.1_scaffold_1223	54792	34	53	46.428	1.36553	A
Mp1087439_TGAC_V1.1_scaffold_1224	54395	29	48	42.048	1.44993	A
Mp1087439_TGAC_V1.1_scaffold_1225	205353	30	44	38.544	1.2848	A
Mp1087439_TGAC_V1.1_scaffold_1226	175007	34	41	35.916	1.05635	A
Mp1087439_TGAC_V1.1_scaffold_1227	171635	32	60	52.56	1.6425	A
Mp1087439_TGAC_V1.1_scaffold_1228	71273	37	29	25.404	0.686595	X
Mp1087439_TGAC_V1.1_scaffold_1229	119543	36	56	49.056	1.36267	A
Mp1087439_TGAC_V1.1_scaffold_123	208933	36	58	50.808	1.41133	A
Mp1087439_TGAC_V1.1_scaffold_1230	69541	28	42	36.792	1.314	A
Mp1087439_TGAC_V1.1_scaffold_1231	54561	29	30	26.28	0.906207	X
Mp1087439_TGAC_V1.1_scaffold_1232	62577	30	33	28.908	0.9636	X
Mp1087439_TGAC_V1.1_scaffold_1233	39057	37	62	54.312	1.46789	A
Mp1087439_TGAC_V1.1_scaffold_1234	104865	41	70	61.32	1.49561	A
Mp1087439_TGAC_V1.1_scaffold_1235	70065	32	45	39.42	1.23188	A
Mp1087439_TGAC_V1.1_scaffold_1236	134067	31	24	21.024	0.678194	X
Mp1087439_TGAC_V1.1_scaffold_1237	69362	26	16	14.016	0.539077	X
Mp1087439_TGAC_V1.1_scaffold_1238	93896	34	54	47.304	1.39129	A
Mp1087439_TGAC_V1.1_scaffold_1239	109045	29	43	37.668	1.2989	A
Mp1087439_TGAC_V1.1_scaffold_124	330904	31	47	41.172	1.32813	A
Mp1087439_TGAC_V1.1_scaffold_1240	209908	45	75	65.7	1.46	A
Mp1087439_TGAC_V1.1_scaffold_1241	48591	24	36	31.536	1.314	A
Mp1087439_TGAC_V1.1_scaffold_1242	41431	35	44	38.544	1.10126	A
Mp1087439_TGAC_V1.1_scaffold_1243	289928	36	30	26.28	0.73	X
Mp1087439_TGAC_V1.1_scaffold_1244	156398	41	41	35.916	0.876	X
Mp1087439_TGAC_V1.1_scaffold_1245	161410	33	57	49.932	1.51309	A
Mp1087439_TGAC_V1.1_scaffold_1246	88425	44	77	67.452	1.533	A
Mp1087439_TGAC_V1.1_scaffold_1247	229989	36	65	56.94	1.58167	A
Mp1087439_TGAC_V1.1_scaffold_1248	110990	41	38	33.288	0.811902	X
Mp1087439_TGAC_V1.1_scaffold_1249	42367	33.5	2	1.752	0.0522985	X
Mp1087439_TGAC_V1.1_scaffold_125	353719	46	80	70.08	1.52348	A
Mp1087439_TGAC_V1.1_scaffold_1250	108122	35	56	49.056	1.4016	A
Mp1087439_TGAC_V1.1_scaffold_1251	52578	27	43	37.668	1.39511	A
Mp1087439_TGAC_V1.1_scaffold_1252	42302	19	30	26.28	1.38316	A
Mp1087439_TGAC_V1.1_scaffold_1253	32579	39	66	57.816	1.48246	A
Mp1087439_TGAC_V1.1_scaffold_1254	224744	34	32	28.032	0.824471	X
Mp1087439_TGAC_V1.1_scaffold_1255	42241	1	1	0.876	0.876	X
Mp1087439_TGAC_V1.1_scaffold_1256	118822	38	61	53.436	1.40621	A
Mp1087439_TGAC_V1.1_scaffold_1257	58129	39	61	53.436	1.37015	A
Mp1087439_TGAC_V1.1_scaffold_1258	83529	25	34	29.784	1.19136	A
Mp1087439_TGAC_V1.1_scaffold_1259	184192	32	49	42.924	1.34137	A
Mp1087439_TGAC_V1.1_scaffold_126	130362	27	38	33.288	1.23289	A
Mp1087439_TGAC_V1.1_scaffold_1260	101658	43	37	32.412	0.753767	X
Mp1087439_TGAC_V1.1_scaffold_1261	76908	35	56	49.056	1.4016	A
Mp1087439_TGAC_V1.1_scaffold_1262	47408	28	51	44.676	1.59557	A
Mp1087439_TGAC_V1.1_scaffold_1263	57390	30	39	34.164	1.1388	A
Mp1087439_TGAC_V1.1_scaffold_1264	101151	32	52	45.552	1.4235	A
Mp1087439_TGAC_V1.1_scaffold_1265	165744	29	45	39.42	1.35931	A
Mp1087439_TGAC_V1.1_scaffold_1266	41996	33	58	50.808	1.53964	A
Mp1087439_TGAC_V1.1_scaffold_1267	41961	17	29	25.404	1.49435	A
Mp1087439_TGAC_V1.1_scaffold_1268	292596	30	45	39.42	1.314	A
Mp1087439_TGAC_V1.1_scaffold_1269	41918	9	16	14.016	1.55733	A
Mp1087439_TGAC_V1.1_scaffold_127	235503	31	54	47.304	1.52594	A
Mp1087439_TGAC_V1.1_scaffold_1270	138881	48	88	77.088	1.606	A
Mp1087439_TGAC_V1.1_scaffold_1271	60598	24	34	29.784	1.241	A
Mp1087439_TGAC_V1.1_scaffold_1272	33121	24	18	15.768	0.657	X
Mp1087439_TGAC_V1.1_scaffold_1273	97463	33	28	24.528	0.743273	X
Mp1087439_TGAC_V1.1_scaffold_1274	230649	34	54	47.304	1.39129	A
Mp1087439_TGAC_V1.1_scaffold_1275	146708	30	51	44.676	1.4892	A
Mp1087439_TGAC_V1.1_scaffold_1276	28247	20	26	22.776	1.1388	A
Mp1087439_TGAC_V1.1_scaffold_1277	58164	35	63	55.188	1.5768	A
Mp1087439_TGAC_V1.1_scaffold_1278	191974	33	53	46.428	1.40691	A
Mp1087439_TGAC_V1.1_scaffold_1279	71901	26	37	32.412	1.24662	A
Mp1087439_TGAC_V1.1_scaffold_128	233375	33	26	22.776	0.690182	X
Mp1087439_TGAC_V1.1_scaffold_1280	41635	27	39	34.164	1.26533	A
Mp1087439_TGAC_V1.1_scaffold_1281	118120	22	25	21.9	0.995455	X
Mp1087439_TGAC_V1.1_scaffold_1282	123779	31	51	44.676	1.44116	A
Mp1087439_TGAC_V1.1_scaffold_1283	122825	32	28	24.528	0.7665	X
Mp1087439_TGAC_V1.1_scaffold_1284	215314	28	21	18.396	0.657	X
Mp1087439_TGAC_V1.1_scaffold_1285	70650	37	29	25.404	0.686595	X
Mp1087439_TGAC_V1.1_scaffold_1286	142171	35	62	54.312	1.55177	A
Mp1087439_TGAC_V1.1_scaffold_1287	141021	31	46	40.296	1.29987	A
Mp1087439_TGAC_V1.1_scaffold_1288	61923	35	28	24.528	0.7008	X
Mp1087439_TGAC_V1.1_scaffold_1289	75550	37	61	53.436	1.44422	A
Mp1087439_TGAC_V1.1_scaffold_129	224223	32	54	47.304	1.47825	A
Mp1087439_TGAC_V1.1_scaffold_1290	56832	26	36	31.536	1.21292	A
Mp1087439_TGAC_V1.1_scaffold_1291	77610	31	31	27.156	0.876	X
Mp1087439_TGAC_V1.1_scaffold_1292	118377	22	19	16.644	0.756545	X
Mp1087439_TGAC_V1.1_scaffold_1293	30119	42	71	62.196	1.48086	A
Mp1087439_TGAC_V1.1_scaffold_1294	120233	26	19	16.644	0.640154	X
Mp1087439_TGAC_V1.1_scaffold_1295	60346	35	51	44.676	1.27646	A
Mp1087439_TGAC_V1.1_scaffold_1296	207162	34	28	24.528	0.721412	X
Mp1087439_TGAC_V1.1_scaffold_1298	134553	35	54	47.304	1.35154	A
Mp1087439_TGAC_V1.1_scaffold_1299	47513	84	114	99.864	1.18886	A
Mp1087439_TGAC_V1.1_scaffold_13	477212	37	59	51.684	1.39686	A
Mp1087439_TGAC_V1.1_scaffold_130	274764	37	60	52.56	1.42054	A
Mp1087439_TGAC_V1.1_scaffold_1300	82010	31	44	38.544	1.24335	A
Mp1087439_TGAC_V1.1_scaffold_1301	41017	29	41	35.916	1.23848	A
Mp1087439_TGAC_V1.1_scaffold_1302	40056	32	51	44.676	1.39613	A
Mp1087439_TGAC_V1.1_scaffold_1303	125575	38	68	59.568	1.56758	A
Mp1087439_TGAC_V1.1_scaffold_1304	40938	31	50	43.8	1.4129	A
Mp1087439_TGAC_V1.1_scaffold_1305	202372	29	47	41.172	1.41972	A
Mp1087439_TGAC_V1.1_scaffold_1306	85527	23	31	27.156	1.1807	A
Mp1087439_TGAC_V1.1_scaffold_1308	86997	25	42	36.792	1.47168	A
Mp1087439_TGAC_V1.1_scaffold_1309	49546	23	25	21.9	0.952174	X
Mp1087439_TGAC_V1.1_scaffold_131	168468	28	44	38.544	1.37657	A
Mp1087439_TGAC_V1.1_scaffold_1310	38820	14	24	21.024	1.50171	A
Mp1087439_TGAC_V1.1_scaffold_1311	50933	39	73	63.948	1.63969	A
Mp1087439_TGAC_V1.1_scaffold_1312	65310	18	32	28.032	1.55733	A
Mp1087439_TGAC_V1.1_scaffold_1313	75663	41	83	72.708	1.77337	A
Mp1087439_TGAC_V1.1_scaffold_1314	197106	37	35	30.66	0.828649	X
Mp1087439_TGAC_V1.1_scaffold_1315	299731	50	90	78.84	1.5768	A
Mp1087439_TGAC_V1.1_scaffold_1316	98238	30	41	35.916	1.1972	A
Mp1087439_TGAC_V1.1_scaffold_1317	57153	34	33	28.908	0.850235	X
Mp1087439_TGAC_V1.1_scaffold_1318	77432	26	33	28.908	1.11185	A
Mp1087439_TGAC_V1.1_scaffold_1319	313024	32	29	25.404	0.793875	X
Mp1087439_TGAC_V1.1_scaffold_132	242173	35	60	52.56	1.50171	A
Mp1087439_TGAC_V1.1_scaffold_1320	59561	24	32	28.032	1.168	A
Mp1087439_TGAC_V1.1_scaffold_1321	40540	32	46	40.296	1.25925	A
Mp1087439_TGAC_V1.1_scaffold_1322	20244	40	74	64.824	1.6206	A
Mp1087439_TGAC_V1.1_scaffold_1323	40499	24	17	14.892	0.6205	X
Mp1087439_TGAC_V1.1_scaffold_1324	66685	39	39	34.164	0.876	X
Mp1087439_TGAC_V1.1_scaffold_1325	49405	29	24	21.024	0.724966	X
Mp1087439_TGAC_V1.1_scaffold_1326	163170	53	100	87.6	1.65283	A
Mp1087439_TGAC_V1.1_scaffold_1327	158633	26	20	17.52	0.673846	X
Mp1087439_TGAC_V1.1_scaffold_1328	162167	36	27	23.652	0.657	X
Mp1087439_TGAC_V1.1_scaffold_1329	21195	25	27	23.652	0.94608	X
Mp1087439_TGAC_V1.1_scaffold_133	158312	25	20	17.52	0.7008	X
Mp1087439_TGAC_V1.1_scaffold_1330	40420	36	36	31.536	0.876	X
Mp1087439_TGAC_V1.1_scaffold_1331	56426	35	67	58.692	1.67691	A
Mp1087439_TGAC_V1.1_scaffold_1332	138013	37	69	60.444	1.63362	A
Mp1087439_TGAC_V1.1_scaffold_1333	52557	35	59	51.684	1.47669	A
Mp1087439_TGAC_V1.1_scaffold_1334	32416	34	60	52.56	1.54588	A
Mp1087439_TGAC_V1.1_scaffold_1335	40283	1	4	3.504	3.504	A
Mp1087439_TGAC_V1.1_scaffold_1336	40268	23	34	29.784	1.29496	A
Mp1087439_TGAC_V1.1_scaffold_1337	159902	30	50	43.8	1.46	A
Mp1087439_TGAC_V1.1_scaffold_1338	204744	28	44	38.544	1.37657	A
Mp1087439_TGAC_V1.1_scaffold_1339	55652	29	43	37.668	1.2989	A
Mp1087439_TGAC_V1.1_scaffold_134	291796	31	45	39.42	1.27161	A
Mp1087439_TGAC_V1.1_scaffold_1340	56015	38	56	49.056	1.29095	A
Mp1087439_TGAC_V1.1_scaffold_1341	207574	41	79	69.204	1.6879	A
Mp1087439_TGAC_V1.1_scaffold_1342	48010	33	65	56.94	1.72545	A
Mp1087439_TGAC_V1.1_scaffold_1343	76015	42	44	38.544	0.917714	X
Mp1087439_TGAC_V1.1_scaffold_1344	62826	35	57	49.932	1.42663	A
Mp1087439_TGAC_V1.1_scaffold_1345	64963	29	45	39.42	1.35931	A
Mp1087439_TGAC_V1.1_scaffold_1346	68828	31	48	42.048	1.35639	A
Mp1087439_TGAC_V1.1_scaffold_1347	39824	42	42	36.792	0.876	X
Mp1087439_TGAC_V1.1_scaffold_13478	21427	362	510	446.76	1.23414	A
Mp1087439_TGAC_V1.1_scaffold_1348	39788	26	36	31.536	1.21292	A
Mp1087439_TGAC_V1.1_scaffold_1349	102391	27	49	42.924	1.58978	A
Mp1087439_TGAC_V1.1_scaffold_135	177534	28	24	21.024	0.750857	X
Mp1087439_TGAC_V1.1_scaffold_1350	220579	35	59	51.684	1.47669	A
Mp1087439_TGAC_V1.1_scaffold_1351	39634	12	21	18.396	1.533	A
Mp1087439_TGAC_V1.1_scaffold_1352	39610	32	45	39.42	1.23188	A
Mp1087439_TGAC_V1.1_scaffold_1353	39590	26	31	27.156	1.04446	A
Mp1087439_TGAC_V1.1_scaffold_1354	60244	29	48	42.048	1.44993	A
Mp1087439_TGAC_V1.1_scaffold_1356	181431	44	43	37.668	0.856091	X
Mp1087439_TGAC_V1.1_scaffold_1357	135216	38	69	60.444	1.59063	A
Mp1087439_TGAC_V1.1_scaffold_1358	39497	30	53	46.428	1.5476	A
Mp1087439_TGAC_V1.1_scaffold_1359	219371	35	54	47.304	1.35154	A
Mp1087439_TGAC_V1.1_scaffold_136	209545	40	38	33.288	0.8322	X
Mp1087439_TGAC_V1.1_scaffold_1360	39429	22	28	24.528	1.11491	A
Mp1087439_TGAC_V1.1_scaffold_1361	111222	34	60	52.56	1.54588	A
Mp1087439_TGAC_V1.1_scaffold_1362	54748	28	49	42.924	1.533	A
Mp1087439_TGAC_V1.1_scaffold_1363	38666	33	54	47.304	1.43345	A
Mp1087439_TGAC_V1.1_scaffold_1364	39249	28	24	21.024	0.750857	X
Mp1087439_TGAC_V1.1_scaffold_1365	141215	43	75	65.7	1.52791	A
Mp1087439_TGAC_V1.1_scaffold_1366	61223	39	56	49.056	1.25785	A
Mp1087439_TGAC_V1.1_scaffold_1367	60787	39	72	63.072	1.61723	A
Mp1087439_TGAC_V1.1_scaffold_1368	297287	31	29	25.404	0.819484	X
Mp1087439_TGAC_V1.1_scaffold_1369	48194	48	51	44.676	0.93075	X
Mp1087439_TGAC_V1.1_scaffold_137	313058	32	52	45.552	1.4235	A
Mp1087439_TGAC_V1.1_scaffold_1370	77603	32	51	44.676	1.39613	A
Mp1087439_TGAC_V1.1_scaffold_1371	38969	15	24	21.024	1.4016	A
Mp1087439_TGAC_V1.1_scaffold_1372	59651	23	30	26.28	1.14261	A
Mp1087439_TGAC_V1.1_scaffold_1373	47860	40	69	60.444	1.5111	A
Mp1087439_TGAC_V1.1_scaffold_1374	77263	43	69	60.444	1.40567	A
Mp1087439_TGAC_V1.1_scaffold_1375	120463	29	48	42.048	1.44993	A
Mp1087439_TGAC_V1.1_scaffold_1376	28240	28	45	39.42	1.40786	A
Mp1087439_TGAC_V1.1_scaffold_1377	38855	5	5	4.38	0.876	X
Mp1087439_TGAC_V1.1_scaffold_1378	72051	39	64	56.064	1.43754	A
Mp1087439_TGAC_V1.1_scaffold_1379	108970	26	41	35.916	1.38138	A
Mp1087439_TGAC_V1.1_scaffold_138	129476	25	34	29.784	1.19136	A
Mp1087439_TGAC_V1.1_scaffold_1380	65339	29	21	18.396	0.634345	X
Mp1087439_TGAC_V1.1_scaffold_1381	86070	25	21	18.396	0.73584	X
Mp1087439_TGAC_V1.1_scaffold_1382	119945	27	48	42.048	1.55733	A
Mp1087439_TGAC_V1.1_scaffold_1383	99086	43	67	58.692	1.36493	A
Mp1087439_TGAC_V1.1_scaffold_1384	38597	23	42	36.792	1.59965	A
Mp1087439_TGAC_V1.1_scaffold_1386	160580	35	59	51.684	1.47669	A
Mp1087439_TGAC_V1.1_scaffold_1387	38573	2	2	1.752	0.876	X
Mp1087439_TGAC_V1.1_scaffold_1388	71673	30	49	42.924	1.4308	A
Mp1087439_TGAC_V1.1_scaffold_1389	45724	29	24	21.024	0.724966	X
Mp1087439_TGAC_V1.1_scaffold_139	182728	30	49	42.924	1.4308	A
Mp1087439_TGAC_V1.1_scaffold_1390	39046	43	79	69.204	1.6094	A
Mp1087439_TGAC_V1.1_scaffold_1391	125037	35	54	47.304	1.35154	A
Mp1087439_TGAC_V1.1_scaffold_1392	137458	34	53	46.428	1.36553	A
Mp1087439_TGAC_V1.1_scaffold_1393	145172	34	56	49.056	1.44282	A
Mp1087439_TGAC_V1.1_scaffold_1394	30136	19	21	18.396	0.968211	X
Mp1087439_TGAC_V1.1_scaffold_1396	33643	27	23	20.148	0.746222	X
Mp1087439_TGAC_V1.1_scaffold_1397	141675	28	43	37.668	1.34529	A
Mp1087439_TGAC_V1.1_scaffold_1398	57216	32	57	49.932	1.56038	A
Mp1087439_TGAC_V1.1_scaffold_1399	126688	34	53	46.428	1.36553	A
Mp1087439_TGAC_V1.1_scaffold_14	624120	30	45	39.42	1.314	A
Mp1087439_TGAC_V1.1_scaffold_140	192356	28	41	35.916	1.28271	A
Mp1087439_TGAC_V1.1_scaffold_1400	38247	36	43	37.668	1.04633	A
Mp1087439_TGAC_V1.1_scaffold_1401	114271	31	43	37.668	1.2151	A
Mp1087439_TGAC_V1.1_scaffold_1402	137457	29	47	41.172	1.41972	A
Mp1087439_TGAC_V1.1_scaffold_1403	96274	36	64	56.064	1.55733	A
Mp1087439_TGAC_V1.1_scaffold_1404	101027	39	71	62.196	1.59477	A
Mp1087439_TGAC_V1.1_scaffold_1405	37863	1	1	0.876	0.876	X
Mp1087439_TGAC_V1.1_scaffold_1406	55508	35	39	34.164	0.976114	X
Mp1087439_TGAC_V1.1_scaffold_1407	41358	28	23	20.148	0.719571	X
Mp1087439_TGAC_V1.1_scaffold_1408	134288	36	29	25.404	0.705667	X
Mp1087439_TGAC_V1.1_scaffold_1409	132223	35	33	28.908	0.825943	X
Mp1087439_TGAC_V1.1_scaffold_141	260372	33	49	42.924	1.30073	A
Mp1087439_TGAC_V1.1_scaffold_1410	37772	30	49	42.924	1.4308	A
Mp1087439_TGAC_V1.1_scaffold_1411	117906	28	45	39.42	1.40786	A
Mp1087439_TGAC_V1.1_scaffold_1412	75110	35	54	47.304	1.35154	A
Mp1087439_TGAC_V1.1_scaffold_1413	121502	53	100	87.6	1.65283	A
Mp1087439_TGAC_V1.1_scaffold_1414	138836	33	55	48.18	1.46	A
Mp1087439_TGAC_V1.1_scaffold_1416	206587	34	58	50.808	1.49435	A
Mp1087439_TGAC_V1.1_scaffold_1417	152607	30	46	40.296	1.3432	A
Mp1087439_TGAC_V1.1_scaffold_1418	124124	34	61	53.436	1.57165	A
Mp1087439_TGAC_V1.1_scaffold_1419	59258	28	25	21.9	0.782143	X
Mp1087439_TGAC_V1.1_scaffold_142	217566	27	20	17.52	0.648889	X
Mp1087439_TGAC_V1.1_scaffold_1420	74006	27	44	38.544	1.42756	A
Mp1087439_TGAC_V1.1_scaffold_1421	63205	36	62	54.312	1.50867	A
Mp1087439_TGAC_V1.1_scaffold_1422	74077	28	48	42.048	1.50171	A
Mp1087439_TGAC_V1.1_scaffold_1423	118711	38	33	28.908	0.760737	X
Mp1087439_TGAC_V1.1_scaffold_1424	37305	35	34	29.784	0.850971	X
Mp1087439_TGAC_V1.1_scaffold_1425	54087	40	67	58.692	1.4673	A
Mp1087439_TGAC_V1.1_scaffold_1426	80880	37	62	54.312	1.46789	A
Mp1087439_TGAC_V1.1_scaffold_1427	123739	31	45	39.42	1.27161	A
Mp1087439_TGAC_V1.1_scaffold_1428	106081	32	52	45.552	1.4235	A
Mp1087439_TGAC_V1.1_scaffold_1429	103324	27	39	34.164	1.26533	A
Mp1087439_TGAC_V1.1_scaffold_143	335553	31	28	24.528	0.791226	X
Mp1087439_TGAC_V1.1_scaffold_1430	123093	30	22	19.272	0.6424	X
Mp1087439_TGAC_V1.1_scaffold_1431	106868	26	39	34.164	1.314	A
Mp1087439_TGAC_V1.1_scaffold_1432	124022	26	48	42.048	1.61723	A
Mp1087439_TGAC_V1.1_scaffold_1433	103655	35	51	44.676	1.27646	A
Mp1087439_TGAC_V1.1_scaffold_1434	71867	24	41	35.916	1.4965	A
Mp1087439_TGAC_V1.1_scaffold_1435	120896	38	65	56.94	1.49842	A
Mp1087439_TGAC_V1.1_scaffold_1437	36979	42	68	59.568	1.41829	A
Mp1087439_TGAC_V1.1_scaffold_1438	100762	32	29	25.404	0.793875	X
Mp1087439_TGAC_V1.1_scaffold_1439	120688	31	52	45.552	1.46942	A
Mp1087439_TGAC_V1.1_scaffold_144	236269	29	46	40.296	1.38952	A
Mp1087439_TGAC_V1.1_scaffold_1440	65489	27	40	35.04	1.29778	A
Mp1087439_TGAC_V1.1_scaffold_1441	31607	36	60	52.56	1.46	A
Mp1087439_TGAC_V1.1_scaffold_1442	33733	36	45	39.42	1.095	A
Mp1087439_TGAC_V1.1_scaffold_1443	51392	30	41	35.916	1.1972	A
Mp1087439_TGAC_V1.1_scaffold_1444	74733	41	76	66.576	1.6238	A
Mp1087439_TGAC_V1.1_scaffold_1446	161271	38	67	58.692	1.54453	A
Mp1087439_TGAC_V1.1_scaffold_1447	193923	31	52	45.552	1.46942	A
Mp1087439_TGAC_V1.1_scaffold_1448	40834	31	50	43.8	1.4129	A
Mp1087439_TGAC_V1.1_scaffold_1449	87386	34	60	52.56	1.54588	A
Mp1087439_TGAC_V1.1_scaffold_145	136415	31	50	43.8	1.4129	A
Mp1087439_TGAC_V1.1_scaffold_1450	31822	24	50	43.8	1.825	A
Mp1087439_TGAC_V1.1_scaffold_1451	36644	27	20	17.52	0.648889	X
Mp1087439_TGAC_V1.1_scaffold_1452	123679	32	30	26.28	0.82125	X
Mp1087439_TGAC_V1.1_scaffold_1453	163149	27	42	36.792	1.36267	A
Mp1087439_TGAC_V1.1_scaffold_1454	282862	39	38	33.288	0.853538	X
Mp1087439_TGAC_V1.1_scaffold_1455	46428	22	19	16.644	0.756545	X
Mp1087439_TGAC_V1.1_scaffold_1456	97721	29	24	21.024	0.724966	X
Mp1087439_TGAC_V1.1_scaffold_1457	97254	32	44	38.544	1.2045	A
Mp1087439_TGAC_V1.1_scaffold_1458	36319	44	69	60.444	1.37373	A
Mp1087439_TGAC_V1.1_scaffold_1459	32530	27	40	35.04	1.29778	A
Mp1087439_TGAC_V1.1_scaffold_146	382029	28	24	21.024	0.750857	X
Mp1087439_TGAC_V1.1_scaffold_1460	36302	48	89	77.964	1.62425	A
Mp1087439_TGAC_V1.1_scaffold_1461	36234	35	58	50.808	1.45166	A
Mp1087439_TGAC_V1.1_scaffold_1462	102388	26	43	37.668	1.44877	A
Mp1087439_TGAC_V1.1_scaffold_1463	45416	25	33	28.908	1.15632	A
Mp1087439_TGAC_V1.1_scaffold_1464	37356	29	52	45.552	1.57076	A
Mp1087439_TGAC_V1.1_scaffold_1466	73882	34	55	48.18	1.41706	A
Mp1087439_TGAC_V1.1_scaffold_1467	86354	36	56	49.056	1.36267	A
Mp1087439_TGAC_V1.1_scaffold_1468	25596	40	68	59.568	1.4892	A
Mp1087439_TGAC_V1.1_scaffold_1469	126185	42	67	58.692	1.39743	A
Mp1087439_TGAC_V1.1_scaffold_147	124514	35	55	48.18	1.37657	A
Mp1087439_TGAC_V1.1_scaffold_1470	153797	27	41	35.916	1.33022	A
Mp1087439_TGAC_V1.1_scaffold_1471	77808	25	38	33.288	1.33152	A
Mp1087439_TGAC_V1.1_scaffold_1472	68251	35	63	55.188	1.5768	A
Mp1087439_TGAC_V1.1_scaffold_1473	140395	38	31	27.156	0.714632	X
Mp1087439_TGAC_V1.1_scaffold_1474	36018	22	27	23.652	1.07509	A
Mp1087439_TGAC_V1.1_scaffold_1475	186498	32	45	39.42	1.23188	A
Mp1087439_TGAC_V1.1_scaffold_1476	86719	24	33	28.908	1.2045	A
Mp1087439_TGAC_V1.1_scaffold_1477	75231	37	38	33.288	0.899676	X
Mp1087439_TGAC_V1.1_scaffold_1478	181588	31	48	42.048	1.35639	A
Mp1087439_TGAC_V1.1_scaffold_1479	48641	32	26	22.776	0.71175	X
Mp1087439_TGAC_V1.1_scaffold_148	114996	30	47	41.172	1.3724	A
Mp1087439_TGAC_V1.1_scaffold_1480	35863	24	35	30.66	1.2775	A
Mp1087439_TGAC_V1.1_scaffold_1481	123398	39	55	48.18	1.23538	A
Mp1087439_TGAC_V1.1_scaffold_1482	59537	33	50	43.8	1.32727	A
Mp1087439_TGAC_V1.1_scaffold_1483	35754	34	44	38.544	1.13365	A
Mp1087439_TGAC_V1.1_scaffold_1484	143886	29	43	37.668	1.2989	A
Mp1087439_TGAC_V1.1_scaffold_1485	228327	22	37	32.412	1.47327	A
Mp1087439_TGAC_V1.1_scaffold_1486	70688	27	44	38.544	1.42756	A
Mp1087439_TGAC_V1.1_scaffold_1487	75090	31	44	38.544	1.24335	A
Mp1087439_TGAC_V1.1_scaffold_1488	51952	34	52	45.552	1.33976	A
Mp1087439_TGAC_V1.1_scaffold_1489	110669	24	21	18.396	0.7665	X
Mp1087439_TGAC_V1.1_scaffold_149	175296	33	59	51.684	1.56618	A
Mp1087439_TGAC_V1.1_scaffold_1490	34203	38	59	51.684	1.36011	A
Mp1087439_TGAC_V1.1_scaffold_1491	62605	35	59	51.684	1.47669	A
Mp1087439_TGAC_V1.1_scaffold_1492	121303	34	55	48.18	1.41706	A
Mp1087439_TGAC_V1.1_scaffold_1493	35446	17	28	24.528	1.44282	A
Mp1087439_TGAC_V1.1_scaffold_1494	192007	33	53	46.428	1.40691	A
Mp1087439_TGAC_V1.1_scaffold_1495	87083	28	24	21.024	0.750857	X
Mp1087439_TGAC_V1.1_scaffold_1496	69930	49	88	77.088	1.57322	A
Mp1087439_TGAC_V1.1_scaffold_1497	88509	33	46	40.296	1.22109	A
Mp1087439_TGAC_V1.1_scaffold_1499	54719	33	31	27.156	0.822909	X
Mp1087439_TGAC_V1.1_scaffold_15	461528	29	47	41.172	1.41972	A
Mp1087439_TGAC_V1.1_scaffold_150	127050	29	42	36.792	1.26869	A
Mp1087439_TGAC_V1.1_scaffold_1500	60861	21	24	21.024	1.00114	A
Mp1087439_TGAC_V1.1_scaffold_1501	35144	57	53	46.428	0.814526	X
Mp1087439_TGAC_V1.1_scaffold_1502	100152	29	29	25.404	0.876	X
Mp1087439_TGAC_V1.1_scaffold_1503	40059	29	47	41.172	1.41972	A
Mp1087439_TGAC_V1.1_scaffold_1504	150865	28	28	24.528	0.876	X
Mp1087439_TGAC_V1.1_scaffold_1505	114260	33	26	22.776	0.690182	X
Mp1087439_TGAC_V1.1_scaffold_1506	35016	38	56	49.056	1.29095	A
Mp1087439_TGAC_V1.1_scaffold_1507	23470	20	39	34.164	1.7082	A
Mp1087439_TGAC_V1.1_scaffold_1509	49260	33	54	47.304	1.43345	A
Mp1087439_TGAC_V1.1_scaffold_151	258579	37	63	55.188	1.49157	A
Mp1087439_TGAC_V1.1_scaffold_1510	129384	41	37	32.412	0.790537	X
Mp1087439_TGAC_V1.1_scaffold_1511	34941	4	19	16.644	4.161	A
Mp1087439_TGAC_V1.1_scaffold_1512	194083	43	81	70.956	1.65014	A
Mp1087439_TGAC_V1.1_scaffold_1513	113585	36	30	26.28	0.73	X
Mp1087439_TGAC_V1.1_scaffold_1515	114290	38	33	28.908	0.760737	X
Mp1087439_TGAC_V1.1_scaffold_1516	334406	26	43	37.668	1.44877	A
Mp1087439_TGAC_V1.1_scaffold_1517	91296	34	48	42.048	1.23671	A
Mp1087439_TGAC_V1.1_scaffold_1518	22385	40	70	61.32	1.533	A
Mp1087439_TGAC_V1.1_scaffold_1519	37885	23	34	29.784	1.29496	A
Mp1087439_TGAC_V1.1_scaffold_152	436361	29	45	39.42	1.35931	A
Mp1087439_TGAC_V1.1_scaffold_1520	34776	36	32	28.032	0.778667	X
Mp1087439_TGAC_V1.1_scaffold_1521	152354	27	19	16.644	0.616444	X
Mp1087439_TGAC_V1.1_scaffold_1522	57453	34	57	49.932	1.46859	A
Mp1087439_TGAC_V1.1_scaffold_1523	44985	27	21	18.396	0.681333	X
Mp1087439_TGAC_V1.1_scaffold_1524	57584	28	26	22.776	0.813429	X
Mp1087439_TGAC_V1.1_scaffold_1525	191793	29	26	22.776	0.785379	X
Mp1087439_TGAC_V1.1_scaffold_1526	42548	29	42	36.792	1.26869	A
Mp1087439_TGAC_V1.1_scaffold_1527	104674	43	43	37.668	0.876	X
Mp1087439_TGAC_V1.1_scaffold_1528	166645	24	37	32.412	1.3505	A
Mp1087439_TGAC_V1.1_scaffold_1529	263100	27	40	35.04	1.29778	A
Mp1087439_TGAC_V1.1_scaffold_153	720472	31	53	46.428	1.49768	A
Mp1087439_TGAC_V1.1_scaffold_1530	85423	29	24	21.024	0.724966	X
Mp1087439_TGAC_V1.1_scaffold_1531	28811	55	90	78.84	1.43345	A
Mp1087439_TGAC_V1.1_scaffold_1532	76839	29	44	38.544	1.3291	A
Mp1087439_TGAC_V1.1_scaffold_1533	60133	35	61	53.436	1.52674	A
Mp1087439_TGAC_V1.1_scaffold_1535	67683	33	66	57.816	1.752	A
Mp1087439_TGAC_V1.1_scaffold_1536	51283	38	64	56.064	1.47537	A
Mp1087439_TGAC_V1.1_scaffold_1537	97997	31	47	41.172	1.32813	A
Mp1087439_TGAC_V1.1_scaffold_1538	141518	25	21	18.396	0.73584	X
Mp1087439_TGAC_V1.1_scaffold_1539	177853	35	32	28.032	0.800914	X
Mp1087439_TGAC_V1.1_scaffold_154	845619	29	44	38.544	1.3291	A
Mp1087439_TGAC_V1.1_scaffold_1540	34798	35	60	52.56	1.50171	A
Mp1087439_TGAC_V1.1_scaffold_1541	83730	24	35	30.66	1.2775	A
Mp1087439_TGAC_V1.1_scaffold_1542	41249	33	60	52.56	1.59273	A
Mp1087439_TGAC_V1.1_scaffold_1543	114325	34	33	28.908	0.850235	X
Mp1087439_TGAC_V1.1_scaffold_1544	77901	33	30	26.28	0.796364	X
Mp1087439_TGAC_V1.1_scaffold_1545	31447	23	17	14.892	0.647478	X
Mp1087439_TGAC_V1.1_scaffold_1546	30470	29	50	43.8	1.51034	A
Mp1087439_TGAC_V1.1_scaffold_1547	89449	33	33	28.908	0.876	X
Mp1087439_TGAC_V1.1_scaffold_1548	34035	125.5	87	76.212	0.607267	X
Mp1087439_TGAC_V1.1_scaffold_1549	54211	43	80	70.08	1.62977	A
Mp1087439_TGAC_V1.1_scaffold_155	155225	30	51	44.676	1.4892	A
Mp1087439_TGAC_V1.1_scaffold_1550	109298	29	26	22.776	0.785379	X
Mp1087439_TGAC_V1.1_scaffold_1551	48102	33	28	24.528	0.743273	X
Mp1087439_TGAC_V1.1_scaffold_1552	62801	51	56	49.056	0.961882	X
Mp1087439_TGAC_V1.1_scaffold_1553	107530	36	33	28.908	0.803	X
Mp1087439_TGAC_V1.1_scaffold_1554	33869	34	56	49.056	1.44282	A
Mp1087439_TGAC_V1.1_scaffold_1555	54776	32	39	34.164	1.06763	A
Mp1087439_TGAC_V1.1_scaffold_1556	57566	30	38	33.288	1.1096	A
Mp1087439_TGAC_V1.1_scaffold_1558	70471	33	54	47.304	1.43345	A
Mp1087439_TGAC_V1.1_scaffold_1559	51231	31	46	40.296	1.29987	A
Mp1087439_TGAC_V1.1_scaffold_156	272807	39	72	63.072	1.61723	A
Mp1087439_TGAC_V1.1_scaffold_1560	22485	16	32	28.032	1.752	A
Mp1087439_TGAC_V1.1_scaffold_1561	43865	40	73	63.948	1.5987	A
Mp1087439_TGAC_V1.1_scaffold_1562	21539	26	44	38.544	1.48246	A
Mp1087439_TGAC_V1.1_scaffold_1563	96493	29	56	49.056	1.69159	A
Mp1087439_TGAC_V1.1_scaffold_1564	55643	25	17	14.892	0.59568	X
Mp1087439_TGAC_V1.1_scaffold_1565	29381	75	71	62.196	0.82928	X
Mp1087439_TGAC_V1.1_scaffold_1566	33568	25	38	33.288	1.33152	A
Mp1087439_TGAC_V1.1_scaffold_1567	29336	31	43	37.668	1.2151	A
Mp1087439_TGAC_V1.1_scaffold_1568	52988	37	62	54.312	1.46789	A
Mp1087439_TGAC_V1.1_scaffold_1569	33435	23	20	17.52	0.761739	X
Mp1087439_TGAC_V1.1_scaffold_157	205354	40	68	59.568	1.4892	A
Mp1087439_TGAC_V1.1_scaffold_1570	148065	45	81	70.956	1.5768	A
Mp1087439_TGAC_V1.1_scaffold_1571	33402	33	59	51.684	1.56618	A
Mp1087439_TGAC_V1.1_scaffold_1572	35594	33	32	28.032	0.849455	X
Mp1087439_TGAC_V1.1_scaffold_1574	35311	35	58	50.808	1.45166	A
Mp1087439_TGAC_V1.1_scaffold_1575	156450	24	20	17.52	0.73	X
Mp1087439_TGAC_V1.1_scaffold_1576	27971	30	49	42.924	1.4308	A
Mp1087439_TGAC_V1.1_scaffold_1577	25450	202	186	162.936	0.806614	X
Mp1087439_TGAC_V1.1_scaffold_1578	43702	26	40	35.04	1.34769	A
Mp1087439_TGAC_V1.1_scaffold_1579	25439	121	137	120.012	0.991835	X
Mp1087439_TGAC_V1.1_scaffold_158	343114	37	60	52.56	1.42054	A
Mp1087439_TGAC_V1.1_scaffold_1581	63432	43	75	65.7	1.52791	A
Mp1087439_TGAC_V1.1_scaffold_1582	20888	26	36	31.536	1.21292	A
Mp1087439_TGAC_V1.1_scaffold_1583	97035	30	26	22.776	0.7592	X
Mp1087439_TGAC_V1.1_scaffold_1584	33118	20	33	28.908	1.4454	A
Mp1087439_TGAC_V1.1_scaffold_1586	29491	26	44	38.544	1.48246	A
Mp1087439_TGAC_V1.1_scaffold_1587	72219	34	55	48.18	1.41706	A
Mp1087439_TGAC_V1.1_scaffold_1588	172214	30	28	24.528	0.8176	X
Mp1087439_TGAC_V1.1_scaffold_1589	63470	38	63	55.188	1.45232	A
Mp1087439_TGAC_V1.1_scaffold_159	438933	31	47	41.172	1.32813	A
Mp1087439_TGAC_V1.1_scaffold_1590	56416	47	67	58.692	1.24877	A
Mp1087439_TGAC_V1.1_scaffold_1591	109877	32	45	39.42	1.23188	A
Mp1087439_TGAC_V1.1_scaffold_1592	54979	31	31	27.156	0.876	X
Mp1087439_TGAC_V1.1_scaffold_1593	157123	31	51	44.676	1.44116	A
Mp1087439_TGAC_V1.1_scaffold_1594	69109	31	54	47.304	1.52594	A
Mp1087439_TGAC_V1.1_scaffold_1595	120792	38	52	45.552	1.19874	A
Mp1087439_TGAC_V1.1_scaffold_1596	79024	33	60	52.56	1.59273	A
Mp1087439_TGAC_V1.1_scaffold_1597	54405	28	22	19.272	0.688286	X
Mp1087439_TGAC_V1.1_scaffold_1598	126925	33	55	48.18	1.46	A
Mp1087439_TGAC_V1.1_scaffold_1599	30737	25	37	32.412	1.29648	A
Mp1087439_TGAC_V1.1_scaffold_16	386754	34	58	50.808	1.49435	A
Mp1087439_TGAC_V1.1_scaffold_160	133435	25	37	32.412	1.29648	A
Mp1087439_TGAC_V1.1_scaffold_1600	56850	25	22	19.272	0.77088	X
Mp1087439_TGAC_V1.1_scaffold_1601	77642	39	46	40.296	1.03323	A
Mp1087439_TGAC_V1.1_scaffold_1602	52778	34	32	28.032	0.824471	X
Mp1087439_TGAC_V1.1_scaffold_1603	82685	31	41	35.916	1.15858	A
Mp1087439_TGAC_V1.1_scaffold_1604	54546	24	45	39.42	1.6425	A
Mp1087439_TGAC_V1.1_scaffold_1605	77917	30	24	21.024	0.7008	X
Mp1087439_TGAC_V1.1_scaffold_1607	32189	28	34	29.784	1.06371	A
Mp1087439_TGAC_V1.1_scaffold_161	213632	32	52	45.552	1.4235	A
Mp1087439_TGAC_V1.1_scaffold_1610	31728	25	42	36.792	1.47168	A
Mp1087439_TGAC_V1.1_scaffold_1611	68958	54	100	87.6	1.62222	A
Mp1087439_TGAC_V1.1_scaffold_1612	35463	39	38	33.288	0.853538	X
Mp1087439_TGAC_V1.1_scaffold_1613	54541	34	29	25.404	0.747176	X
Mp1087439_TGAC_V1.1_scaffold_1614	76703	24	33	28.908	1.2045	A
Mp1087439_TGAC_V1.1_scaffold_1615	123002	34	54	47.304	1.39129	A
Mp1087439_TGAC_V1.1_scaffold_1616	63415	25	37	32.412	1.29648	A
Mp1087439_TGAC_V1.1_scaffold_1617	28506	32	36	31.536	0.9855	X
Mp1087439_TGAC_V1.1_scaffold_1618	24051	27	46	40.296	1.49244	A
Mp1087439_TGAC_V1.1_scaffold_1619	43038	32	49	42.924	1.34137	A
Mp1087439_TGAC_V1.1_scaffold_162	180483	36	61	53.436	1.48433	A
Mp1087439_TGAC_V1.1_scaffold_1620	32278	30	48	42.048	1.4016	A
Mp1087439_TGAC_V1.1_scaffold_1622	87180	39	65	56.94	1.46	A
Mp1087439_TGAC_V1.1_scaffold_1623	82221	31	50	43.8	1.4129	A
Mp1087439_TGAC_V1.1_scaffold_1624	111101	35	32	28.032	0.800914	X
Mp1087439_TGAC_V1.1_scaffold_1625	80504	37	72	63.072	1.70465	A
Mp1087439_TGAC_V1.1_scaffold_1626	47387	39	67	58.692	1.50492	A
Mp1087439_TGAC_V1.1_scaffold_1627	27616	31	57	49.932	1.61071	A
Mp1087439_TGAC_V1.1_scaffold_1629	136425	32	34	29.784	0.93075	X
Mp1087439_TGAC_V1.1_scaffold_1630	49365	34	55	48.18	1.41706	A
Mp1087439_TGAC_V1.1_scaffold_1633	113106	34	51	44.676	1.314	A
Mp1087439_TGAC_V1.1_scaffold_1634	101668	25	46	40.296	1.61184	A
Mp1087439_TGAC_V1.1_scaffold_1635	35041	17	16	14.016	0.824471	X
Mp1087439_TGAC_V1.1_scaffold_1636	54527	21	28	24.528	1.168	A
Mp1087439_TGAC_V1.1_scaffold_1637	122681	35	60	52.56	1.50171	A
Mp1087439_TGAC_V1.1_scaffold_1638	80406	39	66	57.816	1.48246	A
Mp1087439_TGAC_V1.1_scaffold_164	95812	29	40	35.04	1.20828	A
Mp1087439_TGAC_V1.1_scaffold_1640	36824	33	59	51.684	1.56618	A
Mp1087439_TGAC_V1.1_scaffold_1642	28247	32	57	49.932	1.56038	A
Mp1087439_TGAC_V1.1_scaffold_1643	53580	19	31	27.156	1.42926	A
Mp1087439_TGAC_V1.1_scaffold_1644	31752	34	48	42.048	1.23671	A
Mp1087439_TGAC_V1.1_scaffold_1645	70752	35	30	26.28	0.750857	X
Mp1087439_TGAC_V1.1_scaffold_1646	65439	53	101	88.476	1.66936	A
Mp1087439_TGAC_V1.1_scaffold_1647	31698	28	44	38.544	1.37657	A
Mp1087439_TGAC_V1.1_scaffold_1648	36876	28	26	22.776	0.813429	X
Mp1087439_TGAC_V1.1_scaffold_1649	84035	27	35	30.66	1.13556	A
Mp1087439_TGAC_V1.1_scaffold_165	255679	26	37	32.412	1.24662	A
Mp1087439_TGAC_V1.1_scaffold_1650	55979	27	23	20.148	0.746222	X
Mp1087439_TGAC_V1.1_scaffold_1651	59742	31	46	40.296	1.29987	A
Mp1087439_TGAC_V1.1_scaffold_1652	148037	39	67	58.692	1.50492	A
Mp1087439_TGAC_V1.1_scaffold_1653	59275	23	30	26.28	1.14261	A
Mp1087439_TGAC_V1.1_scaffold_1654	92881	38	75	65.7	1.72895	A
Mp1087439_TGAC_V1.1_scaffold_1655	50475	24	18	15.768	0.657	X
Mp1087439_TGAC_V1.1_scaffold_1656	92783	38	59	51.684	1.36011	A
Mp1087439_TGAC_V1.1_scaffold_1657	43874	37	54	47.304	1.27849	A
Mp1087439_TGAC_V1.1_scaffold_1658	50859	40	35	30.66	0.7665	X
Mp1087439_TGAC_V1.1_scaffold_1659	53048	27	37	32.412	1.20044	A
Mp1087439_TGAC_V1.1_scaffold_166	127040	42	79	69.204	1.64771	A
Mp1087439_TGAC_V1.1_scaffold_1660	59117	30	43	37.668	1.2556	A
Mp1087439_TGAC_V1.1_scaffold_1662	78305	31	25	21.9	0.706452	X
Mp1087439_TGAC_V1.1_scaffold_1663	44864	38	63	55.188	1.45232	A
Mp1087439_TGAC_V1.1_scaffold_1664	40462	69	70	61.32	0.888696	X
Mp1087439_TGAC_V1.1_scaffold_1666	25642	32	58	50.808	1.58775	A
Mp1087439_TGAC_V1.1_scaffold_1667	37433	27	41	35.916	1.33022	A
Mp1087439_TGAC_V1.1_scaffold_1668	37345	27	40	35.04	1.29778	A
Mp1087439_TGAC_V1.1_scaffold_1669	40447	52	104	91.104	1.752	A
Mp1087439_TGAC_V1.1_scaffold_167	416287	30	51	44.676	1.4892	A
Mp1087439_TGAC_V1.1_scaffold_1670	77189	35	57	49.932	1.42663	A
Mp1087439_TGAC_V1.1_scaffold_1672	30936	35	58	50.808	1.45166	A
Mp1087439_TGAC_V1.1_scaffold_1673	20645	37	52	45.552	1.23114	A
Mp1087439_TGAC_V1.1_scaffold_1674	29246	32	59	51.684	1.61512	A
Mp1087439_TGAC_V1.1_scaffold_1675	30834	47	71	62.196	1.32332	A
Mp1087439_TGAC_V1.1_scaffold_1676	49018	22	32	28.032	1.27418	A
Mp1087439_TGAC_V1.1_scaffold_1677	52075	32	29	25.404	0.793875	X
Mp1087439_TGAC_V1.1_scaffold_1678	30780	31	53	46.428	1.49768	A
Mp1087439_TGAC_V1.1_scaffold_1679	196622	39	71	62.196	1.59477	A
Mp1087439_TGAC_V1.1_scaffold_168	160981	30	23	20.148	0.6716	X
Mp1087439_TGAC_V1.1_scaffold_1680	71878	38	61	53.436	1.40621	A
Mp1087439_TGAC_V1.1_scaffold_1681	27288	15	26	22.776	1.5184	A
Mp1087439_TGAC_V1.1_scaffold_1682	113813	35	30	26.28	0.750857	X
Mp1087439_TGAC_V1.1_scaffold_1683	86170	36	58	50.808	1.41133	A
Mp1087439_TGAC_V1.1_scaffold_1684	41550	27	37	32.412	1.20044	A
Mp1087439_TGAC_V1.1_scaffold_1685	62453	28	43	37.668	1.34529	A
Mp1087439_TGAC_V1.1_scaffold_1686	58199	28	52	45.552	1.62686	A
Mp1087439_TGAC_V1.1_scaffold_1687	102093	36	67	58.692	1.63033	A
Mp1087439_TGAC_V1.1_scaffold_1688	69124	27	38	33.288	1.23289	A
Mp1087439_TGAC_V1.1_scaffold_1689	46032	28	54	47.304	1.68943	A
Mp1087439_TGAC_V1.1_scaffold_169	233970	28	43	37.668	1.34529	A
Mp1087439_TGAC_V1.1_scaffold_1690	28945	33	42	36.792	1.11491	A
Mp1087439_TGAC_V1.1_scaffold_1691	54304	39	54	47.304	1.21292	A
Mp1087439_TGAC_V1.1_scaffold_1692	85808	35	27	23.652	0.675771	X
Mp1087439_TGAC_V1.1_scaffold_1693	38739	54	82	71.832	1.33022	A
Mp1087439_TGAC_V1.1_scaffold_1694	31331	38	74	64.824	1.70589	A
Mp1087439_TGAC_V1.1_scaffold_1695	43702	25	28	24.528	0.98112	X
Mp1087439_TGAC_V1.1_scaffold_1697	30415	27	47	41.172	1.52489	A
Mp1087439_TGAC_V1.1_scaffold_1698	53370	30	40	35.04	1.168	A
Mp1087439_TGAC_V1.1_scaffold_1699	37862	36	52	45.552	1.26533	A
Mp1087439_TGAC_V1.1_scaffold_17	324015	26	38	33.288	1.28031	A
Mp1087439_TGAC_V1.1_scaffold_170	252301	32	59	51.684	1.61512	A
Mp1087439_TGAC_V1.1_scaffold_1701	30243	37	64	56.064	1.51524	A
Mp1087439_TGAC_V1.1_scaffold_1702	48039	22	35	30.66	1.39364	A
Mp1087439_TGAC_V1.1_scaffold_1703	67115	31	22	19.272	0.621677	X
Mp1087439_TGAC_V1.1_scaffold_1704	37398	52	98	85.848	1.65092	A
Mp1087439_TGAC_V1.1_scaffold_1705	100742	35	30	26.28	0.750857	X
Mp1087439_TGAC_V1.1_scaffold_1706	103891	35	28	24.528	0.7008	X
Mp1087439_TGAC_V1.1_scaffold_1707	94146	28	25	21.9	0.782143	X
Mp1087439_TGAC_V1.1_scaffold_1708	30122	48	81	70.956	1.47825	A
Mp1087439_TGAC_V1.1_scaffold_171	249194	32	52	45.552	1.4235	A
Mp1087439_TGAC_V1.1_scaffold_1710	54741	31	62	54.312	1.752	A
Mp1087439_TGAC_V1.1_scaffold_1711	74657	47	79	69.204	1.47243	A
Mp1087439_TGAC_V1.1_scaffold_1712	139204	31	49	42.924	1.38465	A
Mp1087439_TGAC_V1.1_scaffold_1713	178286	51	94	82.344	1.61459	A
Mp1087439_TGAC_V1.1_scaffold_1714	29996	4	16	14.016	3.504	A
Mp1087439_TGAC_V1.1_scaffold_1715	53821	34	56	49.056	1.44282	A
Mp1087439_TGAC_V1.1_scaffold_1716	66593	47	86	75.336	1.60289	A
Mp1087439_TGAC_V1.1_scaffold_1717	29973	20	29	25.404	1.2702	A
Mp1087439_TGAC_V1.1_scaffold_1718	40965	44	44	38.544	0.876	X
Mp1087439_TGAC_V1.1_scaffold_1719	29944	3	7	6.132	2.044	A
Mp1087439_TGAC_V1.1_scaffold_172	382779	32	49	42.924	1.34137	A
Mp1087439_TGAC_V1.1_scaffold_1720	49764	47	85	74.46	1.58426	A
Mp1087439_TGAC_V1.1_scaffold_1721	73611	50	48	42.048	0.84096	X
Mp1087439_TGAC_V1.1_scaffold_1722	24289	22	37	32.412	1.47327	A
Mp1087439_TGAC_V1.1_scaffold_1723	39544	35	34	29.784	0.850971	X
Mp1087439_TGAC_V1.1_scaffold_1724	89445	32	47	41.172	1.28662	A
Mp1087439_TGAC_V1.1_scaffold_1725	49791	39	73	63.948	1.63969	A
Mp1087439_TGAC_V1.1_scaffold_1726	57106	34	49	42.924	1.26247	A
Mp1087439_TGAC_V1.1_scaffold_1727	100979	32	43	37.668	1.17712	A
Mp1087439_TGAC_V1.1_scaffold_1728	42399	30	57	49.932	1.6644	A
Mp1087439_TGAC_V1.1_scaffold_1729	98993	40	69	60.444	1.5111	A
Mp1087439_TGAC_V1.1_scaffold_173	195452	29	45	39.42	1.35931	A
Mp1087439_TGAC_V1.1_scaffold_1730	75975	34	28	24.528	0.721412	X
Mp1087439_TGAC_V1.1_scaffold_1733	39509	34	35	30.66	0.901765	X
Mp1087439_TGAC_V1.1_scaffold_1734	29677	64	109	95.484	1.49194	A
Mp1087439_TGAC_V1.1_scaffold_1735	73180	43	40	35.04	0.814884	X
Mp1087439_TGAC_V1.1_scaffold_1736	179879	35	57	49.932	1.42663	A
Mp1087439_TGAC_V1.1_scaffold_1737	29628	14	25	21.9	1.56429	A
Mp1087439_TGAC_V1.1_scaffold_1738	121681	34	53	46.428	1.36553	A
Mp1087439_TGAC_V1.1_scaffold_174	432943	29	50	43.8	1.51034	A
Mp1087439_TGAC_V1.1_scaffold_1740	86423	35	33	28.908	0.825943	X
Mp1087439_TGAC_V1.1_scaffold_1741	29598	11	19	16.644	1.51309	A
Mp1087439_TGAC_V1.1_scaffold_1742	44325	54	53	46.428	0.859778	X
Mp1087439_TGAC_V1.1_scaffold_1743	57234	30	59	51.684	1.7228	A
Mp1087439_TGAC_V1.1_scaffold_1744	59111	33	54	47.304	1.43345	A
Mp1087439_TGAC_V1.1_scaffold_1745	80260	33	30	26.28	0.796364	X
Mp1087439_TGAC_V1.1_scaffold_1746	29493	34	56	49.056	1.44282	A
Mp1087439_TGAC_V1.1_scaffold_1747	51785	33	63	55.188	1.67236	A
Mp1087439_TGAC_V1.1_scaffold_1748	160908	40	72	63.072	1.5768	A
Mp1087439_TGAC_V1.1_scaffold_1749	74865	47	88	77.088	1.64017	A
Mp1087439_TGAC_V1.1_scaffold_175	773876	33	51	44.676	1.35382	A
Mp1087439_TGAC_V1.1_scaffold_1750	59392	31	49	42.924	1.38465	A
Mp1087439_TGAC_V1.1_scaffold_1751	52489	36	31.5	27.594	0.7665	X
Mp1087439_TGAC_V1.1_scaffold_1752	29405	21	33	28.908	1.37657	A
Mp1087439_TGAC_V1.1_scaffold_1753	74941	35	62	54.312	1.55177	A
Mp1087439_TGAC_V1.1_scaffold_1754	29337	3	5	4.38	1.46	A
Mp1087439_TGAC_V1.1_scaffold_1755	94870	33	60	52.56	1.59273	A
Mp1087439_TGAC_V1.1_scaffold_1756	29272	41	39	34.164	0.833268	X
Mp1087439_TGAC_V1.1_scaffold_1757	95773	32	29	25.404	0.793875	X
Mp1087439_TGAC_V1.1_scaffold_1758	44828	30	46	40.296	1.3432	A
Mp1087439_TGAC_V1.1_scaffold_1759	40035	34	30	26.28	0.772941	X
Mp1087439_TGAC_V1.1_scaffold_176	417403	36	60	52.56	1.46	A
Mp1087439_TGAC_V1.1_scaffold_1760	24869	31	52	45.552	1.46942	A
Mp1087439_TGAC_V1.1_scaffold_1761	29075	18	31	27.156	1.50867	A
Mp1087439_TGAC_V1.1_scaffold_1762	25348	32	51	44.676	1.39613	A
Mp1087439_TGAC_V1.1_scaffold_1763	51369	35	50	43.8	1.25143	A
Mp1087439_TGAC_V1.1_scaffold_1764	40805	30	52	45.552	1.5184	A
Mp1087439_TGAC_V1.1_scaffold_1765	22783	23	41	35.916	1.56157	A
Mp1087439_TGAC_V1.1_scaffold_1766	29043	26	41	35.916	1.38138	A
Mp1087439_TGAC_V1.1_scaffold_1768	56940	27	21	18.396	0.681333	X
Mp1087439_TGAC_V1.1_scaffold_1769	23221	11	13	11.388	1.03527	A
Mp1087439_TGAC_V1.1_scaffold_177	118707	30	39	34.164	1.1388	A
Mp1087439_TGAC_V1.1_scaffold_1770	44084	33	40	35.04	1.06182	A
Mp1087439_TGAC_V1.1_scaffold_1771	35531	22	12	10.512	0.477818	X
Mp1087439_TGAC_V1.1_scaffold_1772	28892	12	12	10.512	0.876	X
Mp1087439_TGAC_V1.1_scaffold_1774	28842	20	17	14.892	0.7446	X
Mp1087439_TGAC_V1.1_scaffold_1775	28837	28	27	23.652	0.844714	X
Mp1087439_TGAC_V1.1_scaffold_1776	73607	28	20	17.52	0.625714	X
Mp1087439_TGAC_V1.1_scaffold_1777	28815	12	12	10.512	0.876	X
Mp1087439_TGAC_V1.1_scaffold_1778	38749	23	44	38.544	1.67583	A
Mp1087439_TGAC_V1.1_scaffold_1779	100211	37	72	63.072	1.70465	A
Mp1087439_TGAC_V1.1_scaffold_178	184559	29	46	40.296	1.38952	A
Mp1087439_TGAC_V1.1_scaffold_1780	20612	37	52	45.552	1.23114	A
Mp1087439_TGAC_V1.1_scaffold_1781	43126	41	71	62.196	1.51698	A
Mp1087439_TGAC_V1.1_scaffold_1782	28758	25	38	33.288	1.33152	A
Mp1087439_TGAC_V1.1_scaffold_1783	49297	24	34	29.784	1.241	A
Mp1087439_TGAC_V1.1_scaffold_1784	28656	28	46	40.296	1.43914	A
Mp1087439_TGAC_V1.1_scaffold_1785	28618	17	38	33.288	1.95812	A
Mp1087439_TGAC_V1.1_scaffold_1786	57268	34	55	48.18	1.41706	A
Mp1087439_TGAC_V1.1_scaffold_1788	136593	33	48	42.048	1.27418	A
Mp1087439_TGAC_V1.1_scaffold_1789	37378	41	75	65.7	1.60244	A
Mp1087439_TGAC_V1.1_scaffold_179	96895	25	36	31.536	1.26144	A
Mp1087439_TGAC_V1.1_scaffold_1790	28530	11	13	11.388	1.03527	A
Mp1087439_TGAC_V1.1_scaffold_1791	83419	28	40	35.04	1.25143	A
Mp1087439_TGAC_V1.1_scaffold_1792	28514	4	21	18.396	4.599	A
Mp1087439_TGAC_V1.1_scaffold_1793	38578	27	20	17.52	0.648889	X
Mp1087439_TGAC_V1.1_scaffold_1794	108467	40	69	60.444	1.5111	A
Mp1087439_TGAC_V1.1_scaffold_1795	65274	34	57	49.932	1.46859	A
Mp1087439_TGAC_V1.1_scaffold_1796	20217	29	57	49.932	1.72179	A
Mp1087439_TGAC_V1.1_scaffold_1797	28462	9	12	10.512	1.168	A
Mp1087439_TGAC_V1.1_scaffold_1798	34152	33	57	49.932	1.51309	A
Mp1087439_TGAC_V1.1_scaffold_1799	137169	27	38	33.288	1.23289	A
Mp1087439_TGAC_V1.1_scaffold_18	409392	33	54	47.304	1.43345	A
Mp1087439_TGAC_V1.1_scaffold_180	173330	22	25	21.9	0.995455	X
Mp1087439_TGAC_V1.1_scaffold_1800	69357	25	47	41.172	1.64688	A
Mp1087439_TGAC_V1.1_scaffold_1801	28392	20	42	36.792	1.8396	A
Mp1087439_TGAC_V1.1_scaffold_1802	21403	29	32	28.032	0.966621	X
Mp1087439_TGAC_V1.1_scaffold_1804	28303	8	24	21.024	2.628	A
Mp1087439_TGAC_V1.1_scaffold_1805	34501	32	19	16.644	0.520125	X
Mp1087439_TGAC_V1.1_scaffold_1806	20692	27	35	30.66	1.13556	A
Mp1087439_TGAC_V1.1_scaffold_1807	69415	36	60	52.56	1.46	A
Mp1087439_TGAC_V1.1_scaffold_1808	28188	25	40	35.04	1.4016	A
Mp1087439_TGAC_V1.1_scaffold_1809	90943	31	30	26.28	0.847742	X
Mp1087439_TGAC_V1.1_scaffold_181	1008787	31	27	23.652	0.762968	X
Mp1087439_TGAC_V1.1_scaffold_1811	109723	54	52	45.552	0.843556	X
Mp1087439_TGAC_V1.1_scaffold_1812	166439	46	85	74.46	1.6187	A
Mp1087439_TGAC_V1.1_scaffold_1813	48721	24	39	34.164	1.4235	A
Mp1087439_TGAC_V1.1_scaffold_1814	22941	24	40	35.04	1.46	A
Mp1087439_TGAC_V1.1_scaffold_1815	28059	35	65	56.94	1.62686	A
Mp1087439_TGAC_V1.1_scaffold_1816	45400	31	48	42.048	1.35639	A
Mp1087439_TGAC_V1.1_scaffold_1817	34525	31	32	28.032	0.904258	X
Mp1087439_TGAC_V1.1_scaffold_1818	48996	32	30	26.28	0.82125	X
Mp1087439_TGAC_V1.1_scaffold_1819	41187	35	47	41.172	1.17634	A
Mp1087439_TGAC_V1.1_scaffold_182	110034	36	56	49.056	1.36267	A
Mp1087439_TGAC_V1.1_scaffold_1822	22309	52	100	87.6	1.68462	A
Mp1087439_TGAC_V1.1_scaffold_1823	27762	13	18	15.768	1.21292	A
Mp1087439_TGAC_V1.1_scaffold_1824	102930	55	46	40.296	0.732655	X
Mp1087439_TGAC_V1.1_scaffold_1825	27722	19	27	23.652	1.24484	A
Mp1087439_TGAC_V1.1_scaffold_1826	38519	56	49	42.924	0.7665	X
Mp1087439_TGAC_V1.1_scaffold_1827	111795	43	84	73.584	1.71126	A
Mp1087439_TGAC_V1.1_scaffold_1828	102742	41	56	49.056	1.19649	A
Mp1087439_TGAC_V1.1_scaffold_1829	47889	46	31	27.156	0.590348	X
Mp1087439_TGAC_V1.1_scaffold_183	136856	45	67	58.692	1.30427	A
Mp1087439_TGAC_V1.1_scaffold_1830	46279	31	53	46.428	1.49768	A
Mp1087439_TGAC_V1.1_scaffold_1831	42927	38	71	62.196	1.63674	A
Mp1087439_TGAC_V1.1_scaffold_1832	24422	34	57	49.932	1.46859	A
Mp1087439_TGAC_V1.1_scaffold_1833	49602	27	43	37.668	1.39511	A
Mp1087439_TGAC_V1.1_scaffold_1834	27566	25	29	25.404	1.01616	A
Mp1087439_TGAC_V1.1_scaffold_1835	27555	13	29	25.404	1.95415	A
Mp1087439_TGAC_V1.1_scaffold_1836	60866	30	50	43.8	1.46	A
Mp1087439_TGAC_V1.1_scaffold_1837	50964	46	43	37.668	0.81887	X
Mp1087439_TGAC_V1.1_scaffold_1838	51260	47	83	72.708	1.54698	A
Mp1087439_TGAC_V1.1_scaffold_184	132705	27	38	33.288	1.23289	A
Mp1087439_TGAC_V1.1_scaffold_1840	27516	20	35	30.66	1.533	A
Mp1087439_TGAC_V1.1_scaffold_1842	27475	32	53	46.428	1.45087	A
Mp1087439_TGAC_V1.1_scaffold_1843	83805	28	49	42.924	1.533	A
Mp1087439_TGAC_V1.1_scaffold_1844	27427	22	27	23.652	1.07509	A
Mp1087439_TGAC_V1.1_scaffold_1845	53283	26	35	30.66	1.17923	A
Mp1087439_TGAC_V1.1_scaffold_1846	27377	17	20	17.52	1.03059	A
Mp1087439_TGAC_V1.1_scaffold_1847	97704	28	40	35.04	1.25143	A
Mp1087439_TGAC_V1.1_scaffold_1848	30187	37	72	63.072	1.70465	A
Mp1087439_TGAC_V1.1_scaffold_1849	65550	38	56	49.056	1.29095	A
Mp1087439_TGAC_V1.1_scaffold_185	77812	34	60	52.56	1.54588	A
Mp1087439_TGAC_V1.1_scaffold_1850	50262	51	96	84.096	1.64894	A
Mp1087439_TGAC_V1.1_scaffold_1851	92473	44	42	36.792	0.836182	X
Mp1087439_TGAC_V1.1_scaffold_1852	46200	42	34	29.784	0.709143	X
Mp1087439_TGAC_V1.1_scaffold_1853	91222	43	83	72.708	1.69088	A
Mp1087439_TGAC_V1.1_scaffold_1854	27688	25	35	30.66	1.2264	A
Mp1087439_TGAC_V1.1_scaffold_1855	61227	27	42	36.792	1.36267	A
Mp1087439_TGAC_V1.1_scaffold_1856	106713	34	49	42.924	1.26247	A
Mp1087439_TGAC_V1.1_scaffold_1857	79703	38	39	34.164	0.899053	X
Mp1087439_TGAC_V1.1_scaffold_1858	27086	5	6	5.256	1.0512	A
Mp1087439_TGAC_V1.1_scaffold_186	231599	32	58	50.808	1.58775	A
Mp1087439_TGAC_V1.1_scaffold_1860	65506	33	50	43.8	1.32727	A
Mp1087439_TGAC_V1.1_scaffold_1861	76033	53	54	47.304	0.892528	X
Mp1087439_TGAC_V1.1_scaffold_1862	23905	34	43	37.668	1.10788	A
Mp1087439_TGAC_V1.1_scaffold_1863	26945	49	81	70.956	1.44808	A
Mp1087439_TGAC_V1.1_scaffold_1865	120634	37	69	60.444	1.63362	A
Mp1087439_TGAC_V1.1_scaffold_1866	108782	30	56	49.056	1.6352	A
Mp1087439_TGAC_V1.1_scaffold_1867	21193	53	106	92.856	1.752	A
Mp1087439_TGAC_V1.1_scaffold_1868	57726	36	26	22.776	0.632667	X
Mp1087439_TGAC_V1.1_scaffold_1869	25482	54	94	82.344	1.52489	A
Mp1087439_TGAC_V1.1_scaffold_187	351755	33	57	49.932	1.51309	A
Mp1087439_TGAC_V1.1_scaffold_1870	26779	35	32	28.032	0.800914	X
Mp1087439_TGAC_V1.1_scaffold_1871	77712	40	56	49.056	1.2264	A
Mp1087439_TGAC_V1.1_scaffold_1872	26739	28	47	41.172	1.47043	A
Mp1087439_TGAC_V1.1_scaffold_1873	23144	30	57	49.932	1.6644	A
Mp1087439_TGAC_V1.1_scaffold_1874	26701	28	48	42.048	1.50171	A
Mp1087439_TGAC_V1.1_scaffold_1876	63214	33	50	43.8	1.32727	A
Mp1087439_TGAC_V1.1_scaffold_1877	49132	41	35	30.66	0.747805	X
Mp1087439_TGAC_V1.1_scaffold_1878	76770	36	27	23.652	0.657	X
Mp1087439_TGAC_V1.1_scaffold_1879	26414	12	15	13.14	1.095	A
Mp1087439_TGAC_V1.1_scaffold_188	134413	37	57	49.932	1.34951	A
Mp1087439_TGAC_V1.1_scaffold_1881	81254	41	69	60.444	1.47424	A
Mp1087439_TGAC_V1.1_scaffold_1882	26386	7	6	5.256	0.750857	X
Mp1087439_TGAC_V1.1_scaffold_1883	136877	34	32	28.032	0.824471	X
Mp1087439_TGAC_V1.1_scaffold_1884	73672	37	57	49.932	1.34951	A
Mp1087439_TGAC_V1.1_scaffold_1885	26297	55	102	89.352	1.62458	A
Mp1087439_TGAC_V1.1_scaffold_1886	24454	30	56	49.056	1.6352	A
Mp1087439_TGAC_V1.1_scaffold_1887	64319	31	22	19.272	0.621677	X
Mp1087439_TGAC_V1.1_scaffold_1888	63237	36	62	54.312	1.50867	A
Mp1087439_TGAC_V1.1_scaffold_1889	26209	21	25	21.9	1.04286	A
Mp1087439_TGAC_V1.1_scaffold_189	71250	32	54	47.304	1.47825	A
Mp1087439_TGAC_V1.1_scaffold_1890	26205	26	30	26.28	1.01077	A
Mp1087439_TGAC_V1.1_scaffold_1891	116036	35	38	33.288	0.951086	X
Mp1087439_TGAC_V1.1_scaffold_1893	46381	29	50	43.8	1.51034	A
Mp1087439_TGAC_V1.1_scaffold_1895	30129	41	76	66.576	1.6238	A
Mp1087439_TGAC_V1.1_scaffold_1896	72293	50	85	74.46	1.4892	A
Mp1087439_TGAC_V1.1_scaffold_1897	69325	28	51	44.676	1.59557	A
Mp1087439_TGAC_V1.1_scaffold_1898	24821	23	29	25.404	1.10452	A
Mp1087439_TGAC_V1.1_scaffold_19	358566	27	40	35.04	1.29778	A
Mp1087439_TGAC_V1.1_scaffold_1900	28282	54	66	57.816	1.07067	A
Mp1087439_TGAC_V1.1_scaffold_1901	24599	25	29	25.404	1.01616	A
Mp1087439_TGAC_V1.1_scaffold_1902	26128	7	9	7.884	1.12629	A
Mp1087439_TGAC_V1.1_scaffold_1903	78618	47	89	77.964	1.65881	A
Mp1087439_TGAC_V1.1_scaffold_1904	22647	24	22	19.272	0.803	X
Mp1087439_TGAC_V1.1_scaffold_1905	40644	40	76	66.576	1.6644	A
Mp1087439_TGAC_V1.1_scaffold_1906	147276	29	24	21.024	0.724966	X
Mp1087439_TGAC_V1.1_scaffold_1907	25962	19	30	26.28	1.38316	A
Mp1087439_TGAC_V1.1_scaffold_1908	49040	44	81	70.956	1.61264	A
Mp1087439_TGAC_V1.1_scaffold_191	232228	34	57	49.932	1.46859	A
Mp1087439_TGAC_V1.1_scaffold_1910	97809	46	86	75.336	1.63774	A
Mp1087439_TGAC_V1.1_scaffold_1913	22373	28	54	47.304	1.68943	A
Mp1087439_TGAC_V1.1_scaffold_1914	68060	52	49	42.924	0.825462	X
Mp1087439_TGAC_V1.1_scaffold_1916	115033	47	84	73.584	1.56562	A
Mp1087439_TGAC_V1.1_scaffold_1917	38840	23	48	42.048	1.82817	A
Mp1087439_TGAC_V1.1_scaffold_1918	50922	36	55	48.18	1.33833	A
Mp1087439_TGAC_V1.1_scaffold_1919	44385	36	63	55.188	1.533	A
Mp1087439_TGAC_V1.1_scaffold_192	108409	32	52	45.552	1.4235	A
Mp1087439_TGAC_V1.1_scaffold_1920	25676	25	39	34.164	1.36656	A
Mp1087439_TGAC_V1.1_scaffold_1921	34760	28	25	21.9	0.782143	X
Mp1087439_TGAC_V1.1_scaffold_1922	48060	59	100	87.6	1.48475	A
Mp1087439_TGAC_V1.1_scaffold_1923	53942	22	35	30.66	1.39364	A
Mp1087439_TGAC_V1.1_scaffold_1924	32101	35	33	28.908	0.825943	X
Mp1087439_TGAC_V1.1_scaffold_1925	25606	8	10	8.76	1.095	A
Mp1087439_TGAC_V1.1_scaffold_1926	86136	36	60	52.56	1.46	A
Mp1087439_TGAC_V1.1_scaffold_1927	25582	4	1	0.876	0.219	X
Mp1087439_TGAC_V1.1_scaffold_1928	40289	34	63	55.188	1.62318	A
Mp1087439_TGAC_V1.1_scaffold_1929	67212	28	43	37.668	1.34529	A
Mp1087439_TGAC_V1.1_scaffold_193	146971	28	40	35.04	1.25143	A
Mp1087439_TGAC_V1.1_scaffold_1930	67711	33	31	27.156	0.822909	X
Mp1087439_TGAC_V1.1_scaffold_1931	25412	12	27	23.652	1.971	A
Mp1087439_TGAC_V1.1_scaffold_1932	37769	62	56	49.056	0.791226	X
Mp1087439_TGAC_V1.1_scaffold_1933	75939	38	39	34.164	0.899053	X
Mp1087439_TGAC_V1.1_scaffold_1934	25373	11	14	12.264	1.11491	A
Mp1087439_TGAC_V1.1_scaffold_1935	30211	17	24	21.024	1.23671	A
Mp1087439_TGAC_V1.1_scaffold_1936	25363	16	16	14.016	0.876	X
Mp1087439_TGAC_V1.1_scaffold_1937	41211	43	41	35.916	0.835256	X
Mp1087439_TGAC_V1.1_scaffold_1938	25323	34	67	58.692	1.72624	A
Mp1087439_TGAC_V1.1_scaffold_1939	47379	38	65	56.94	1.49842	A
Mp1087439_TGAC_V1.1_scaffold_194	675078	36	61	53.436	1.48433	A
Mp1087439_TGAC_V1.1_scaffold_1940	25309	14	15	13.14	0.938571	X
Mp1087439_TGAC_V1.1_scaffold_1941	87872	34	54	47.304	1.39129	A
Mp1087439_TGAC_V1.1_scaffold_1942	25281	34	53	46.428	1.36553	A
Mp1087439_TGAC_V1.1_scaffold_1943	40345	30	25	21.9	0.73	X
Mp1087439_TGAC_V1.1_scaffold_1944	33937	43	67	58.692	1.36493	A
Mp1087439_TGAC_V1.1_scaffold_1946	25204	33	29	25.404	0.769818	X
Mp1087439_TGAC_V1.1_scaffold_1947	38743	35	50	43.8	1.25143	A
Mp1087439_TGAC_V1.1_scaffold_1948	42720	40	41	35.916	0.8979	X
Mp1087439_TGAC_V1.1_scaffold_1949	25187	36	30	26.28	0.73	X
Mp1087439_TGAC_V1.1_scaffold_195	424920	34	57	49.932	1.46859	A
Mp1087439_TGAC_V1.1_scaffold_1950	34457	28	26	22.776	0.813429	X
Mp1087439_TGAC_V1.1_scaffold_1951	43974	21	31	27.156	1.29314	A
Mp1087439_TGAC_V1.1_scaffold_1952	83092	33	55	48.18	1.46	A
Mp1087439_TGAC_V1.1_scaffold_1953	105552	31	23	20.148	0.649935	X
Mp1087439_TGAC_V1.1_scaffold_1955	41779	21	33	28.908	1.37657	A
Mp1087439_TGAC_V1.1_scaffold_1956	99906	37	68	59.568	1.60995	A
Mp1087439_TGAC_V1.1_scaffold_1957	24983	21	26	22.776	1.08457	A
Mp1087439_TGAC_V1.1_scaffold_1958	35568	42	40	35.04	0.834286	X
Mp1087439_TGAC_V1.1_scaffold_1959	38193	26	37	32.412	1.24662	A
Mp1087439_TGAC_V1.1_scaffold_196	146168	26	38	33.288	1.28031	A
Mp1087439_TGAC_V1.1_scaffold_1960	44658	34	62	54.312	1.59741	A
Mp1087439_TGAC_V1.1_scaffold_1962	60615	41	65	56.94	1.38878	A
Mp1087439_TGAC_V1.1_scaffold_1963	34856	26	38	33.288	1.28031	A
Mp1087439_TGAC_V1.1_scaffold_1964	46480	27	50	43.8	1.62222	A
Mp1087439_TGAC_V1.1_scaffold_1966	24873	9	13	11.388	1.26533	A
Mp1087439_TGAC_V1.1_scaffold_1967	38835	23	35	30.66	1.33304	A
Mp1087439_TGAC_V1.1_scaffold_1968	24814	60	99	86.724	1.4454	A
Mp1087439_TGAC_V1.1_scaffold_197	169895	29	22	19.272	0.664552	X
Mp1087439_TGAC_V1.1_scaffold_1970	20656	33	68	59.568	1.80509	A
Mp1087439_TGAC_V1.1_scaffold_1971	23290	28	44	38.544	1.37657	A
Mp1087439_TGAC_V1.1_scaffold_1973	87313	32	51	44.676	1.39613	A
Mp1087439_TGAC_V1.1_scaffold_1974	24778	44	84	73.584	1.67236	A
Mp1087439_TGAC_V1.1_scaffold_1975	62863	32	47	41.172	1.28662	A
Mp1087439_TGAC_V1.1_scaffold_1977	78785	26	36	31.536	1.21292	A
Mp1087439_TGAC_V1.1_scaffold_1978	167907	35	66	57.816	1.65189	A
Mp1087439_TGAC_V1.1_scaffold_1979	24728	42	85	74.46	1.77286	A
Mp1087439_TGAC_V1.1_scaffold_198	202995	31	46	40.296	1.29987	A
Mp1087439_TGAC_V1.1_scaffold_1980	74505	37	66	57.816	1.56259	A
Mp1087439_TGAC_V1.1_scaffold_1983	92980	40	39	34.164	0.8541	X
Mp1087439_TGAC_V1.1_scaffold_1984	24646	27	48	42.048	1.55733	A
Mp1087439_TGAC_V1.1_scaffold_1986	47025	31	29	25.404	0.819484	X
Mp1087439_TGAC_V1.1_scaffold_1987	43667	68	124	108.624	1.59741	A
Mp1087439_TGAC_V1.1_scaffold_1989	66190	49	88	77.088	1.57322	A
Mp1087439_TGAC_V1.1_scaffold_199	638740	35	59	51.684	1.47669	A
Mp1087439_TGAC_V1.1_scaffold_1990	24507	34	67	58.692	1.72624	A
Mp1087439_TGAC_V1.1_scaffold_1991	32224	41	71	62.196	1.51698	A
Mp1087439_TGAC_V1.1_scaffold_1992	67034	29	47	41.172	1.41972	A
Mp1087439_TGAC_V1.1_scaffold_1993	24412	43	73	63.948	1.48716	A
Mp1087439_TGAC_V1.1_scaffold_1994	24356	33	57	49.932	1.51309	A
Mp1087439_TGAC_V1.1_scaffold_1996	43064	31	51	44.676	1.44116	A
Mp1087439_TGAC_V1.1_scaffold_1997	82025	37	56	49.056	1.32584	A
Mp1087439_TGAC_V1.1_scaffold_1998	33461	50	51	44.676	0.89352	X
Mp1087439_TGAC_V1.1_scaffold_1999	58849	33	52	45.552	1.38036	A
Mp1087439_TGAC_V1.1_scaffold_2	455686	33	49	42.924	1.30073	A
Mp1087439_TGAC_V1.1_scaffold_20	377265	34	50	43.8	1.28824	A
Mp1087439_TGAC_V1.1_scaffold_200	411491	33	51	44.676	1.35382	A
Mp1087439_TGAC_V1.1_scaffold_2000	24234	20	14	12.264	0.6132	X
Mp1087439_TGAC_V1.1_scaffold_2001	24229	27	37	32.412	1.20044	A
Mp1087439_TGAC_V1.1_scaffold_2003	33719	34	58	50.808	1.49435	A
Mp1087439_TGAC_V1.1_scaffold_2004	67596	29	50	43.8	1.51034	A
Mp1087439_TGAC_V1.1_scaffold_2005	24204	38	53	46.428	1.22179	A
Mp1087439_TGAC_V1.1_scaffold_2006	92928	29	44	38.544	1.3291	A
Mp1087439_TGAC_V1.1_scaffold_2007	78867	37	61	53.436	1.44422	A
Mp1087439_TGAC_V1.1_scaffold_2008	89248	28	46	40.296	1.43914	A
Mp1087439_TGAC_V1.1_scaffold_2009	24120	45	36	31.536	0.7008	X
Mp1087439_TGAC_V1.1_scaffold_201	157241	27	45	39.42	1.46	A
Mp1087439_TGAC_V1.1_scaffold_2010	66418	34	58	50.808	1.49435	A
Mp1087439_TGAC_V1.1_scaffold_2011	23367	27	23	20.148	0.746222	X
Mp1087439_TGAC_V1.1_scaffold_2012	24054	13	19	16.644	1.28031	A
Mp1087439_TGAC_V1.1_scaffold_2013	42847	41	69	60.444	1.47424	A
Mp1087439_TGAC_V1.1_scaffold_2014	54458	38	66	57.816	1.52147	A
Mp1087439_TGAC_V1.1_scaffold_2015	118814	55	55	48.18	0.876	X
Mp1087439_TGAC_V1.1_scaffold_2016	24838	45	37	32.412	0.720267	X
Mp1087439_TGAC_V1.1_scaffold_2017	39658	28	24	21.024	0.750857	X
Mp1087439_TGAC_V1.1_scaffold_2018	23941	27	37	32.412	1.20044	A
Mp1087439_TGAC_V1.1_scaffold_2019	32605	31	42	36.792	1.18684	A
Mp1087439_TGAC_V1.1_scaffold_202	269878	29	41	35.916	1.23848	A
Mp1087439_TGAC_V1.1_scaffold_2021	23929	33	53	46.428	1.40691	A
Mp1087439_TGAC_V1.1_scaffold_2022	28851	21	32	28.032	1.33486	A
Mp1087439_TGAC_V1.1_scaffold_2023	23882	12	8	7.008	0.584	X
Mp1087439_TGAC_V1.1_scaffold_2024	23867	35	61	53.436	1.52674	A
Mp1087439_TGAC_V1.1_scaffold_2025	24715	61	110	96.36	1.57967	A
Mp1087439_TGAC_V1.1_scaffold_2027	35962	28	48	42.048	1.50171	A
Mp1087439_TGAC_V1.1_scaffold_2028	68517	30	50	43.8	1.46	A
Mp1087439_TGAC_V1.1_scaffold_2029	34398	39	68	59.568	1.52738	A
Mp1087439_TGAC_V1.1_scaffold_203	71783	23	38	33.288	1.4473	A
Mp1087439_TGAC_V1.1_scaffold_2031	57614	48	46	40.296	0.8395	X
Mp1087439_TGAC_V1.1_scaffold_2032	68891	31	23	20.148	0.649935	X
Mp1087439_TGAC_V1.1_scaffold_2034	30038	25	41	35.916	1.43664	A
Mp1087439_TGAC_V1.1_scaffold_2035	77527	31	41	35.916	1.15858	A
Mp1087439_TGAC_V1.1_scaffold_2036	23536	31.5	50	43.8	1.39048	A
Mp1087439_TGAC_V1.1_scaffold_2037	23532	31	57	49.932	1.61071	A
Mp1087439_TGAC_V1.1_scaffold_2038	36441	36	69	60.444	1.679	A
Mp1087439_TGAC_V1.1_scaffold_2039	38985	29	28	24.528	0.845793	X
Mp1087439_TGAC_V1.1_scaffold_204	110460	31	52	45.552	1.46942	A
Mp1087439_TGAC_V1.1_scaffold_2040	23519	9	16	14.016	1.55733	A
Mp1087439_TGAC_V1.1_scaffold_2041	51170	29	49	42.924	1.48014	A
Mp1087439_TGAC_V1.1_scaffold_2042	23481	9	14	12.264	1.36267	A
Mp1087439_TGAC_V1.1_scaffold_2043	53709	38	30	26.28	0.691579	X
Mp1087439_TGAC_V1.1_scaffold_2045	23424	28	40	35.04	1.25143	A
Mp1087439_TGAC_V1.1_scaffold_2046	40875	37	47	41.172	1.11276	A
Mp1087439_TGAC_V1.1_scaffold_2047	46257	46	65	56.94	1.23783	A
Mp1087439_TGAC_V1.1_scaffold_2049	23363	44	65	56.94	1.29409	A
Mp1087439_TGAC_V1.1_scaffold_205	328278	31	43	37.668	1.2151	A
Mp1087439_TGAC_V1.1_scaffold_2050	35441	28	52	45.552	1.62686	A
Mp1087439_TGAC_V1.1_scaffold_2051	48688	32	53	46.428	1.45087	A
Mp1087439_TGAC_V1.1_scaffold_2053	21993	14	22	19.272	1.37657	A
Mp1087439_TGAC_V1.1_scaffold_2054	23252	37	32	28.032	0.757622	X
Mp1087439_TGAC_V1.1_scaffold_2057	77497	36	64	56.064	1.55733	A
Mp1087439_TGAC_V1.1_scaffold_2058	27478	40	32	28.032	0.7008	X
Mp1087439_TGAC_V1.1_scaffold_2059	35280	36	59	51.684	1.43567	A
Mp1087439_TGAC_V1.1_scaffold_206	390335	37	31	27.156	0.733946	X
Mp1087439_TGAC_V1.1_scaffold_2060	34795	24	19	16.644	0.6935	X
Mp1087439_TGAC_V1.1_scaffold_2062	40346	43	37	32.412	0.753767	X
Mp1087439_TGAC_V1.1_scaffold_2063	57350	31	29	25.404	0.819484	X
Mp1087439_TGAC_V1.1_scaffold_2064	61081	29	25	21.9	0.755172	X
Mp1087439_TGAC_V1.1_scaffold_2065	51268	38	56	49.056	1.29095	A
Mp1087439_TGAC_V1.1_scaffold_2067	96068	35	46	40.296	1.15131	A
Mp1087439_TGAC_V1.1_scaffold_2068	49888	56	101	88.476	1.57993	A
Mp1087439_TGAC_V1.1_scaffold_2069	21557	32	51	44.676	1.39613	A
Mp1087439_TGAC_V1.1_scaffold_207	115553	29	43	37.668	1.2989	A
Mp1087439_TGAC_V1.1_scaffold_2070	22937	35	28	24.528	0.7008	X
Mp1087439_TGAC_V1.1_scaffold_2072	88669	37	34	29.784	0.804973	X
Mp1087439_TGAC_V1.1_scaffold_2073	99156	37	54	47.304	1.27849	A
Mp1087439_TGAC_V1.1_scaffold_2074	22901	38	55	48.18	1.26789	A
Mp1087439_TGAC_V1.1_scaffold_2076	33236	30	50	43.8	1.46	A
Mp1087439_TGAC_V1.1_scaffold_2079	49616	29	47	41.172	1.41972	A
Mp1087439_TGAC_V1.1_scaffold_208	186284	34	56	49.056	1.44282	A
Mp1087439_TGAC_V1.1_scaffold_2082	53138	52	96	84.096	1.61723	A
Mp1087439_TGAC_V1.1_scaffold_2086	54685	28	22	19.272	0.688286	X
Mp1087439_TGAC_V1.1_scaffold_2087	58324	32	45	39.42	1.23188	A
Mp1087439_TGAC_V1.1_scaffold_2088	21619	22	37	32.412	1.47327	A
Mp1087439_TGAC_V1.1_scaffold_209	317043	30	25	21.9	0.73	X
Mp1087439_TGAC_V1.1_scaffold_2090	117553	66	115	100.74	1.52636	A
Mp1087439_TGAC_V1.1_scaffold_2091	40867	32	38	33.288	1.04025	A
Mp1087439_TGAC_V1.1_scaffold_2092	22600	33	50	43.8	1.32727	A
Mp1087439_TGAC_V1.1_scaffold_2094	26334	29	28	24.528	0.845793	X
Mp1087439_TGAC_V1.1_scaffold_2095	30764	29	46	40.296	1.38952	A
Mp1087439_TGAC_V1.1_scaffold_2096	45338	26	16	14.016	0.539077	X
Mp1087439_TGAC_V1.1_scaffold_2097	27431	26	44	38.544	1.48246	A
Mp1087439_TGAC_V1.1_scaffold_2098	27206	40	56	49.056	1.2264	A
Mp1087439_TGAC_V1.1_scaffold_2099	82769	35	38	33.288	0.951086	X
Mp1087439_TGAC_V1.1_scaffold_21	303684	29	43	37.668	1.2989	A
Mp1087439_TGAC_V1.1_scaffold_210	559621	23	30	26.28	1.14261	A
Mp1087439_TGAC_V1.1_scaffold_2101	22488	26	20	17.52	0.673846	X
Mp1087439_TGAC_V1.1_scaffold_2102	26994	55	81	70.956	1.29011	A
Mp1087439_TGAC_V1.1_scaffold_2103	22455	56	107	93.732	1.67379	A
Mp1087439_TGAC_V1.1_scaffold_2105	32203	56	100	87.6	1.56429	A
Mp1087439_TGAC_V1.1_scaffold_2106	68225	29	25	21.9	0.755172	X
Mp1087439_TGAC_V1.1_scaffold_2107	63300	64	57	49.932	0.780188	X
Mp1087439_TGAC_V1.1_scaffold_2109	22345	30	14	12.264	0.4088	X
Mp1087439_TGAC_V1.1_scaffold_211	325079	31	26	22.776	0.73471	X
Mp1087439_TGAC_V1.1_scaffold_2113	22289	32	66	57.816	1.80675	A
Mp1087439_TGAC_V1.1_scaffold_2115	78497	48	89	77.964	1.62425	A
Mp1087439_TGAC_V1.1_scaffold_2116	22253	36	54	47.304	1.314	A
Mp1087439_TGAC_V1.1_scaffold_2117	22248	48	83	72.708	1.51475	A
Mp1087439_TGAC_V1.1_scaffold_2119	49723	48	78	68.328	1.4235	A
Mp1087439_TGAC_V1.1_scaffold_212	117740	31	23	20.148	0.649935	X
Mp1087439_TGAC_V1.1_scaffold_2122	22203	21	39	34.164	1.62686	A
Mp1087439_TGAC_V1.1_scaffold_2124	39599	44	38	33.288	0.756545	X
Mp1087439_TGAC_V1.1_scaffold_2125	32785	22	39	34.164	1.55291	A
Mp1087439_TGAC_V1.1_scaffold_213	135922	30	45	39.42	1.314	A
Mp1087439_TGAC_V1.1_scaffold_2131	22056	42	64	56.064	1.33486	A
Mp1087439_TGAC_V1.1_scaffold_2132	22040	41	83	72.708	1.77337	A
Mp1087439_TGAC_V1.1_scaffold_2133	22039	11	26	22.776	2.07055	A
Mp1087439_TGAC_V1.1_scaffold_2134	22001	24	35	30.66	1.2775	A
Mp1087439_TGAC_V1.1_scaffold_2136	43950	42	37	32.412	0.771714	X
Mp1087439_TGAC_V1.1_scaffold_2138	21931	31	42	36.792	1.18684	A
Mp1087439_TGAC_V1.1_scaffold_214	286310	33	52	45.552	1.38036	A
Mp1087439_TGAC_V1.1_scaffold_2140	21907	22	38	33.288	1.51309	A
Mp1087439_TGAC_V1.1_scaffold_2141	27957	19	21	18.396	0.968211	X
Mp1087439_TGAC_V1.1_scaffold_2142	27175	48	87	76.212	1.58775	A
Mp1087439_TGAC_V1.1_scaffold_2143	55197	31	30	26.28	0.847742	X
Mp1087439_TGAC_V1.1_scaffold_2145	67433	36	61	53.436	1.48433	A
Mp1087439_TGAC_V1.1_scaffold_2146	31074	30	59	51.684	1.7228	A
Mp1087439_TGAC_V1.1_scaffold_2147	41297	33	28	24.528	0.743273	X
Mp1087439_TGAC_V1.1_scaffold_2148	59113	31	44	38.544	1.24335	A
Mp1087439_TGAC_V1.1_scaffold_2149	50749	75	76	66.576	0.88768	X
Mp1087439_TGAC_V1.1_scaffold_215	824945	33	53	46.428	1.40691	A
Mp1087439_TGAC_V1.1_scaffold_2151	69018	33	35	30.66	0.929091	X
Mp1087439_TGAC_V1.1_scaffold_2152	45160	23	33	28.908	1.25687	A
Mp1087439_TGAC_V1.1_scaffold_2153	76834	23	21	18.396	0.799826	X
Mp1087439_TGAC_V1.1_scaffold_2154	21732	29	22	19.272	0.664552	X
Mp1087439_TGAC_V1.1_scaffold_2155	30915	27	19	16.644	0.616444	X
Mp1087439_TGAC_V1.1_scaffold_2156	42925	42	65	56.94	1.35571	A
Mp1087439_TGAC_V1.1_scaffold_2157	21645	32	54	47.304	1.47825	A
Mp1087439_TGAC_V1.1_scaffold_2158	37108	30	45	39.42	1.314	A
Mp1087439_TGAC_V1.1_scaffold_2159	21612	39	35	30.66	0.786154	X
Mp1087439_TGAC_V1.1_scaffold_216	361946	32	49	42.924	1.34137	A
Mp1087439_TGAC_V1.1_scaffold_2160	26048	26	37	32.412	1.24662	A
Mp1087439_TGAC_V1.1_scaffold_2161	30546	63	104	91.104	1.4461	A
Mp1087439_TGAC_V1.1_scaffold_2166	86216	27	27	23.652	0.876	X
Mp1087439_TGAC_V1.1_scaffold_2168	21544	17	35	30.66	1.80353	A
Mp1087439_TGAC_V1.1_scaffold_217	102382	29	45	39.42	1.35931	A
Mp1087439_TGAC_V1.1_scaffold_2170	21520	18	34	29.784	1.65467	A
Mp1087439_TGAC_V1.1_scaffold_2171	46292	29	24	21.024	0.724966	X
Mp1087439_TGAC_V1.1_scaffold_2172	21494	5	11	9.636	1.9272	A
Mp1087439_TGAC_V1.1_scaffold_2173	21409	39	76	66.576	1.70708	A
Mp1087439_TGAC_V1.1_scaffold_2174	21408	34	27	23.652	0.695647	X
Mp1087439_TGAC_V1.1_scaffold_2175	21407	39	64	56.064	1.43754	A
Mp1087439_TGAC_V1.1_scaffold_2177	36943	31	24	21.024	0.678194	X
Mp1087439_TGAC_V1.1_scaffold_2178	35838	27	39	34.164	1.26533	A
Mp1087439_TGAC_V1.1_scaffold_2179	64670	26	36	31.536	1.21292	A
Mp1087439_TGAC_V1.1_scaffold_218	94271	29	48	42.048	1.44993	A
Mp1087439_TGAC_V1.1_scaffold_2180	49134	40	32	28.032	0.7008	X
Mp1087439_TGAC_V1.1_scaffold_2181	21301	6	4	3.504	0.584	X
Mp1087439_TGAC_V1.1_scaffold_2183	21272	5	10	8.76	1.752	A
Mp1087439_TGAC_V1.1_scaffold_2185	50005	33	38	33.288	1.00873	A
Mp1087439_TGAC_V1.1_scaffold_2186	21235	15	33	28.908	1.9272	A
Mp1087439_TGAC_V1.1_scaffold_2187	21213	38	53	46.428	1.22179	A
Mp1087439_TGAC_V1.1_scaffold_2188	20550	32	32	28.032	0.876	X
Mp1087439_TGAC_V1.1_scaffold_2189	40050	29	41	35.916	1.23848	A
Mp1087439_TGAC_V1.1_scaffold_219	375254	34	53	46.428	1.36553	A
Mp1087439_TGAC_V1.1_scaffold_2191	21071	22	39	34.164	1.55291	A
Mp1087439_TGAC_V1.1_scaffold_2192	42208	38	70	61.32	1.61368	A
Mp1087439_TGAC_V1.1_scaffold_2195	21767	32	45	39.42	1.23188	A
Mp1087439_TGAC_V1.1_scaffold_2196	84184	37	35	30.66	0.828649	X
Mp1087439_TGAC_V1.1_scaffold_2197	20811	23	38	33.288	1.4473	A
Mp1087439_TGAC_V1.1_scaffold_2198	20792	21	18	15.768	0.750857	X
Mp1087439_TGAC_V1.1_scaffold_22	212910	40	66	57.816	1.4454	A
Mp1087439_TGAC_V1.1_scaffold_220	533107	31	26	22.776	0.73471	X
Mp1087439_TGAC_V1.1_scaffold_2200	38846	44	78	68.328	1.55291	A
Mp1087439_TGAC_V1.1_scaffold_2201	28218	30	46	40.296	1.3432	A
Mp1087439_TGAC_V1.1_scaffold_2202	24824	38	64	56.064	1.47537	A
Mp1087439_TGAC_V1.1_scaffold_2203	29723	30	37	32.412	1.0804	A
Mp1087439_TGAC_V1.1_scaffold_2204	111925	37	40	35.04	0.947027	X
Mp1087439_TGAC_V1.1_scaffold_2205	37573	26	16	14.016	0.539077	X
Mp1087439_TGAC_V1.1_scaffold_2206	38447	41	74	64.824	1.58107	A
Mp1087439_TGAC_V1.1_scaffold_2207	20682	61	99	86.724	1.4217	A
Mp1087439_TGAC_V1.1_scaffold_2208	74384	35	38	33.288	0.951086	X
Mp1087439_TGAC_V1.1_scaffold_221	229860	34	52	45.552	1.33976	A
Mp1087439_TGAC_V1.1_scaffold_2211	34897	29	24	21.024	0.724966	X
Mp1087439_TGAC_V1.1_scaffold_2212	54687	31	30	26.28	0.847742	X
Mp1087439_TGAC_V1.1_scaffold_2214	20604	18	18	15.768	0.876	X
Mp1087439_TGAC_V1.1_scaffold_2215	47782	29	27	23.652	0.815586	X
Mp1087439_TGAC_V1.1_scaffold_2216	20532	38	56	49.056	1.29095	A
Mp1087439_TGAC_V1.1_scaffold_2217	20518	26	16	14.016	0.539077	X
Mp1087439_TGAC_V1.1_scaffold_2218	20490	25	33	28.908	1.15632	A
Mp1087439_TGAC_V1.1_scaffold_2219	23740	80	82	71.832	0.8979	X
Mp1087439_TGAC_V1.1_scaffold_222	122026	31	57	49.932	1.61071	A
Mp1087439_TGAC_V1.1_scaffold_2222	20404	28	53	46.428	1.65814	A
Mp1087439_TGAC_V1.1_scaffold_2223	20401	15	28	24.528	1.6352	A
Mp1087439_TGAC_V1.1_scaffold_2224	20401	30	51	44.676	1.4892	A
Mp1087439_TGAC_V1.1_scaffold_2225	59008	25	39	34.164	1.36656	A
Mp1087439_TGAC_V1.1_scaffold_2226	65946	33	64	56.064	1.69891	A
Mp1087439_TGAC_V1.1_scaffold_2228	43310	66	62	54.312	0.822909	X
Mp1087439_TGAC_V1.1_scaffold_2229	30039	30	41	35.916	1.1972	A
Mp1087439_TGAC_V1.1_scaffold_223	201116	33	55	48.18	1.46	A
Mp1087439_TGAC_V1.1_scaffold_2231	20309	20	35	30.66	1.533	A
Mp1087439_TGAC_V1.1_scaffold_2234	35543	58	108	94.608	1.63117	A
Mp1087439_TGAC_V1.1_scaffold_2235	42476	40	54	47.304	1.1826	A
Mp1087439_TGAC_V1.1_scaffold_2237	39009	40	73	63.948	1.5987	A
Mp1087439_TGAC_V1.1_scaffold_2238	100932	38	72	63.072	1.65979	A
Mp1087439_TGAC_V1.1_scaffold_2239	116671	39	67	58.692	1.50492	A
Mp1087439_TGAC_V1.1_scaffold_224	179525	31	56	49.056	1.58245	A
Mp1087439_TGAC_V1.1_scaffold_2243	20216	14	13	11.388	0.813429	X
Mp1087439_TGAC_V1.1_scaffold_2245	61611	29	45	39.42	1.35931	A
Mp1087439_TGAC_V1.1_scaffold_2248	20152	34	32	28.032	0.824471	X
Mp1087439_TGAC_V1.1_scaffold_2249	25949	32	48	42.048	1.314	A
Mp1087439_TGAC_V1.1_scaffold_225	490381	33	56	49.056	1.48655	A
Mp1087439_TGAC_V1.1_scaffold_2250	20111	25	51	44.676	1.78704	A
Mp1087439_TGAC_V1.1_scaffold_2251	21454	39	72	63.072	1.61723	A
Mp1087439_TGAC_V1.1_scaffold_2252	53398	35	55	48.18	1.37657	A
Mp1087439_TGAC_V1.1_scaffold_2254	71187	41	79	69.204	1.6879	A
Mp1087439_TGAC_V1.1_scaffold_2255	20065	36	31	27.156	0.754333	X
Mp1087439_TGAC_V1.1_scaffold_2256	107028	44	80	70.08	1.59273	A
Mp1087439_TGAC_V1.1_scaffold_2257	29328	25	16	14.016	0.56064	X
Mp1087439_TGAC_V1.1_scaffold_226	217724	28	49	42.924	1.533	A
Mp1087439_TGAC_V1.1_scaffold_2264	22182	54	79	69.204	1.28156	A
Mp1087439_TGAC_V1.1_scaffold_2265	69515	45	65	56.94	1.26533	A
Mp1087439_TGAC_V1.1_scaffold_2268	33995	37	27	23.652	0.639243	X
Mp1087439_TGAC_V1.1_scaffold_227	278789	28	47	41.172	1.47043	A
Mp1087439_TGAC_V1.1_scaffold_2270	46242	31	60	52.56	1.69548	A
Mp1087439_TGAC_V1.1_scaffold_2278	122047	35	60	52.56	1.50171	A
Mp1087439_TGAC_V1.1_scaffold_2279	35684	23	34	29.784	1.29496	A
Mp1087439_TGAC_V1.1_scaffold_228	806133	32	49	42.924	1.34137	A
Mp1087439_TGAC_V1.1_scaffold_2282	51998	34	28	24.528	0.721412	X
Mp1087439_TGAC_V1.1_scaffold_2283	22349	29	42	36.792	1.26869	A
Mp1087439_TGAC_V1.1_scaffold_2285	20395	42	63	55.188	1.314	A
Mp1087439_TGAC_V1.1_scaffold_2286	30355	43	70	61.32	1.42605	A
Mp1087439_TGAC_V1.1_scaffold_2289	50026	52	68	59.568	1.14554	A
Mp1087439_TGAC_V1.1_scaffold_229	270986	29	24	21.024	0.724966	X
Mp1087439_TGAC_V1.1_scaffold_2290	34281	29	34	29.784	1.02703	A
Mp1087439_TGAC_V1.1_scaffold_2291	30253	30	26	22.776	0.7592	X
Mp1087439_TGAC_V1.1_scaffold_2292	21207	33	50	43.8	1.32727	A
Mp1087439_TGAC_V1.1_scaffold_2293	27750	38	36	31.536	0.829895	X
Mp1087439_TGAC_V1.1_scaffold_2294	42057	39	27	23.652	0.606462	X
Mp1087439_TGAC_V1.1_scaffold_2295	27996	40	76	66.576	1.6644	A
Mp1087439_TGAC_V1.1_scaffold_2296	22006	42	83	72.708	1.73114	A
Mp1087439_TGAC_V1.1_scaffold_2298	42564	35	49	42.924	1.2264	A
Mp1087439_TGAC_V1.1_scaffold_23	490232	31	45	39.42	1.27161	A
Mp1087439_TGAC_V1.1_scaffold_230	124114	23	39	34.164	1.48539	A
Mp1087439_TGAC_V1.1_scaffold_2301	37006	51	80	70.08	1.37412	A
Mp1087439_TGAC_V1.1_scaffold_2306	70556	46	44	38.544	0.837913	X
Mp1087439_TGAC_V1.1_scaffold_2309	32254	23	44	38.544	1.67583	A
Mp1087439_TGAC_V1.1_scaffold_231	123508	42	80	70.08	1.66857	A
Mp1087439_TGAC_V1.1_scaffold_2311	28832	31	45	39.42	1.27161	A
Mp1087439_TGAC_V1.1_scaffold_2317	39516	27	21	18.396	0.681333	X
Mp1087439_TGAC_V1.1_scaffold_232	242954	30	52	45.552	1.5184	A
Mp1087439_TGAC_V1.1_scaffold_2323	39886	33	57	49.932	1.51309	A
Mp1087439_TGAC_V1.1_scaffold_2324	21340	31	53	46.428	1.49768	A
Mp1087439_TGAC_V1.1_scaffold_2325	31885	40	34	29.784	0.7446	X
Mp1087439_TGAC_V1.1_scaffold_2326	29018	33	49	42.924	1.30073	A
Mp1087439_TGAC_V1.1_scaffold_2328	31578	25	39	34.164	1.36656	A
Mp1087439_TGAC_V1.1_scaffold_2329	50165	50	89	77.964	1.55928	A
Mp1087439_TGAC_V1.1_scaffold_233	302928	36	63	55.188	1.533	A
Mp1087439_TGAC_V1.1_scaffold_2332	33232	38	36	31.536	0.829895	X
Mp1087439_TGAC_V1.1_scaffold_2334	78366	41	44	38.544	0.940098	X
Mp1087439_TGAC_V1.1_scaffold_2336	29922	35	50	43.8	1.25143	A
Mp1087439_TGAC_V1.1_scaffold_2338	36341	29	41	35.916	1.23848	A
Mp1087439_TGAC_V1.1_scaffold_234	110669	36	66	57.816	1.606	A
Mp1087439_TGAC_V1.1_scaffold_2341	111197	32	54	47.304	1.47825	A
Mp1087439_TGAC_V1.1_scaffold_2344	40631	40	37	32.412	0.8103	X
Mp1087439_TGAC_V1.1_scaffold_2346	31094	25	38	33.288	1.33152	A
Mp1087439_TGAC_V1.1_scaffold_2348	51759	23	20	17.52	0.761739	X
Mp1087439_TGAC_V1.1_scaffold_2349	28066	64	51	44.676	0.698063	X
Mp1087439_TGAC_V1.1_scaffold_235	425326	32	29	25.404	0.793875	X
Mp1087439_TGAC_V1.1_scaffold_2351	48832	30	42	36.792	1.2264	A
Mp1087439_TGAC_V1.1_scaffold_2352	82103	47	86	75.336	1.60289	A
Mp1087439_TGAC_V1.1_scaffold_2354	40873	25	44	38.544	1.54176	A
Mp1087439_TGAC_V1.1_scaffold_2355	24404	26	54	47.304	1.81938	A
Mp1087439_TGAC_V1.1_scaffold_2357	35736	47	26	22.776	0.484596	X
Mp1087439_TGAC_V1.1_scaffold_236	125793	25	34	29.784	1.19136	A
Mp1087439_TGAC_V1.1_scaffold_237	124965	37	64	56.064	1.51524	A
Mp1087439_TGAC_V1.1_scaffold_2370	60126	45	81	70.956	1.5768	A
Mp1087439_TGAC_V1.1_scaffold_2374	35563	20	14	12.264	0.6132	X
Mp1087439_TGAC_V1.1_scaffold_2377	24540	39	32	28.032	0.718769	X
Mp1087439_TGAC_V1.1_scaffold_2378	32642	39	62	54.312	1.39262	A
Mp1087439_TGAC_V1.1_scaffold_2379	38738	40	40	35.04	0.876	X
Mp1087439_TGAC_V1.1_scaffold_238	145783	32	56	49.056	1.533	A
Mp1087439_TGAC_V1.1_scaffold_2380	35027	60	113	98.988	1.6498	A
Mp1087439_TGAC_V1.1_scaffold_2384	28147	39	28	24.528	0.628923	X
Mp1087439_TGAC_V1.1_scaffold_2385	67800	51	55	48.18	0.944706	X
Mp1087439_TGAC_V1.1_scaffold_2387	27375	44	35	30.66	0.696818	X
Mp1087439_TGAC_V1.1_scaffold_239	444392	32	53	46.428	1.45087	A
Mp1087439_TGAC_V1.1_scaffold_2393	41120	37	71	62.196	1.68097	A
Mp1087439_TGAC_V1.1_scaffold_24	284224	34	59	51.684	1.52012	A
Mp1087439_TGAC_V1.1_scaffold_240	141164	28	33	28.908	1.03243	A
Mp1087439_TGAC_V1.1_scaffold_2407	25715	27	21	18.396	0.681333	X
Mp1087439_TGAC_V1.1_scaffold_2408	37085	54	42	36.792	0.681333	X
Mp1087439_TGAC_V1.1_scaffold_2409	23203	54	50	43.8	0.811111	X
Mp1087439_TGAC_V1.1_scaffold_241	173811	31	45	39.42	1.27161	A
Mp1087439_TGAC_V1.1_scaffold_2410	26990	56	98	85.848	1.533	A
Mp1087439_TGAC_V1.1_scaffold_2413	28785	47	63	55.188	1.17421	A
Mp1087439_TGAC_V1.1_scaffold_2417	55439	33	57	49.932	1.51309	A
Mp1087439_TGAC_V1.1_scaffold_2418	31944	36	59	51.684	1.43567	A
Mp1087439_TGAC_V1.1_scaffold_2419	32242	32	29	25.404	0.793875	X
Mp1087439_TGAC_V1.1_scaffold_242	238925	30	26	22.776	0.7592	X
Mp1087439_TGAC_V1.1_scaffold_2421	56747	28	38	33.288	1.18886	A
Mp1087439_TGAC_V1.1_scaffold_2422	48919	46	36	31.536	0.685565	X
Mp1087439_TGAC_V1.1_scaffold_2426	23829	39	68	59.568	1.52738	A
Mp1087439_TGAC_V1.1_scaffold_2429	40901	40	38	33.288	0.8322	X
Mp1087439_TGAC_V1.1_scaffold_243	99755	29	54	47.304	1.63117	A
Mp1087439_TGAC_V1.1_scaffold_2430	47559	35	50	43.8	1.25143	A
Mp1087439_TGAC_V1.1_scaffold_2434	38325	38	54	47.304	1.24484	A
Mp1087439_TGAC_V1.1_scaffold_2438	64621	44	72	63.072	1.43345	A
Mp1087439_TGAC_V1.1_scaffold_244	116399	25	39	34.164	1.36656	A
Mp1087439_TGAC_V1.1_scaffold_2442	28368	38	31	27.156	0.714632	X
Mp1087439_TGAC_V1.1_scaffold_2447	23652	32	58	50.808	1.58775	A
Mp1087439_TGAC_V1.1_scaffold_2448	31632	46	85	74.46	1.6187	A
Mp1087439_TGAC_V1.1_scaffold_245	295028	30	49	42.924	1.4308	A
Mp1087439_TGAC_V1.1_scaffold_2452	21846	28	47	41.172	1.47043	A
Mp1087439_TGAC_V1.1_scaffold_2454	26962	36	72	63.072	1.752	A
Mp1087439_TGAC_V1.1_scaffold_2458	40904	36	60	52.56	1.46	A
Mp1087439_TGAC_V1.1_scaffold_246	391971	28	39	34.164	1.22014	A
Mp1087439_TGAC_V1.1_scaffold_2461	23894	43	62	54.312	1.26307	A
Mp1087439_TGAC_V1.1_scaffold_2465	73624	25	39	34.164	1.36656	A
Mp1087439_TGAC_V1.1_scaffold_2466	39927	27	43	37.668	1.39511	A
Mp1087439_TGAC_V1.1_scaffold_247	310595	29	45	39.42	1.35931	A
Mp1087439_TGAC_V1.1_scaffold_2471	45008	37	38	33.288	0.899676	X
Mp1087439_TGAC_V1.1_scaffold_2477	31803	31	31	27.156	0.876	X
Mp1087439_TGAC_V1.1_scaffold_2479	25951	71	112	98.112	1.38186	A
Mp1087439_TGAC_V1.1_scaffold_248	186678	30	49	42.924	1.4308	A
Mp1087439_TGAC_V1.1_scaffold_2480	21540	36	27	23.652	0.657	X
Mp1087439_TGAC_V1.1_scaffold_2484	36211	32	24	21.024	0.657	X
Mp1087439_TGAC_V1.1_scaffold_2487	31445	31	60	52.56	1.69548	A
Mp1087439_TGAC_V1.1_scaffold_2489	65050	32	23	20.148	0.629625	X
Mp1087439_TGAC_V1.1_scaffold_249	225993	32	50	43.8	1.36875	A
Mp1087439_TGAC_V1.1_scaffold_2491	20825	32	52	45.552	1.4235	A
Mp1087439_TGAC_V1.1_scaffold_2496	61049	49	46	40.296	0.822367	X
Mp1087439_TGAC_V1.1_scaffold_25	674041	32	51	44.676	1.39613	A
Mp1087439_TGAC_V1.1_scaffold_250	119997	26	33	28.908	1.11185	A
Mp1087439_TGAC_V1.1_scaffold_2500	25057	34	58	50.808	1.49435	A
Mp1087439_TGAC_V1.1_scaffold_2502	25933	41	63	55.188	1.34605	A
Mp1087439_TGAC_V1.1_scaffold_2504	30974	42	61	53.436	1.27229	A
Mp1087439_TGAC_V1.1_scaffold_2506	35187	24	18	15.768	0.657	X
Mp1087439_TGAC_V1.1_scaffold_2507	41896	56	80	70.08	1.25143	A
Mp1087439_TGAC_V1.1_scaffold_251	105557	35	50	43.8	1.25143	A
Mp1087439_TGAC_V1.1_scaffold_2510	26791	31	25	21.9	0.706452	X
Mp1087439_TGAC_V1.1_scaffold_2511	47401	39	35	30.66	0.786154	X
Mp1087439_TGAC_V1.1_scaffold_2512	29720	28	48	42.048	1.50171	A
Mp1087439_TGAC_V1.1_scaffold_2513	33447	41	69	60.444	1.47424	A
Mp1087439_TGAC_V1.1_scaffold_2514	123977	44	40	35.04	0.796364	X
Mp1087439_TGAC_V1.1_scaffold_2515	44835	31	45	39.42	1.27161	A
Mp1087439_TGAC_V1.1_scaffold_2516	33366	15	21	18.396	1.2264	A
Mp1087439_TGAC_V1.1_scaffold_2517	35780	30	59	51.684	1.7228	A
Mp1087439_TGAC_V1.1_scaffold_2518	31891	62	37	32.412	0.522774	X
Mp1087439_TGAC_V1.1_scaffold_252	425573	30	45	39.42	1.314	A
Mp1087439_TGAC_V1.1_scaffold_2524	43794	27	36	31.536	1.168	A
Mp1087439_TGAC_V1.1_scaffold_2526	30059	33	44	38.544	1.168	A
Mp1087439_TGAC_V1.1_scaffold_2527	59317	75	74	64.824	0.86432	X
Mp1087439_TGAC_V1.1_scaffold_2529	38031	40	59	51.684	1.2921	A
Mp1087439_TGAC_V1.1_scaffold_253	218090	31	50	43.8	1.4129	A
Mp1087439_TGAC_V1.1_scaffold_2531	74334	34	51	44.676	1.314	A
Mp1087439_TGAC_V1.1_scaffold_2533	49242	39	74	64.824	1.66215	A
Mp1087439_TGAC_V1.1_scaffold_2536	24499	32	41	35.916	1.12237	A
Mp1087439_TGAC_V1.1_scaffold_2539	25649	39	50	43.8	1.12308	A
Mp1087439_TGAC_V1.1_scaffold_254	255468	29	43	37.668	1.2989	A
Mp1087439_TGAC_V1.1_scaffold_2542	28395	33	54	47.304	1.43345	A
Mp1087439_TGAC_V1.1_scaffold_2544	43871	27	27	23.652	0.876	X
Mp1087439_TGAC_V1.1_scaffold_2546	99788	45	78	68.328	1.5184	A
Mp1087439_TGAC_V1.1_scaffold_2549	23243	26	22	19.272	0.741231	X
Mp1087439_TGAC_V1.1_scaffold_255	183720	33	53	46.428	1.40691	A
Mp1087439_TGAC_V1.1_scaffold_2551	22150	226	133	116.508	0.515522	X
Mp1087439_TGAC_V1.1_scaffold_2552	46103	45	75	65.7	1.46	A
Mp1087439_TGAC_V1.1_scaffold_2554	21091	550	268	234.768	0.426851	X
Mp1087439_TGAC_V1.1_scaffold_2555	41113	35	56	49.056	1.4016	A
Mp1087439_TGAC_V1.1_scaffold_2558	24663	54	101	88.476	1.63844	A
Mp1087439_TGAC_V1.1_scaffold_256	340345	30	49	42.924	1.4308	A
Mp1087439_TGAC_V1.1_scaffold_2560	52158	35	27	23.652	0.675771	X
Mp1087439_TGAC_V1.1_scaffold_2564	46779	32	53	46.428	1.45087	A
Mp1087439_TGAC_V1.1_scaffold_2567	36421	54	46	40.296	0.746222	X
Mp1087439_TGAC_V1.1_scaffold_257	394548	28	21	18.396	0.657	X
Mp1087439_TGAC_V1.1_scaffold_2578	49930	36	56	49.056	1.36267	A
Mp1087439_TGAC_V1.1_scaffold_2579	69306	28	26	22.776	0.813429	X
Mp1087439_TGAC_V1.1_scaffold_258	140038	31	53	46.428	1.49768	A
Mp1087439_TGAC_V1.1_scaffold_2580	69254	29	27	23.652	0.815586	X
Mp1087439_TGAC_V1.1_scaffold_2581	26892	34	22	19.272	0.566824	X
Mp1087439_TGAC_V1.1_scaffold_2584	31791	23	29	25.404	1.10452	A
Mp1087439_TGAC_V1.1_scaffold_2585	36246	96	153	134.028	1.39612	A
Mp1087439_TGAC_V1.1_scaffold_2589	40664	36	52	45.552	1.26533	A
Mp1087439_TGAC_V1.1_scaffold_259	318555	31	49	42.924	1.38465	A
Mp1087439_TGAC_V1.1_scaffold_2590	24142	26	41	35.916	1.38138	A
Mp1087439_TGAC_V1.1_scaffold_2595	49574	34	28	24.528	0.721412	X
Mp1087439_TGAC_V1.1_scaffold_2597	48727	53	46	40.296	0.760302	X
Mp1087439_TGAC_V1.1_scaffold_2598	50610	30	24	21.024	0.7008	X
Mp1087439_TGAC_V1.1_scaffold_2599	29922	25	15	13.14	0.5256	X
Mp1087439_TGAC_V1.1_scaffold_26	133198	35	63	55.188	1.5768	A
Mp1087439_TGAC_V1.1_scaffold_260	137670	29	42	36.792	1.26869	A
Mp1087439_TGAC_V1.1_scaffold_2607	27962	31	51	44.676	1.44116	A
Mp1087439_TGAC_V1.1_scaffold_2609	21242	47	90	78.84	1.67745	A
Mp1087439_TGAC_V1.1_scaffold_261	128218	29	42	36.792	1.26869	A
Mp1087439_TGAC_V1.1_scaffold_2610	55818	47	41	35.916	0.76417	X
Mp1087439_TGAC_V1.1_scaffold_2612	35726	30	56	49.056	1.6352	A
Mp1087439_TGAC_V1.1_scaffold_2618	21451	24	30	26.28	1.095	A
Mp1087439_TGAC_V1.1_scaffold_2619	28047	42	38	33.288	0.792571	X
Mp1087439_TGAC_V1.1_scaffold_262	89949	26	34	29.784	1.14554	A
Mp1087439_TGAC_V1.1_scaffold_2624	44551	28	26	22.776	0.813429	X
Mp1087439_TGAC_V1.1_scaffold_2625	29033	34	41	35.916	1.05635	A
Mp1087439_TGAC_V1.1_scaffold_263	460451	32	55	48.18	1.50562	A
Mp1087439_TGAC_V1.1_scaffold_2630	30795	46	31	27.156	0.590348	X
Mp1087439_TGAC_V1.1_scaffold_2631	25803	27	51	44.676	1.65467	A
Mp1087439_TGAC_V1.1_scaffold_2638	29699	50	43	37.668	0.75336	X
Mp1087439_TGAC_V1.1_scaffold_264	372217	27	23	20.148	0.746222	X
Mp1087439_TGAC_V1.1_scaffold_2649	77445	30	46	40.296	1.3432	A
Mp1087439_TGAC_V1.1_scaffold_265	134852	30	25	21.9	0.73	X
Mp1087439_TGAC_V1.1_scaffold_2651	47722	32	32	28.032	0.876	X
Mp1087439_TGAC_V1.1_scaffold_2655	39674	29	45	39.42	1.35931	A
Mp1087439_TGAC_V1.1_scaffold_2657	30210	167	127	111.252	0.66618	X
Mp1087439_TGAC_V1.1_scaffold_2659	93307	36	66	57.816	1.606	A
Mp1087439_TGAC_V1.1_scaffold_266	97657	48	47	41.172	0.85775	X
Mp1087439_TGAC_V1.1_scaffold_2666	42439	33	26	22.776	0.690182	X
Mp1087439_TGAC_V1.1_scaffold_2668	37565	36	49	42.924	1.19233	A
Mp1087439_TGAC_V1.1_scaffold_267	87206	34	53	46.428	1.36553	A
Mp1087439_TGAC_V1.1_scaffold_2671	38774	30	27	23.652	0.7884	X
Mp1087439_TGAC_V1.1_scaffold_2672	45475	26	22	19.272	0.741231	X
Mp1087439_TGAC_V1.1_scaffold_2674	22808	28	20	17.52	0.625714	X
Mp1087439_TGAC_V1.1_scaffold_2678	38170	85	131	114.756	1.35007	A
Mp1087439_TGAC_V1.1_scaffold_268	93800	27	50	43.8	1.62222	A
Mp1087439_TGAC_V1.1_scaffold_2680	22055	33	28	24.528	0.743273	X
Mp1087439_TGAC_V1.1_scaffold_2684	21850	26	20	17.52	0.673846	X
Mp1087439_TGAC_V1.1_scaffold_2686	25085	47	39	34.164	0.726894	X
Mp1087439_TGAC_V1.1_scaffold_2687	23112	27	41	35.916	1.33022	A
Mp1087439_TGAC_V1.1_scaffold_269	117743	30	42	36.792	1.2264	A
Mp1087439_TGAC_V1.1_scaffold_2692	24088	43	41	35.916	0.835256	X
Mp1087439_TGAC_V1.1_scaffold_2696	34759	43	82	71.832	1.67051	A
Mp1087439_TGAC_V1.1_scaffold_2699	22511	27	27	23.652	0.876	X
Mp1087439_TGAC_V1.1_scaffold_27	311636	28	42	36.792	1.314	A
Mp1087439_TGAC_V1.1_scaffold_270	89259	29	39	34.164	1.17807	A
Mp1087439_TGAC_V1.1_scaffold_2700	30388	40	38	33.288	0.8322	X
Mp1087439_TGAC_V1.1_scaffold_2702	54006	50	56	49.056	0.98112	X
Mp1087439_TGAC_V1.1_scaffold_2707	21368	39	63	55.188	1.41508	A
Mp1087439_TGAC_V1.1_scaffold_2708	30535	35	51	44.676	1.27646	A
Mp1087439_TGAC_V1.1_scaffold_271	138180	28	39	34.164	1.22014	A
Mp1087439_TGAC_V1.1_scaffold_2713	27021	33	60	52.56	1.59273	A
Mp1087439_TGAC_V1.1_scaffold_2718	25387	39	75	65.7	1.68462	A
Mp1087439_TGAC_V1.1_scaffold_272	398781	51	95	83.22	1.63176	A
Mp1087439_TGAC_V1.1_scaffold_2722	27722	50	86	75.336	1.50672	A
Mp1087439_TGAC_V1.1_scaffold_2723	31372	50	71	62.196	1.24392	A
Mp1087439_TGAC_V1.1_scaffold_2727	26268	44	42	36.792	0.836182	X
Mp1087439_TGAC_V1.1_scaffold_273	168072	34	55	48.18	1.41706	A
Mp1087439_TGAC_V1.1_scaffold_2732	27566	52	83	72.708	1.39823	A
Mp1087439_TGAC_V1.1_scaffold_274	259559	34	57	49.932	1.46859	A
Mp1087439_TGAC_V1.1_scaffold_2741	35603	16	21	18.396	1.14975	A
Mp1087439_TGAC_V1.1_scaffold_2742	21982	25	34	29.784	1.19136	A
Mp1087439_TGAC_V1.1_scaffold_2748	48286	50	51	44.676	0.89352	X
Mp1087439_TGAC_V1.1_scaffold_275	516940	32	27	23.652	0.739125	X
Mp1087439_TGAC_V1.1_scaffold_2751	55001	53	41	35.916	0.67766	X
Mp1087439_TGAC_V1.1_scaffold_2754	23754	58	89	77.964	1.34421	A
Mp1087439_TGAC_V1.1_scaffold_2755	37491	46	43	37.668	0.81887	X
Mp1087439_TGAC_V1.1_scaffold_276	46553	40	65	56.94	1.4235	A
Mp1087439_TGAC_V1.1_scaffold_2761	35374	27	49	42.924	1.58978	A
Mp1087439_TGAC_V1.1_scaffold_2767	45512	42	81	70.956	1.68943	A
Mp1087439_TGAC_V1.1_scaffold_2768	21300	57	94	82.344	1.44463	A
Mp1087439_TGAC_V1.1_scaffold_2769	27281	57	40	35.04	0.614737	X
Mp1087439_TGAC_V1.1_scaffold_277	153020	38	72	63.072	1.65979	A
Mp1087439_TGAC_V1.1_scaffold_2772	24004	32	56	49.056	1.533	A
Mp1087439_TGAC_V1.1_scaffold_2776	43907	30	29	25.404	0.8468	X
Mp1087439_TGAC_V1.1_scaffold_278	432411	32	27	23.652	0.739125	X
Mp1087439_TGAC_V1.1_scaffold_2781	72218	39	59	51.684	1.32523	A
Mp1087439_TGAC_V1.1_scaffold_2783	20333	24	24	21.024	0.876	X
Mp1087439_TGAC_V1.1_scaffold_2784	30273	21	12	10.512	0.500571	X
Mp1087439_TGAC_V1.1_scaffold_2786	41813	41	72	63.072	1.53834	A
Mp1087439_TGAC_V1.1_scaffold_2788	25774	38	24	21.024	0.553263	X
Mp1087439_TGAC_V1.1_scaffold_279	203985	35	60	52.56	1.50171	A
Mp1087439_TGAC_V1.1_scaffold_2790	24795	107	163	142.788	1.33447	A
Mp1087439_TGAC_V1.1_scaffold_2791	26872	29	23	20.148	0.694759	X
Mp1087439_TGAC_V1.1_scaffold_2792	38893	60	52	45.552	0.7592	X
Mp1087439_TGAC_V1.1_scaffold_2793	36390	32	50	43.8	1.36875	A
Mp1087439_TGAC_V1.1_scaffold_2795	22440	24	27	23.652	0.9855	X
Mp1087439_TGAC_V1.1_scaffold_2796	23589	41	31	27.156	0.662341	X
Mp1087439_TGAC_V1.1_scaffold_2799	61804	30	24	21.024	0.7008	X
Mp1087439_TGAC_V1.1_scaffold_28	310671	28	40	35.04	1.25143	A
Mp1087439_TGAC_V1.1_scaffold_280	291916	36	59	51.684	1.43567	A
Mp1087439_TGAC_V1.1_scaffold_2801	20882	31	32	28.032	0.904258	X
Mp1087439_TGAC_V1.1_scaffold_2807	41126	39	30	26.28	0.673846	X
Mp1087439_TGAC_V1.1_scaffold_2809	23935	45	34	29.784	0.661867	X
Mp1087439_TGAC_V1.1_scaffold_2813	20113	48	75	65.7	1.36875	A
Mp1087439_TGAC_V1.1_scaffold_2818	26849	20	23	20.148	1.0074	A
Mp1087439_TGAC_V1.1_scaffold_2819	26825	41	55	48.18	1.17512	A
Mp1087439_TGAC_V1.1_scaffold_282	439608	31	53	46.428	1.49768	A
Mp1087439_TGAC_V1.1_scaffold_2823	53312	33	28	24.528	0.743273	X
Mp1087439_TGAC_V1.1_scaffold_2827	31695	67	58	50.808	0.758328	X
Mp1087439_TGAC_V1.1_scaffold_2828	28922	47	38	33.288	0.708255	X
Mp1087439_TGAC_V1.1_scaffold_283	517754	35	58	50.808	1.45166	A
Mp1087439_TGAC_V1.1_scaffold_2832	29860	41	35	30.66	0.747805	X
Mp1087439_TGAC_V1.1_scaffold_2833	27015	37	31	27.156	0.733946	X
Mp1087439_TGAC_V1.1_scaffold_2836	38265	43	72	63.072	1.46679	A
Mp1087439_TGAC_V1.1_scaffold_2838	20680	36	71	62.196	1.72767	A
Mp1087439_TGAC_V1.1_scaffold_2839	26140	33	23	20.148	0.610545	X
Mp1087439_TGAC_V1.1_scaffold_284	71402	39	67	58.692	1.50492	A
Mp1087439_TGAC_V1.1_scaffold_285	298944	32	52	45.552	1.4235	A
Mp1087439_TGAC_V1.1_scaffold_2852	36085	80	134	117.384	1.4673	A
Mp1087439_TGAC_V1.1_scaffold_2858	71252	46	73	63.948	1.39017	A
Mp1087439_TGAC_V1.1_scaffold_2859	25163	41	40	35.04	0.854634	X
Mp1087439_TGAC_V1.1_scaffold_286	311271	32	52	45.552	1.4235	A
Mp1087439_TGAC_V1.1_scaffold_2862	23071	43	73	63.948	1.48716	A
Mp1087439_TGAC_V1.1_scaffold_2869	31887	19	22	19.272	1.01432	A
Mp1087439_TGAC_V1.1_scaffold_287	83210	27	54	47.304	1.752	A
Mp1087439_TGAC_V1.1_scaffold_2870	38527	42	34	29.784	0.709143	X
Mp1087439_TGAC_V1.1_scaffold_288	132476	55	104	91.104	1.65644	A
Mp1087439_TGAC_V1.1_scaffold_2880	25301	15	16	14.016	0.9344	X
Mp1087439_TGAC_V1.1_scaffold_2882	26219	32	26	22.776	0.71175	X
Mp1087439_TGAC_V1.1_scaffold_2885	22214	30	48	42.048	1.4016	A
Mp1087439_TGAC_V1.1_scaffold_2888	28248	49	99	86.724	1.76988	A
Mp1087439_TGAC_V1.1_scaffold_2889	21091	41	38	33.288	0.811902	X
Mp1087439_TGAC_V1.1_scaffold_289	233144	30	41	35.916	1.1972	A
Mp1087439_TGAC_V1.1_scaffold_2892	20036	26	26	22.776	0.876	X
Mp1087439_TGAC_V1.1_scaffold_2893	58730	48	76	66.576	1.387	A
Mp1087439_TGAC_V1.1_scaffold_2894	20975	55	97	84.972	1.54495	A
Mp1087439_TGAC_V1.1_scaffold_2897	38045	34	60	52.56	1.54588	A
Mp1087439_TGAC_V1.1_scaffold_2899	37775	43	76	66.576	1.54828	A
Mp1087439_TGAC_V1.1_scaffold_29	223901	34	55	48.18	1.41706	A
Mp1087439_TGAC_V1.1_scaffold_290	359780	28	44	38.544	1.37657	A
Mp1087439_TGAC_V1.1_scaffold_2901	21333	30	26	22.776	0.7592	X
Mp1087439_TGAC_V1.1_scaffold_2907	24149	45	41	35.916	0.798133	X
Mp1087439_TGAC_V1.1_scaffold_2908	35553	37	59	51.684	1.39686	A
Mp1087439_TGAC_V1.1_scaffold_291	425139	43	41	35.916	0.835256	X
Mp1087439_TGAC_V1.1_scaffold_292	272002	34	57	49.932	1.46859	A
Mp1087439_TGAC_V1.1_scaffold_2920	50997	21	17	14.892	0.709143	X
Mp1087439_TGAC_V1.1_scaffold_2922	32405	30	42	36.792	1.2264	A
Mp1087439_TGAC_V1.1_scaffold_2924	23336	24	44	38.544	1.606	A
Mp1087439_TGAC_V1.1_scaffold_2927	21879	51	40	35.04	0.687059	X
Mp1087439_TGAC_V1.1_scaffold_293	123178	28	51	44.676	1.59557	A
Mp1087439_TGAC_V1.1_scaffold_2930	70495	38	27	23.652	0.622421	X
Mp1087439_TGAC_V1.1_scaffold_2931	30874	51	74	64.824	1.27106	A
Mp1087439_TGAC_V1.1_scaffold_2932	24769	155	215	188.34	1.2151	A
Mp1087439_TGAC_V1.1_scaffold_2934	28766	43	34	29.784	0.692651	X
Mp1087439_TGAC_V1.1_scaffold_2935	31984	47	80	70.08	1.49106	A
Mp1087439_TGAC_V1.1_scaffold_2938	58333	27	45	39.42	1.46	A
Mp1087439_TGAC_V1.1_scaffold_294	329886	33	54	47.304	1.43345	A
Mp1087439_TGAC_V1.1_scaffold_2940	26633	55	45	39.42	0.716727	X
Mp1087439_TGAC_V1.1_scaffold_2945	23036	45	88	77.088	1.71307	A
Mp1087439_TGAC_V1.1_scaffold_295	116714	39	66	57.816	1.48246	A
Mp1087439_TGAC_V1.1_scaffold_2957	48206	62	106	92.856	1.49768	A
Mp1087439_TGAC_V1.1_scaffold_2958	21466	57	47	41.172	0.722316	X
Mp1087439_TGAC_V1.1_scaffold_296	87000	27	36	31.536	1.168	A
Mp1087439_TGAC_V1.1_scaffold_2960	26828	43	40	35.04	0.814884	X
Mp1087439_TGAC_V1.1_scaffold_2964	21528	31	42	36.792	1.18684	A
Mp1087439_TGAC_V1.1_scaffold_2967	20188	27	23	20.148	0.746222	X
Mp1087439_TGAC_V1.1_scaffold_297	275065	32	49	42.924	1.34137	A
Mp1087439_TGAC_V1.1_scaffold_2970	27893	36	66	57.816	1.606	A
Mp1087439_TGAC_V1.1_scaffold_2973	21471	38	74	64.824	1.70589	A
Mp1087439_TGAC_V1.1_scaffold_2978	32599	40	61	53.436	1.3359	A
Mp1087439_TGAC_V1.1_scaffold_298	120538	36	63	55.188	1.533	A
Mp1087439_TGAC_V1.1_scaffold_2981	28078	31	23	20.148	0.649935	X
Mp1087439_TGAC_V1.1_scaffold_2983	42230	74	104	91.104	1.23114	A
Mp1087439_TGAC_V1.1_scaffold_299	162726	39	72	63.072	1.61723	A
Mp1087439_TGAC_V1.1_scaffold_2993	35869	45	40	35.04	0.778667	X
Mp1087439_TGAC_V1.1_scaffold_2995	27433	29	44	38.544	1.3291	A
Mp1087439_TGAC_V1.1_scaffold_3	193000	27	45	39.42	1.46	A
Mp1087439_TGAC_V1.1_scaffold_30	301562	31	52	45.552	1.46942	A
Mp1087439_TGAC_V1.1_scaffold_300	359889	33	55	48.18	1.46	A
Mp1087439_TGAC_V1.1_scaffold_3001	22442	30	30	26.28	0.876	X
Mp1087439_TGAC_V1.1_scaffold_3002	38023	23	21	18.396	0.799826	X
Mp1087439_TGAC_V1.1_scaffold_301	97888	30	22	19.272	0.6424	X
Mp1087439_TGAC_V1.1_scaffold_3014	32332	39	40	35.04	0.898462	X
Mp1087439_TGAC_V1.1_scaffold_3016	28280	33	47	41.172	1.24764	A
Mp1087439_TGAC_V1.1_scaffold_302	208659	31	50	43.8	1.4129	A
Mp1087439_TGAC_V1.1_scaffold_303	268881	31	27	23.652	0.762968	X
Mp1087439_TGAC_V1.1_scaffold_3033	21699	30	51	44.676	1.4892	A
Mp1087439_TGAC_V1.1_scaffold_3035	28895	464	479	419.604	0.904319	X
Mp1087439_TGAC_V1.1_scaffold_3037	25806	40	37	32.412	0.8103	X
Mp1087439_TGAC_V1.1_scaffold_3038	40971	78	72	63.072	0.808615	X
Mp1087439_TGAC_V1.1_scaffold_304	260090	36	57	49.932	1.387	A
Mp1087439_TGAC_V1.1_scaffold_3041	22257	46	35	30.66	0.666522	X
Mp1087439_TGAC_V1.1_scaffold_3046	20344	26	20	17.52	0.673846	X
Mp1087439_TGAC_V1.1_scaffold_305	419266	27	22	19.272	0.713778	X
Mp1087439_TGAC_V1.1_scaffold_3050	23923	56	49	42.924	0.7665	X
Mp1087439_TGAC_V1.1_scaffold_3051	41088	29	29	25.404	0.876	X
Mp1087439_TGAC_V1.1_scaffold_3052	28987	26	25	21.9	0.842308	X
Mp1087439_TGAC_V1.1_scaffold_306	280008	31	48	42.048	1.35639	A
Mp1087439_TGAC_V1.1_scaffold_3060	25297	52	45	39.42	0.758077	X
Mp1087439_TGAC_V1.1_scaffold_3061	21558	41	71	62.196	1.51698	A
Mp1087439_TGAC_V1.1_scaffold_3062	35297	22	38	33.288	1.51309	A
Mp1087439_TGAC_V1.1_scaffold_3064	26402	64	58	50.808	0.793875	X
Mp1087439_TGAC_V1.1_scaffold_3067	35452	38	35	30.66	0.806842	X
Mp1087439_TGAC_V1.1_scaffold_3069	34365	37	58	50.808	1.37319	A
Mp1087439_TGAC_V1.1_scaffold_307	491125	34	57	49.932	1.46859	A
Mp1087439_TGAC_V1.1_scaffold_3071	27284	45	42	36.792	0.8176	X
Mp1087439_TGAC_V1.1_scaffold_308	117923	33	55	48.18	1.46	A
Mp1087439_TGAC_V1.1_scaffold_3080	21317	61	46	40.296	0.66059	X
Mp1087439_TGAC_V1.1_scaffold_309	137616	46	82	71.832	1.56157	A
Mp1087439_TGAC_V1.1_scaffold_3092	30544	47	38	33.288	0.708255	X
Mp1087439_TGAC_V1.1_scaffold_3099	51451	41	72	63.072	1.53834	A
Mp1087439_TGAC_V1.1_scaffold_31	256360	32	53	46.428	1.45087	A
Mp1087439_TGAC_V1.1_scaffold_310	97447	26	43	37.668	1.44877	A
Mp1087439_TGAC_V1.1_scaffold_3100	21347	28	22	19.272	0.688286	X
Mp1087439_TGAC_V1.1_scaffold_3105	25169	66	58	50.808	0.769818	X
Mp1087439_TGAC_V1.1_scaffold_3107	36491	33	25	21.9	0.663636	X
Mp1087439_TGAC_V1.1_scaffold_3108	26337	34	54	47.304	1.39129	A
Mp1087439_TGAC_V1.1_scaffold_311	134009	40	75	65.7	1.6425	A
Mp1087439_TGAC_V1.1_scaffold_3111	22092	43	45	39.42	0.916744	X
Mp1087439_TGAC_V1.1_scaffold_3116	21719	37	57	49.932	1.34951	A
Mp1087439_TGAC_V1.1_scaffold_3117	35195	34	58	50.808	1.49435	A
Mp1087439_TGAC_V1.1_scaffold_312	229363	30	47	41.172	1.3724	A
Mp1087439_TGAC_V1.1_scaffold_3121	22676	26	43	37.668	1.44877	A
Mp1087439_TGAC_V1.1_scaffold_3122	20819	29	18	15.768	0.543724	X
Mp1087439_TGAC_V1.1_scaffold_3124	38279	55	51	44.676	0.812291	X
Mp1087439_TGAC_V1.1_scaffold_3125	21368	147	218	190.968	1.2991	A
Mp1087439_TGAC_V1.1_scaffold_313	218411	33	25	21.9	0.663636	X
Mp1087439_TGAC_V1.1_scaffold_3131	20686	45	41	35.916	0.798133	X
Mp1087439_TGAC_V1.1_scaffold_3135	26537	33	52	45.552	1.38036	A
Mp1087439_TGAC_V1.1_scaffold_314	519875	35	31	27.156	0.775886	X
Mp1087439_TGAC_V1.1_scaffold_3142	22178	76	80	70.08	0.922105	X
Mp1087439_TGAC_V1.1_scaffold_3148	35706	30	25	21.9	0.73	X
Mp1087439_TGAC_V1.1_scaffold_315	125800	33	55	48.18	1.46	A
Mp1087439_TGAC_V1.1_scaffold_3156	20692	40	81	70.956	1.7739	A
Mp1087439_TGAC_V1.1_scaffold_3158	23182	31	32	28.032	0.904258	X
Mp1087439_TGAC_V1.1_scaffold_316	409432	32	49	42.924	1.34137	A
Mp1087439_TGAC_V1.1_scaffold_3160	28426	54	98	85.848	1.58978	A
Mp1087439_TGAC_V1.1_scaffold_3161	31703	35	35	30.66	0.876	X
Mp1087439_TGAC_V1.1_scaffold_3164	21581	43	72	63.072	1.46679	A
Mp1087439_TGAC_V1.1_scaffold_317	72605	33	27	23.652	0.716727	X
Mp1087439_TGAC_V1.1_scaffold_3170	61975	123	145.5	127.458	1.03624	A
Mp1087439_TGAC_V1.1_scaffold_318	251349	25	37	32.412	1.29648	A
Mp1087439_TGAC_V1.1_scaffold_319	301408	29	22	19.272	0.664552	X
Mp1087439_TGAC_V1.1_scaffold_3190	21492	35	29	25.404	0.725829	X
Mp1087439_TGAC_V1.1_scaffold_32	498579	36	60	52.56	1.46	A
Mp1087439_TGAC_V1.1_scaffold_320	179559	30	46	40.296	1.3432	A
Mp1087439_TGAC_V1.1_scaffold_3203	30681	94	82	71.832	0.76417	X
Mp1087439_TGAC_V1.1_scaffold_3205	24770	35	29	25.404	0.725829	X
Mp1087439_TGAC_V1.1_scaffold_321	251556	31	53	46.428	1.49768	A
Mp1087439_TGAC_V1.1_scaffold_3212	28085	39	61	53.436	1.37015	A
Mp1087439_TGAC_V1.1_scaffold_3215	56733	76	73	63.948	0.841421	X
Mp1087439_TGAC_V1.1_scaffold_3218	27548	25	35	30.66	1.2264	A
Mp1087439_TGAC_V1.1_scaffold_322	213585	40	73	63.948	1.5987	A
Mp1087439_TGAC_V1.1_scaffold_323	319675	32	52	45.552	1.4235	A
Mp1087439_TGAC_V1.1_scaffold_3233	21679	53	42	36.792	0.694189	X
Mp1087439_TGAC_V1.1_scaffold_3235	21040	38	28	24.528	0.645474	X
Mp1087439_TGAC_V1.1_scaffold_324	93310	37	66	57.816	1.56259	A
Mp1087439_TGAC_V1.1_scaffold_3242	39667	32	28	24.528	0.7665	X
Mp1087439_TGAC_V1.1_scaffold_3244	23150	28	23	20.148	0.719571	X
Mp1087439_TGAC_V1.1_scaffold_3245	44077	27	27	23.652	0.876	X
Mp1087439_TGAC_V1.1_scaffold_325	139648	33	52	45.552	1.38036	A
Mp1087439_TGAC_V1.1_scaffold_3252	26169	44	87	76.212	1.73209	A
Mp1087439_TGAC_V1.1_scaffold_3256	36253	32	46	40.296	1.25925	A
Mp1087439_TGAC_V1.1_scaffold_3257	37851	35	64	56.064	1.60183	A
Mp1087439_TGAC_V1.1_scaffold_3258	26172	40	29	25.404	0.6351	X
Mp1087439_TGAC_V1.1_scaffold_326	121827	33	53	46.428	1.40691	A
Mp1087439_TGAC_V1.1_scaffold_3260	21179	166	125	109.5	0.659639	X
Mp1087439_TGAC_V1.1_scaffold_3261	34464	34	62	54.312	1.59741	A
Mp1087439_TGAC_V1.1_scaffold_327	175660	32	27	23.652	0.739125	X
Mp1087439_TGAC_V1.1_scaffold_3274	21300	25	19	16.644	0.66576	X
Mp1087439_TGAC_V1.1_scaffold_328	205121	33	56	49.056	1.48655	A
Mp1087439_TGAC_V1.1_scaffold_3281	28981	24	4	3.504	0.146	X
Mp1087439_TGAC_V1.1_scaffold_3288	41208	28	20	17.52	0.625714	X
Mp1087439_TGAC_V1.1_scaffold_329	360993	29	44	38.544	1.3291	A
Mp1087439_TGAC_V1.1_scaffold_3297	28968	24	19	16.644	0.6935	X
Mp1087439_TGAC_V1.1_scaffold_33	226757	29	46	40.296	1.38952	A
Mp1087439_TGAC_V1.1_scaffold_330	285552	29	24	21.024	0.724966	X
Mp1087439_TGAC_V1.1_scaffold_3303	20075	20	19	16.644	0.8322	X
Mp1087439_TGAC_V1.1_scaffold_3306	45522	48	42	36.792	0.7665	X
Mp1087439_TGAC_V1.1_scaffold_331	232984	32	55	48.18	1.50562	A
Mp1087439_TGAC_V1.1_scaffold_3313	33579	33	30	26.28	0.796364	X
Mp1087439_TGAC_V1.1_scaffold_3316	20399	44	43	37.668	0.856091	X
Mp1087439_TGAC_V1.1_scaffold_332	186366	28	22	19.272	0.688286	X
Mp1087439_TGAC_V1.1_scaffold_3326	44425	32	24	21.024	0.657	X
Mp1087439_TGAC_V1.1_scaffold_3328	31432	28	54	47.304	1.68943	A
Mp1087439_TGAC_V1.1_scaffold_333	126167	30	46	40.296	1.3432	A
Mp1087439_TGAC_V1.1_scaffold_3330	20952	45	47	41.172	0.914933	X
Mp1087439_TGAC_V1.1_scaffold_3331	42829	36	33	28.908	0.803	X
Mp1087439_TGAC_V1.1_scaffold_334	218912	32	52	45.552	1.4235	A
Mp1087439_TGAC_V1.1_scaffold_3347	35027	46	37	32.412	0.704609	X
Mp1087439_TGAC_V1.1_scaffold_335	123983	27	41	35.916	1.33022	A
Mp1087439_TGAC_V1.1_scaffold_336	152410	36	59	51.684	1.43567	A
Mp1087439_TGAC_V1.1_scaffold_3360	22467	129	92	80.592	0.624744	X
Mp1087439_TGAC_V1.1_scaffold_3366	26991	35	28	24.528	0.7008	X
Mp1087439_TGAC_V1.1_scaffold_3369	31603	38	67	58.692	1.54453	A
Mp1087439_TGAC_V1.1_scaffold_337	533574	32	52	45.552	1.4235	A
Mp1087439_TGAC_V1.1_scaffold_3373	20364	38	23	20.148	0.530211	X
Mp1087439_TGAC_V1.1_scaffold_3377	21580	18	14	12.264	0.681333	X
Mp1087439_TGAC_V1.1_scaffold_338	204384	33	57	49.932	1.51309	A
Mp1087439_TGAC_V1.1_scaffold_3381	21508	29	21	18.396	0.634345	X
Mp1087439_TGAC_V1.1_scaffold_3382	38203	53	41	35.916	0.67766	X
Mp1087439_TGAC_V1.1_scaffold_339	161938	27	41	35.916	1.33022	A
Mp1087439_TGAC_V1.1_scaffold_34	594655	27	22	19.272	0.713778	X
Mp1087439_TGAC_V1.1_scaffold_340	484304	31	54	47.304	1.52594	A
Mp1087439_TGAC_V1.1_scaffold_3401	34549	37	60	52.56	1.42054	A
Mp1087439_TGAC_V1.1_scaffold_3402	20722	20	15	13.14	0.657	X
Mp1087439_TGAC_V1.1_scaffold_3404	21383	35	26	22.776	0.650743	X
Mp1087439_TGAC_V1.1_scaffold_341	68762	30	29	25.404	0.8468	X
Mp1087439_TGAC_V1.1_scaffold_3415	23353	33	42	36.792	1.11491	A
Mp1087439_TGAC_V1.1_scaffold_342	137674	21	26	22.776	1.08457	A
Mp1087439_TGAC_V1.1_scaffold_3423	27374	68	119	104.244	1.533	A
Mp1087439_TGAC_V1.1_scaffold_3427	20233	53	43	37.668	0.710717	X
Mp1087439_TGAC_V1.1_scaffold_343	133310	29	48	42.048	1.44993	A
Mp1087439_TGAC_V1.1_scaffold_3432	28461	39	21	18.396	0.471692	X
Mp1087439_TGAC_V1.1_scaffold_344	501742	31	44	38.544	1.24335	A
Mp1087439_TGAC_V1.1_scaffold_3445	30229	48	45	39.42	0.82125	X
Mp1087439_TGAC_V1.1_scaffold_345	352895	33	53	46.428	1.40691	A
Mp1087439_TGAC_V1.1_scaffold_3452	20055	17	19	16.644	0.979059	X
Mp1087439_TGAC_V1.1_scaffold_3453	40275	74	61	53.436	0.722108	X
Mp1087439_TGAC_V1.1_scaffold_3455	30160	41	39	34.164	0.833268	X
Mp1087439_TGAC_V1.1_scaffold_346	280722	30	51	44.676	1.4892	A
Mp1087439_TGAC_V1.1_scaffold_3461	31762	54	42	36.792	0.681333	X
Mp1087439_TGAC_V1.1_scaffold_3463	20784	28	46	40.296	1.43914	A
Mp1087439_TGAC_V1.1_scaffold_3467	21515	47	27	23.652	0.503234	X
Mp1087439_TGAC_V1.1_scaffold_347	277074	31	49	42.924	1.38465	A
Mp1087439_TGAC_V1.1_scaffold_3471	24024	32	47	41.172	1.28662	A
Mp1087439_TGAC_V1.1_scaffold_3473	36173	56	33	28.908	0.516214	X
Mp1087439_TGAC_V1.1_scaffold_3476	28833	33	26	22.776	0.690182	X
Mp1087439_TGAC_V1.1_scaffold_348	560973	31	46	40.296	1.29987	A
Mp1087439_TGAC_V1.1_scaffold_3482	21638	28	41	35.916	1.28271	A
Mp1087439_TGAC_V1.1_scaffold_3483	26476	30	46	40.296	1.3432	A
Mp1087439_TGAC_V1.1_scaffold_349	123247	32	51	44.676	1.39613	A
Mp1087439_TGAC_V1.1_scaffold_3494	20999	54	57	49.932	0.924667	X
Mp1087439_TGAC_V1.1_scaffold_35	490981	31	25	21.9	0.706452	X
Mp1087439_TGAC_V1.1_scaffold_350	101737	26	19	16.644	0.640154	X
Mp1087439_TGAC_V1.1_scaffold_3500	36377	50	41	35.916	0.71832	X
Mp1087439_TGAC_V1.1_scaffold_3508	20828	114	46	40.296	0.353474	X
Mp1087439_TGAC_V1.1_scaffold_351	195065	29	49	42.924	1.48014	A
Mp1087439_TGAC_V1.1_scaffold_3510	21898	26	43	37.668	1.44877	A
Mp1087439_TGAC_V1.1_scaffold_3512	40461	65	57	49.932	0.768185	X
Mp1087439_TGAC_V1.1_scaffold_3514	27560	129	110	96.36	0.746977	X
Mp1087439_TGAC_V1.1_scaffold_3517	22430	45	37	32.412	0.720267	X
Mp1087439_TGAC_V1.1_scaffold_352	111638	33	34	29.784	0.902545	X
Mp1087439_TGAC_V1.1_scaffold_3523	27799	30	49	42.924	1.4308	A
Mp1087439_TGAC_V1.1_scaffold_353	217241	25	38	33.288	1.33152	A
Mp1087439_TGAC_V1.1_scaffold_3533	37722	64	59	51.684	0.807562	X
Mp1087439_TGAC_V1.1_scaffold_3538	24944	50	46	40.296	0.80592	X
Mp1087439_TGAC_V1.1_scaffold_3539	28843	94	158	138.408	1.47243	A
Mp1087439_TGAC_V1.1_scaffold_354	310188	34	61	53.436	1.57165	A
Mp1087439_TGAC_V1.1_scaffold_3547	28830	32	44	38.544	1.2045	A
Mp1087439_TGAC_V1.1_scaffold_355	138403	27	44	38.544	1.42756	A
Mp1087439_TGAC_V1.1_scaffold_3557	30758	30	29	25.404	0.8468	X
Mp1087439_TGAC_V1.1_scaffold_3569	22586	35	62	54.312	1.55177	A
Mp1087439_TGAC_V1.1_scaffold_357	323646	31	49	42.924	1.38465	A
Mp1087439_TGAC_V1.1_scaffold_3573	46974	53	81	70.956	1.33879	A
Mp1087439_TGAC_V1.1_scaffold_358	81345	34	58	50.808	1.49435	A
Mp1087439_TGAC_V1.1_scaffold_3582	24809	24	18	15.768	0.657	X
Mp1087439_TGAC_V1.1_scaffold_359	313025	35	62	54.312	1.55177	A
Mp1087439_TGAC_V1.1_scaffold_3597	27005	31	33	28.908	0.932516	X
Mp1087439_TGAC_V1.1_scaffold_36	490883	25	37	32.412	1.29648	A
Mp1087439_TGAC_V1.1_scaffold_360	168349	33	51	44.676	1.35382	A
Mp1087439_TGAC_V1.1_scaffold_3607	21735	84	88	77.088	0.917714	X
Mp1087439_TGAC_V1.1_scaffold_3609	27884	25	26	22.776	0.91104	X
Mp1087439_TGAC_V1.1_scaffold_361	81241	24	39	34.164	1.4235	A
Mp1087439_TGAC_V1.1_scaffold_362	239392	31	45	39.42	1.27161	A
Mp1087439_TGAC_V1.1_scaffold_3624	32228	45	78	68.328	1.5184	A
Mp1087439_TGAC_V1.1_scaffold_363	417169	38	68	59.568	1.56758	A
Mp1087439_TGAC_V1.1_scaffold_364	252061	34	58	50.808	1.49435	A
Mp1087439_TGAC_V1.1_scaffold_3641	20495	38	38	33.288	0.876	X
Mp1087439_TGAC_V1.1_scaffold_3642	28797	104	78	68.328	0.657	X
Mp1087439_TGAC_V1.1_scaffold_365	352138	34	55	48.18	1.41706	A
Mp1087439_TGAC_V1.1_scaffold_3654	22144	67	119	104.244	1.55588	A
Mp1087439_TGAC_V1.1_scaffold_366	280128	49	91	79.716	1.62686	A
Mp1087439_TGAC_V1.1_scaffold_367	106420	43	69	60.444	1.40567	A
Mp1087439_TGAC_V1.1_scaffold_3672	20198	68	105	91.98	1.35265	A
Mp1087439_TGAC_V1.1_scaffold_3677	21661	44	80	70.08	1.59273	A
Mp1087439_TGAC_V1.1_scaffold_368	217570	33	50	43.8	1.32727	A
Mp1087439_TGAC_V1.1_scaffold_3681	22213	149	276	241.776	1.62266	A
Mp1087439_TGAC_V1.1_scaffold_3685	25626	31	54	47.304	1.52594	A
Mp1087439_TGAC_V1.1_scaffold_3688	38852	48	81	70.956	1.47825	A
Mp1087439_TGAC_V1.1_scaffold_3689	35025	42	60	52.56	1.25143	A
Mp1087439_TGAC_V1.1_scaffold_369	158389	37	29	25.404	0.686595	X
Mp1087439_TGAC_V1.1_scaffold_37	191455	32	56	49.056	1.533	A
Mp1087439_TGAC_V1.1_scaffold_370	115067	26	22	19.272	0.741231	X
Mp1087439_TGAC_V1.1_scaffold_3706	26655	55	97	84.972	1.54495	A
Mp1087439_TGAC_V1.1_scaffold_3708	21801	29	20	17.52	0.604138	X
Mp1087439_TGAC_V1.1_scaffold_3709	24189	64	51	44.676	0.698063	X
Mp1087439_TGAC_V1.1_scaffold_371	270344	31	51	44.676	1.44116	A
Mp1087439_TGAC_V1.1_scaffold_3715	21968	37	56	49.056	1.32584	A
Mp1087439_TGAC_V1.1_scaffold_373	499313	28	41	35.916	1.28271	A
Mp1087439_TGAC_V1.1_scaffold_3732	27618	39	32	28.032	0.718769	X
Mp1087439_TGAC_V1.1_scaffold_3735	26437	72	60	52.56	0.73	X
Mp1087439_TGAC_V1.1_scaffold_3737	36964	47	76	66.576	1.41651	A
Mp1087439_TGAC_V1.1_scaffold_3738	30164	37	47	41.172	1.11276	A
Mp1087439_TGAC_V1.1_scaffold_3739	33244	35	49	42.924	1.2264	A
Mp1087439_TGAC_V1.1_scaffold_374	54722	34	55	48.18	1.41706	A
Mp1087439_TGAC_V1.1_scaffold_375	411192	39	73	63.948	1.63969	A
Mp1087439_TGAC_V1.1_scaffold_3756	31989	20	6	5.256	0.2628	X
Mp1087439_TGAC_V1.1_scaffold_376	144478	34	49	42.924	1.26247	A
Mp1087439_TGAC_V1.1_scaffold_3760	20084	32	49	42.924	1.34137	A
Mp1087439_TGAC_V1.1_scaffold_377	152804	29	47	41.172	1.41972	A
Mp1087439_TGAC_V1.1_scaffold_378	188247	31	52	45.552	1.46942	A
Mp1087439_TGAC_V1.1_scaffold_3783	29962	36	64	56.064	1.55733	A
Mp1087439_TGAC_V1.1_scaffold_3786	27628	64	45	39.42	0.615938	X
Mp1087439_TGAC_V1.1_scaffold_3787	23413	29	6	5.256	0.181241	X
Mp1087439_TGAC_V1.1_scaffold_379	180352	31	49	42.924	1.38465	A
Mp1087439_TGAC_V1.1_scaffold_3799	20688	26	25	21.9	0.842308	X
Mp1087439_TGAC_V1.1_scaffold_38	433122	32	63	55.188	1.72463	A
Mp1087439_TGAC_V1.1_scaffold_380	115394	32	52	45.552	1.4235	A
Mp1087439_TGAC_V1.1_scaffold_3802	28128	45	41	35.916	0.798133	X
Mp1087439_TGAC_V1.1_scaffold_3807	24369	22	39	34.164	1.55291	A
Mp1087439_TGAC_V1.1_scaffold_381	157697	31	46	40.296	1.29987	A
Mp1087439_TGAC_V1.1_scaffold_3810	20027	29	25	21.9	0.755172	X
Mp1087439_TGAC_V1.1_scaffold_382	218518	39	71	62.196	1.59477	A
Mp1087439_TGAC_V1.1_scaffold_383	217035	31	47	41.172	1.32813	A
Mp1087439_TGAC_V1.1_scaffold_3831	24519	37	34	29.784	0.804973	X
Mp1087439_TGAC_V1.1_scaffold_384	253293	31	44	38.544	1.24335	A
Mp1087439_TGAC_V1.1_scaffold_3845	45277	63	50	43.8	0.695238	X
Mp1087439_TGAC_V1.1_scaffold_386	314022	32	57	49.932	1.56038	A
Mp1087439_TGAC_V1.1_scaffold_3864	57649	55	61	53.436	0.971564	X
Mp1087439_TGAC_V1.1_scaffold_387	113848	23	44	38.544	1.67583	A
Mp1087439_TGAC_V1.1_scaffold_388	176204	29	46	40.296	1.38952	A
Mp1087439_TGAC_V1.1_scaffold_3883	20032	46	70	61.32	1.33304	A
Mp1087439_TGAC_V1.1_scaffold_3885	21453	455	515	451.14	0.991516	X
Mp1087439_TGAC_V1.1_scaffold_3886	21829	88	128	112.128	1.27418	A
Mp1087439_TGAC_V1.1_scaffold_389	127561	37	70	61.32	1.6573	A
Mp1087439_TGAC_V1.1_scaffold_3891	23685	39	40	35.04	0.898462	X
Mp1087439_TGAC_V1.1_scaffold_39	324822	27	19	16.644	0.616444	X
Mp1087439_TGAC_V1.1_scaffold_390	228790	39	66	57.816	1.48246	A
Mp1087439_TGAC_V1.1_scaffold_3903	26969	34	30	26.28	0.772941	X
Mp1087439_TGAC_V1.1_scaffold_3906	21415	149	126	110.376	0.740779	X
Mp1087439_TGAC_V1.1_scaffold_391	437138	29	46	40.296	1.38952	A
Mp1087439_TGAC_V1.1_scaffold_392	90384	45	85	74.46	1.65467	A
Mp1087439_TGAC_V1.1_scaffold_3922	21284	42	30	26.28	0.625714	X
Mp1087439_TGAC_V1.1_scaffold_393	128620	34	57	49.932	1.46859	A
Mp1087439_TGAC_V1.1_scaffold_394	249856	31	41	35.916	1.15858	A
Mp1087439_TGAC_V1.1_scaffold_3941	23626	59	60	52.56	0.890847	X
Mp1087439_TGAC_V1.1_scaffold_3944	20569	40	56	49.056	1.2264	A
Mp1087439_TGAC_V1.1_scaffold_395	179202	35	53	46.428	1.32651	A
Mp1087439_TGAC_V1.1_scaffold_396	218034	32	53	46.428	1.45087	A
Mp1087439_TGAC_V1.1_scaffold_3961	21007	19	23	20.148	1.06042	A
Mp1087439_TGAC_V1.1_scaffold_3962	23230	68	58	50.808	0.747176	X
Mp1087439_TGAC_V1.1_scaffold_397	131024	41	76	66.576	1.6238	A
Mp1087439_TGAC_V1.1_scaffold_398	103969	33	62	54.312	1.64582	A
Mp1087439_TGAC_V1.1_scaffold_3980	28888	50	56	49.056	0.98112	X
Mp1087439_TGAC_V1.1_scaffold_399	219549	36	61	53.436	1.48433	A
Mp1087439_TGAC_V1.1_scaffold_4	310813	27	45	39.42	1.46	A
Mp1087439_TGAC_V1.1_scaffold_40	438390	37	36	31.536	0.852324	X
Mp1087439_TGAC_V1.1_scaffold_400	91485	26	46	40.296	1.54985	A
Mp1087439_TGAC_V1.1_scaffold_4005	39936	59	52	45.552	0.772068	X
Mp1087439_TGAC_V1.1_scaffold_401	78997	19	29	25.404	1.33705	A
Mp1087439_TGAC_V1.1_scaffold_402	90566	37	67	58.692	1.58627	A
Mp1087439_TGAC_V1.1_scaffold_4021	31426	58	58	50.808	0.876	X
Mp1087439_TGAC_V1.1_scaffold_4024	31099	51	74	64.824	1.27106	A
Mp1087439_TGAC_V1.1_scaffold_403	142315	34	64	56.064	1.64894	A
Mp1087439_TGAC_V1.1_scaffold_4030	28879	32	27	23.652	0.739125	X
Mp1087439_TGAC_V1.1_scaffold_4031	26765	65	61	53.436	0.822092	X
Mp1087439_TGAC_V1.1_scaffold_4035	43867	19	16	14.016	0.737684	X
Mp1087439_TGAC_V1.1_scaffold_404	261467	34	54	47.304	1.39129	A
Mp1087439_TGAC_V1.1_scaffold_405	186837	34	59	51.684	1.52012	A
Mp1087439_TGAC_V1.1_scaffold_4054	20548	18	28	24.528	1.36267	A
Mp1087439_TGAC_V1.1_scaffold_406	199184	32	54	47.304	1.47825	A
Mp1087439_TGAC_V1.1_scaffold_407	252410	31	46	40.296	1.29987	A
Mp1087439_TGAC_V1.1_scaffold_408	363223	31	46	40.296	1.29987	A
Mp1087439_TGAC_V1.1_scaffold_409	462419	24	18	15.768	0.657	X
Mp1087439_TGAC_V1.1_scaffold_4096	26036	16	12	10.512	0.657	X
Mp1087439_TGAC_V1.1_scaffold_41	93208	28	44	38.544	1.37657	A
Mp1087439_TGAC_V1.1_scaffold_410	757546	37	65	56.94	1.53892	A
Mp1087439_TGAC_V1.1_scaffold_4105	33397	40	45	39.42	0.9855	X
Mp1087439_TGAC_V1.1_scaffold_4108	20405	31	22	19.272	0.621677	X
Mp1087439_TGAC_V1.1_scaffold_4109	26333	35	34	29.784	0.850971	X
Mp1087439_TGAC_V1.1_scaffold_411	82928	30	54	47.304	1.5768	A
Mp1087439_TGAC_V1.1_scaffold_4110	29889	34	51	44.676	1.314	A
Mp1087439_TGAC_V1.1_scaffold_412	297671	31	46	40.296	1.29987	A
Mp1087439_TGAC_V1.1_scaffold_413	280968	39	65	56.94	1.46	A
Mp1087439_TGAC_V1.1_scaffold_414	207451	31	52	45.552	1.46942	A
Mp1087439_TGAC_V1.1_scaffold_4144	21472	35	35	30.66	0.876	X
Mp1087439_TGAC_V1.1_scaffold_4146	27792	25	21	18.396	0.73584	X
Mp1087439_TGAC_V1.1_scaffold_415	245855	31	47	41.172	1.32813	A
Mp1087439_TGAC_V1.1_scaffold_416	451526	30	24	21.024	0.7008	X
Mp1087439_TGAC_V1.1_scaffold_4161	25338	36	29	25.404	0.705667	X
Mp1087439_TGAC_V1.1_scaffold_4162	24225	154	196	171.696	1.11491	A
Mp1087439_TGAC_V1.1_scaffold_417	98400	30	51	44.676	1.4892	A
Mp1087439_TGAC_V1.1_scaffold_4170	28822	33	38	33.288	1.00873	A
Mp1087439_TGAC_V1.1_scaffold_4173	20950	16	17	14.892	0.93075	X
Mp1087439_TGAC_V1.1_scaffold_4179	29928	23	32	28.032	1.21878	A
Mp1087439_TGAC_V1.1_scaffold_418	150293	34	58	50.808	1.49435	A
Mp1087439_TGAC_V1.1_scaffold_4181	28517	40	34	29.784	0.7446	X
Mp1087439_TGAC_V1.1_scaffold_419	89392	37	70	61.32	1.6573	A
Mp1087439_TGAC_V1.1_scaffold_42	137041	35	57	49.932	1.42663	A
Mp1087439_TGAC_V1.1_scaffold_420	94913	33	31	27.156	0.822909	X
Mp1087439_TGAC_V1.1_scaffold_4209	23043	25	21	18.396	0.73584	X
Mp1087439_TGAC_V1.1_scaffold_421	459731	37	58	50.808	1.37319	A
Mp1087439_TGAC_V1.1_scaffold_4217	29760	140	142	124.392	0.888514	X
Mp1087439_TGAC_V1.1_scaffold_422	144611	28	45	39.42	1.40786	A
Mp1087439_TGAC_V1.1_scaffold_4225	23694	1543	1621.5	1420.43	0.920567	X
Mp1087439_TGAC_V1.1_scaffold_423	115113	33	25	21.9	0.663636	X
Mp1087439_TGAC_V1.1_scaffold_424	215913	37	64	56.064	1.51524	A
Mp1087439_TGAC_V1.1_scaffold_4243	40264	57	49	42.924	0.753053	X
Mp1087439_TGAC_V1.1_scaffold_425	331899	35	55	48.18	1.37657	A
Mp1087439_TGAC_V1.1_scaffold_426	331552	34	55	48.18	1.41706	A
Mp1087439_TGAC_V1.1_scaffold_4262	23071	303	159	139.284	0.459683	X
Mp1087439_TGAC_V1.1_scaffold_4263	37199	48	86	75.336	1.5695	A
Mp1087439_TGAC_V1.1_scaffold_4268	20104	24	34	29.784	1.241	A
Mp1087439_TGAC_V1.1_scaffold_4269	25958	47	41	35.916	0.76417	X
Mp1087439_TGAC_V1.1_scaffold_427	304304	29	45	39.42	1.35931	A
Mp1087439_TGAC_V1.1_scaffold_428	198364	49	92	80.592	1.64473	A
Mp1087439_TGAC_V1.1_scaffold_429	115147	29	47	41.172	1.41972	A
Mp1087439_TGAC_V1.1_scaffold_4291	43998	44	35	30.66	0.696818	X
Mp1087439_TGAC_V1.1_scaffold_430	47225	26	46	40.296	1.54985	A
Mp1087439_TGAC_V1.1_scaffold_431	305487	38	60	52.56	1.38316	A
Mp1087439_TGAC_V1.1_scaffold_4315	21899	47	32	28.032	0.596426	X
Mp1087439_TGAC_V1.1_scaffold_432	458817	31	46	40.296	1.29987	A
Mp1087439_TGAC_V1.1_scaffold_433	458303	39	36	31.536	0.808615	X
Mp1087439_TGAC_V1.1_scaffold_4335	20626	35	19	16.644	0.475543	X
Mp1087439_TGAC_V1.1_scaffold_434	177781	27	23	20.148	0.746222	X
Mp1087439_TGAC_V1.1_scaffold_435	151870	32	50	43.8	1.36875	A
Mp1087439_TGAC_V1.1_scaffold_436	176619	26	19	16.644	0.640154	X
Mp1087439_TGAC_V1.1_scaffold_4368	20122	33	21	18.396	0.557455	X
Mp1087439_TGAC_V1.1_scaffold_437	142237	31	51	44.676	1.44116	A
Mp1087439_TGAC_V1.1_scaffold_438	171926	39	62	54.312	1.39262	A
Mp1087439_TGAC_V1.1_scaffold_4385	21051	29	16	14.016	0.48331	X
Mp1087439_TGAC_V1.1_scaffold_4388	28325	128	97	84.972	0.663844	X
Mp1087439_TGAC_V1.1_scaffold_439	211136	29	45	39.42	1.35931	A
Mp1087439_TGAC_V1.1_scaffold_4391	22206	46	47	41.172	0.895043	X
Mp1087439_TGAC_V1.1_scaffold_44	273264	31	27	23.652	0.762968	X
Mp1087439_TGAC_V1.1_scaffold_440	181993	37	70	61.32	1.6573	A
Mp1087439_TGAC_V1.1_scaffold_441	354032	31	54	47.304	1.52594	A
Mp1087439_TGAC_V1.1_scaffold_442	133971	30	49	42.924	1.4308	A
Mp1087439_TGAC_V1.1_scaffold_443	105401	34	60	52.56	1.54588	A
Mp1087439_TGAC_V1.1_scaffold_444	181732	40	69	60.444	1.5111	A
Mp1087439_TGAC_V1.1_scaffold_445	193695	32	47	41.172	1.28662	A
Mp1087439_TGAC_V1.1_scaffold_446	188066	33	30	26.28	0.796364	X
Mp1087439_TGAC_V1.1_scaffold_447	370439	29	46	40.296	1.38952	A
Mp1087439_TGAC_V1.1_scaffold_448	137394	63	101	88.476	1.40438	A
Mp1087439_TGAC_V1.1_scaffold_449	77226	30	49	42.924	1.4308	A
Mp1087439_TGAC_V1.1_scaffold_45	602259	34	56	49.056	1.44282	A
Mp1087439_TGAC_V1.1_scaffold_450	166644	30	49	42.924	1.4308	A
Mp1087439_TGAC_V1.1_scaffold_451	292908	30	45	39.42	1.314	A
Mp1087439_TGAC_V1.1_scaffold_452	148753	33	56	49.056	1.48655	A
Mp1087439_TGAC_V1.1_scaffold_453	281007	33	53	46.428	1.40691	A
Mp1087439_TGAC_V1.1_scaffold_454	421974	27	43	37.668	1.39511	A
Mp1087439_TGAC_V1.1_scaffold_455	120283	27	21	18.396	0.681333	X
Mp1087439_TGAC_V1.1_scaffold_456	75024	25	33	28.908	1.15632	A
Mp1087439_TGAC_V1.1_scaffold_4560	22174	39	30	26.28	0.673846	X
Mp1087439_TGAC_V1.1_scaffold_4569	20332	40	30	26.28	0.657	X
Mp1087439_TGAC_V1.1_scaffold_457	163038	39	66	57.816	1.48246	A
Mp1087439_TGAC_V1.1_scaffold_458	506657	31	46	40.296	1.29987	A
Mp1087439_TGAC_V1.1_scaffold_459	155184	30	47	41.172	1.3724	A
Mp1087439_TGAC_V1.1_scaffold_46	184889	35	57	49.932	1.42663	A
Mp1087439_TGAC_V1.1_scaffold_460	226492	30	50	43.8	1.46	A
Mp1087439_TGAC_V1.1_scaffold_4602	20428	183	157	137.532	0.751541	X
Mp1087439_TGAC_V1.1_scaffold_461	201079	31	51	44.676	1.44116	A
Mp1087439_TGAC_V1.1_scaffold_4618	25755	46	33	28.908	0.628435	X
Mp1087439_TGAC_V1.1_scaffold_462	124383	38	68	59.568	1.56758	A
Mp1087439_TGAC_V1.1_scaffold_4629	22451	69	64	56.064	0.812522	X
Mp1087439_TGAC_V1.1_scaffold_463	162361	26	42	36.792	1.41508	A
Mp1087439_TGAC_V1.1_scaffold_464	278405	30	51	44.676	1.4892	A
Mp1087439_TGAC_V1.1_scaffold_465	177085	29	45	39.42	1.35931	A
Mp1087439_TGAC_V1.1_scaffold_466	149829	24	41	35.916	1.4965	A
Mp1087439_TGAC_V1.1_scaffold_467	58531	22	29	25.404	1.15473	A
Mp1087439_TGAC_V1.1_scaffold_468	717347	35	58	50.808	1.45166	A
Mp1087439_TGAC_V1.1_scaffold_469	100595	38	60	52.56	1.38316	A
Mp1087439_TGAC_V1.1_scaffold_47	583835	33	52	45.552	1.38036	A
Mp1087439_TGAC_V1.1_scaffold_470	137435	34	51	44.676	1.314	A
Mp1087439_TGAC_V1.1_scaffold_4700	31074	38	64	56.064	1.47537	A
Mp1087439_TGAC_V1.1_scaffold_471	444790	32	27	23.652	0.739125	X
Mp1087439_TGAC_V1.1_scaffold_472	119205	36	65	56.94	1.58167	A
Mp1087439_TGAC_V1.1_scaffold_473	383803	34	55	48.18	1.41706	A
Mp1087439_TGAC_V1.1_scaffold_474	163271	37	60	52.56	1.42054	A
Mp1087439_TGAC_V1.1_scaffold_4746	28969	29	50	43.8	1.51034	A
Mp1087439_TGAC_V1.1_scaffold_475	373217	30	27	23.652	0.7884	X
Mp1087439_TGAC_V1.1_scaffold_4758	21813	35	36	31.536	0.901029	X
Mp1087439_TGAC_V1.1_scaffold_476	166631	35	34	29.784	0.850971	X
Mp1087439_TGAC_V1.1_scaffold_477	261015	32	58	50.808	1.58775	A
Mp1087439_TGAC_V1.1_scaffold_478	247061	30	49	42.924	1.4308	A
Mp1087439_TGAC_V1.1_scaffold_4783	24068	84	123	107.748	1.28271	A
Mp1087439_TGAC_V1.1_scaffold_4786	28801	368	252	220.752	0.59987	X
Mp1087439_TGAC_V1.1_scaffold_479	236497	28	21	18.396	0.657	X
Mp1087439_TGAC_V1.1_scaffold_48	135075	19	33	28.908	1.52147	A
Mp1087439_TGAC_V1.1_scaffold_480	83936	36	51	44.676	1.241	A
Mp1087439_TGAC_V1.1_scaffold_4800	23937	25	21	18.396	0.73584	X
Mp1087439_TGAC_V1.1_scaffold_4805	21279	53	37	32.412	0.611547	X
Mp1087439_TGAC_V1.1_scaffold_481	234424	28	44	38.544	1.37657	A
Mp1087439_TGAC_V1.1_scaffold_482	144249	31	45	39.42	1.27161	A
Mp1087439_TGAC_V1.1_scaffold_483	88693	28	44	38.544	1.37657	A
Mp1087439_TGAC_V1.1_scaffold_484	214441	29	32	28.032	0.966621	X
Mp1087439_TGAC_V1.1_scaffold_4843	22681	47	84	73.584	1.56562	A
Mp1087439_TGAC_V1.1_scaffold_485	128195	33	46	40.296	1.22109	A
Mp1087439_TGAC_V1.1_scaffold_4855	25462	45	37	32.412	0.720267	X
[truncated: 601 more rows]
