# Supplementary material for: Sex‐specific changes in the aphid DNA methylation landscape
Source: Mol Ecol. 2019 Sep 22;28(18):4228–41. doi: 10.1111/mec.15216 (PMC6857007; doi:10.1111/mec.15216)
Supplement: Supplementary file 11 [file MEC-28-4228-s011.xlsx]

## Sheet: Sheet1
Locus	Accesion number	Linkage	Top blastn hit (microsat locus vs. all scaffolds)	blastn E value	Scaffold length	M:FA coverage ratio*
M86X	AF233248	X	Mp1087439_TGAC_V1.1_scaffold_3717	5e-56	8311	0.824471
S17b	AY349961	X	Mp1087439_TGAC_V1.1_scaffold_928	2e-51	270476	0.772941
MYZ3	AY429660	X	Mp1087439_TGAC_V1.1_scaffold_1473	4e-119	140395	0.714632
MYZ25	AY429662	X	Mp1087439_TGAC_V1.1_scaffold_242	0	238925	0.7592
M35	AF233240	A	Mp1087439_TGAC_V1.1_scaffold_769	2e-96	295978	1.48014
M37	AF233241	A	Mp1087439_TGAC_V1.1_scaffold_1000	4e-177	402856	1.59741
M40	AF233242	A	Mp1087439_TGAC_V1.1_scaffold_399	1e-92	219549	1.48433
M49	AF233243	A	Mp1087439_TGAC_V1.1_scaffold_1245	1e-176	161410	1.51309
M55	AF233244	A	Mp1087439_TGAC_V1.1_scaffold_32	8e-89	498579	1.46
M62	AF233245	A	Mp1087439_TGAC_V1.1_scaffold_362	2e-49	239392	1.27161
M63	AF233246	A	Mp1087439_TGAC_V1.1_scaffold_102	2e-128	485421	1.45087
M107	AF233239	A	Mp1087439_TGAC_V1.1_scaffold_110	1e-63	923340	1.4235
* Ratio of M/FA coverage based on merging of all replicates. M coverage corrected relative to FA.
